# Supplementary material for: A Method for Multiplex Gene Synthesis Employing Error Correction Based on Expression
Source: PLoS One. 2015 Mar 19;10(3):e0119927. doi: 10.1371/journal.pone.0119927 (PMC4366238; doi:10.1371/journal.pone.0119927)
Supplement: S1 Dataset — Contains the oligo sequences for the GFP chip. (TXT) [file pone.0119927.s003.txt]

>N3_O1	CCTGCAGAGACATTGGGAAAGCTACCCCGCTAGGACGGCATCTATAT
>N3_O10	TTCCCTGATGGGATGTCATATGAACGTAGTTTTTTATTCGAGGACGGGGCGGTAGCGAC
>N3_O11	TGCCTTCCAGTCTTATGTTCCAAGAGGCTGTCGCTACCGCCCCGTCCT
>N3_O12	AGCCTCTTGGAACATAAGACTGGAAGGCAATTGCTTTATTCACAACAGTATATTTCATGGAGTTAACTTCCCGG
>N3_O13	ACCGATCGTTTTTTTTTTCATAACTGGTCCATCCGCCGGGAAGTTAACTCCATGAAATATACTGTTGTGAATAAAGCAAT
>N3_O14	CGGATGGACCAGTTATGAAAAAAAAAACGATCGGTTGGGACAAGAGCTTTGAAAAAATGACAGTATCCAAGG
>N3_O15	GCATCAGAAACATGGTAACATCACCCCTTAGAACTTCCTTGGATACTGTCATTTTTTCAAAGCTCTTGTCCCA
>N3_O16	AAGTTCTAAGGGGTGATGTTACCATGTTTCTGATGCTAGAGGGAGGGGGGTACCATCG
>N3_O17	GTTTTTCGGTTTTGTAGGTGGAGTGAAACTGACATCGATGGTACCCCCCTCCCTCTA
>N3_O18	ATGTCAGTTTCACTCCACCTACAAAACCGAAAAACCAGTAACTTTACCCCCAAACCATGTGGTGG
>N3_O19	GCCTAAATCCGTTCGCACGATCTGGTGTTCCACCACATGGTTTGGGGGTAAAGTTACTG
>N3_O2	GGGTAGCTTTCCCAATGTCTCTGCAGGTATGAAAACCAAATACCATATGGAAGGTTCAGTGAACGG
>N3_O20	AACACCAGATCGTGCGAACGGATTTAGGCCAGTCGGCAAAAGGGTTTTAAGGATCCGC
>N3_O21	GGATTCACCGCAAGCAGGTGAGGTGGCGGATCCTTAAAACCCTTTTGCCGACTG
>N3_O22	CACCTCACCTGCTTGCGGTGAATCCAGTTTGTCTAGTATTAAGTCTGCATATGGCGTTGACGTG
>N3_O23	TCGGACACAGCAGTTTTCGTTAAACGTAAGAATTCATCCACGTCAACGCCATATGCAGACTTAATACTAGACAAACT
>N3_O24	GATGAATTCTTACGTTTAACGAAAACTGCTGTGTCCGAAATAACAGGCGTGTGACCATATATACCATGATCAATTGACC
>N3_O25	CGCCACTATGATCAGAATCCGTTCGGCTGGTCAATTGATCATGGTATATATGGTCACACGCCTGTTATT
>N3_O26	AGCCGAACGGATTCTGATCATAGTGGCGTGGGCACAGGAAAGATACTT
>N3_O3	GGTTCCCACACCTTCTATTGTGAACTCGTGACCGTTCACTGAACCTTCCATATGGTATTTGGTTTTCATA
>N3_O4	TCACGAGTTCACAATAGAAGGTGTGGGAACCGGTTACCCTTATGAGGGGAAGCAGATGTC
>N3_O5	CCCTGCCGGTTTGATGATGACCAATTCAGACATCTGCTTCCCCTCATAAGGGTAACC
>N3_O6	TGAATTGGTCATCATCAAACCGGCAGGGAAACCCTTACCTTTCTCATTTGATATTCTTTCTAGCGTCTTTC
>N3_O7	GGGTACTTTGTAAAGCAGCGGTTGCCATACTGAAAGACGCTAGAAAGAATATCAAATGAGAAAGGTAAGGGTTT
>N3_O8	AGTATGGCAACCGCTGCTTTACAAAGTACCCAGCGGATATGCCAGACTATTTCAAACAGGCC
>N3_O9	CGAATAAAAAACTACGTTCATATGACATCCCATCAGGGAAGGCCTGTTTGAAATAGTCTGGCATATCCGCT
>N37_O1	CCTGCAGCAACGGGAACGACTCTATGACGCTAGGACGGCATCTATAT
>N37_O10	ACTATTTTAAACAGTCTTTTCCAGAAGGGTATACGTGGGAACGTACCATGACGTTTGAGGACGGCG
>N37_O11	TCTAATGAAATATCGTTAGTCGCCGTGCACACACCGCCGTCCTCAAACGTCATGGTACGTT
>N37_O12	GTGTGTGCACGGCGACTAACGATATTTCATTAGAAGGGAACTGTTTTATATATAAGGTAAAATTCCATGGGGTCAAC
>N37_O13	ACCGGCCCGTTAGGCGGAAAGTTGACCCCATGGAATTTTACCTTATATATAAAACAGTTCCCT
>N37_O14	TTTCCGCCTAACGGGCCGGTTATGCAGAAAAAGACCACCGGTTGGGAG
>N37_O15	GTCACGTGGGTACATCTTTTCTGTTGACGGCTCCCAACCGGTGGTCTTTTTCTGCATA
>N37_O16	CCGTCAACAGAAAAGATGTACCCACGTGACGGCGTCCTGAAAGGAGACATCCACA
>N37_O17	GCCGCCTTCCAGTTTTAGCGCCATGTGGATGTCTCCTTTCAGGACGCC
>N37_O18	TGGCGCTAAAACTGGAAGGCGGCGGGCACTATCGCTGCGACTTTAAGACCA
>N37_O19	CCGGCATTTTAACAGGTTTCTTCGCCTTGTAAGTGGTCTTAAAGTCGCAGCGATAGTGCCC
>N37_O2	TCATAGAGTCGTTCCCGTTGCTGCAGGTATGTCTGTGATCAAGGAAGATATGCGGATAAAATTGCATATGG
>N37_O20	CTTACAAGGCGAAGAAACCTGTTAAAATGCCGGGTTATCATTTTGTAGACCATCGCCTCGAAATCACTAATCATAATAAAGA
>N37_O21	AGCACCCTTATATCACTGACAGGATCCTTAGTTGTAATCTTTATTATGATTAGTGATTTCGAGGCGATGGTCTACAAAATGATAAC
>N37_O22	TTACAACTAAGGATCCTGTCAGTGATATAAGGGTGCTTGTACAGCAATACTCGAAGGAATTAACAATGTTCCGC
>N37_O23	CACGAACTGAATGACCATTCCATGAATTTACTGTATATTGGAGCGGAACATTGTTAATTCCTTCGAGTATTGCTGTACA
>N37_O24	TCCAATATACAGTAAATTCATGGAATGGTCATTCAGTTCGTGAATACGTGCCTGAGACAACTCACCCGG
>N37_O25	GGATTGAACCATAGAGAGCATCGTCATATTTTCGGAGCCGGGTGAGTTGTCTCAGGCACGTATT
>N37_O26	CTCCGAAAATATGACGATGCTCTCTATGGTTCAATCCTGGGCACAGGAAAGATACTT
>N37_O3	GTAAAATCGTGCCCATTCACGGTGCCTTCCATATGCAATTTTATCCGCATATCTTCCTTGATCACAGACATA
>N37_O4	AAGGCACCGTGAATGGGCACGATTTTACGATCGAAGGAGAAGGAAAAGGGAAACCGT
>N37_O5	CCTTTAGTTACTGTAAGTTTCATCGTTTGTGTTCCTTCGTACGGTTTCCCTTTTCCTTCTCCTTCGATC
>N37_O6	ACGAAGGAACACAAACGATGAAACTTACAGTAACTAAAGGTGGCCCTCTTCCGTTTGCCTTCG
>N37_O7	CGAGCCGTACTGAAAACTGGGGGACAAAATATCGAAGGCAAACGGAAGAGGGCCA
>N37_O8	ATATTTTGTCCCCCAGTTTTCAGTACGGCTCGAAAGCGTTCACCAAGTATCCTGAAGATATTCCGG
>N37_O9	CCCACGTATACCCTTCTGGAAAAGACTGTTTAAAATAGTCCGGAATATCTTCAGGATACTTGGTGAACGCTTT
>N38_O1	CCTGCAGAGACTATGAGCGAGTACCCACGCTAGGACGGCATCTATAT
>N38_O10	GTCTTTTCCGGAAGGTTACACCTGGGAGCGTACGATGAACTTTGAAGATGGTGGTGTC
>N38_O11	GCGATGAATCGTTGGTCACGGTGCAGACACCACCATCTTCAAAGTTCATCGTACGC
>N38_O12	TGCACCGTGACCAACGATTCATCGCTCCAAGGTAATTGTTTCATTTACAAAGTCAAGTTCACGGG
>N38_O13	GCATAACTGGACCGTTTGGAGGAAAATTGACCCCCGTGAACTTGACTTTGTAAATGAAACAATTACCTTGGA
>N38_O14	GGTCAATTTTCCTCCAAACGGTCCAGTTATGCAGAAAAAAACTATGGGGTGGGAACCCTCG
>N38_O15	GTCGCGAGGATAGAGCCGCTCTGTCGAGGGTTCCCACCCCATAGTTTTTTTCT
>N38_O16	ACAGAGCGGCTCTATCCTCGCGACGGTGTTCTCAAAGGTGATATCCATATGGCCTTG
>N38_O17	CAGAGATAATGACCGCCGCCCTCTAGTTTCAAGGCCATATGGATATCACCTTTGAGAACACC
>N38_O18	AAACTAGAGGGCGGCGGTCATTATCTCTGTGAGTTCAAGACTACCTACAAAGCAAAAAAACCCGT
>N38_O19	CGAGTTTATGATCAACGTAATGATACCCCGGCATTTTAACGGGTTTTTTTGCTTTGTAGGTAGTCTTGAACTCA
>N38_O2	TGGGTACTCGCTCATAGTCTCTGCAGGTATGTCTGTTATCAAGGAGGAAATGCGAATCAAAGTGC
>N38_O20	TAAAATGCCGGGGTATCATTACGTTGATCATAAACTCGATATTACGAACCATAACAAAGACTATACGTAAGGATCCCGC
>N38_O21	CGTTAGTTCTAAGCTCACCGGAGTTCGAGCGCGGGATCCTTACGTATAGTCTTTGTTATGGTTCGTAATAT
>N38_O22	GCTCGAACTCCGGTGAGCTTAGAACTAACGCGCATTTTCGCAAAAACCACCCCTGATATCC
>N38_O23	CCGCCAGGGTAACCAGTACAATTGCATACATTGGATATCAGGGGTGGTTTTTGCGAAAATGCG
>N38_O24	AATGTATGCAATTGTACTGGTTACCCTGGCGGGTGAGAACGGAGAACGTCATCTGGTCG
>N38_O25	AGGGGATGAGGAATCACCATACTGGTTGTCGACCAGATGACGTTCTCCGTTCTCAC
>N38_O26	ACAACCAGTATGGTGATTCCTCATCCCCTTGGGCACAGGAAAGATACTT
>N38_O3	CTTCTATCTCGAAGTAATGACCATTTACGGTACCTTCCATATGCACTTTGATTCGCATTTCCTCCTTGATAACAGACATA
>N38_O4	ATATGGAAGGTACCGTAAATGGTCATTACTTCGAGATAGAAGGAGAAGGTAAAGGGAAACCATACGAAGGCAC
>N38_O5	CGCCTTTGGTAACTGTTAGTTTGACAGTCTGGGTGCCTTCGTATGGTTTCCCTTTACCTTCTC
>N38_O6	CCAGACTGTCAAACTAACAGTTACCAAAGGCGGCCCTTTACCGTTCGCCTGGGA
>N38_O7	GCTTTGCTACCGTACTGAAACTGAGGCGATAAGATATCCCAGGCGAACGGTAAAGGGC
>N38_O8	TATCTTATCGCCTCAGTTTCAGTACGGTAGCAAAGCGTTCACGAAGTATCCAGAAGACATTCCAGATTACTTTAAACA
>N38_O9	TCCCAGGTGTAACCTTCCGGAAAAGACTGTTTAAAGTAATCTGGAATGTCTTCTGGATACTTCGTGAAC
>N39_O1	CCTGCAGGCAACTCAGGAAGGCACTATCGCTAGGACGGCATCTATAT
>N39_O10	GAAGACATACCGGACTATGTGAAGCAGAGTTTTCCGGAAGGTTATACCTGGGAAAGGATTATGAATTTCGAAG
>N39_O11	CATTGCTAACGGTGCAAACGGCTCCATCTTCGAAATTCATAATCCTTTCCCAGGTATAACCTTCC
>N39_O12	ATGGAGCCGTTTGCACCGTTAGCAATGATTCCTCTATTCAAGGGAACTGTTTTATCTATCATGTCAAATTCTCT
>N39_O13	GCCCGTTGGGAGGAAAATTTAGCCCAGAGAATTTGACATGATAGATAAAACAGTTCCCTTGAATAGAGGAAT
>N39_O14	GGGCTAAATTTTCCTCCCAACGGGCCGGTCATGCAGAAAAAGACCCAAGGTTGG
>N39_O15	CGAACAAGCGCTCGGTATTCGGCTCCCAACCTTGGGTCTTTTTCTGCATGACCG
>N39_O16	GAGCCGAATACCGAGCGCTTGTTCGCGCGCGATGGCATGCTGCTGG
>N39_O17	CCCCCTCCAATTTCAGAGCCATAAAGTTGTTACCCAGCAGCATGCCATCGCGCG
>N39_O18	GTAACAACTTTATGGCTCTGAAATTGGAGGGGGGTGGCCATTATCTTTGCGAATTTAAGACTACGTACAAGG
>N39_O19	GACATAATGGTAACCCGGCATTTTAACTGGCTTTTTTGCCTTGTACGTAGTCTTAAATTCGCAAAGATAATGGCCAC
>N39_O2	ATAGTGCCTTCCTGAGTTGCCTGCAGGTATGAGCGTGATCGCCAAACAAATGACCTACA
>N39_O20	CAAAAAAGCCAGTTAAAATGCCGGGTTACCATTATGTCGATCGAAAACTTGATGTCACCAACCACAACAAAGA
>N39_O21	AGACATGCTGGGGGATCCTTAGGTGTAATCTTTGTTGTGGTTGGTGACATCAAGTTTTCGATC
>N39_O22	TTACACCTAAGGATCCCCCAGCATGTCTATAACGGATAACTGGCCTATATAGGCGACGTACC
>N39_O23	AGATGTTAGCTGACTCCGTTTCCCTATCAGTCGGTACGTCGCCTATATAGGCCAGTTATCCGTTAT
>N39_O24	GACTGATAGGGAAACGGAGTCAGCTAACATCTTCTCACTGCAGGGCATCCAGAGCG
>N39_O25	CGATCACATGCATCTCGACTAGTAGCTGTTCTATGTCCGCTCTGGATGCCCTGCAGTGAGA
>N39_O26	GACATAGAACAGCTACTAGTCGAGATGCATGTGATCGTGGGCACAGGAAAGATACTT
>N39_O3	CAAAGTAATGACCGTTGACAGTTCCGGACATATAAACTTTGTAGGTCATTTGTTTGGCGATCACGCTCATA
>N39_O4	AAGTTTATATGTCCGGAACTGTCAACGGTCATTACTTTGAGGTGGAAGGCGACGGCAAAGG
>N39_O5	ACCGTTTGTTCGCCTTCATACGGCTTCCCTTTGCCGTCGCCTTCCACCT
>N39_O6	GAAGCCGTATGAAGGCGAACAAACGGTCAAACTGACGGTGACCAAGGGCGG
>N39_O7	AGATAAGATATCCCACGCAAAAGGAAGGGGACCGCCCTTGGTCACCGTCAGTTTG
>N39_O8	TCCCCTTCCTTTTGCGTGGGATATCTTATCTCCACAATGTCAATATGGATCAATCCCATTTACTAAATACCCG
>N39_O9	GGAAAACTCTGCTTCACATAGTCCGGTATGTCTTCCGGGTATTTAGTAAATGGGATTGATCCATATTGACATTGTGG
>N4_O1	CCTGCAGTAAGTCGTCGAACCGATGACCGCTAGGACGGCATCTATAT
>N4_O10	TGGTATGAGCTACGAAAGATCATTTCTGTTTGAAGACGGAGCGGTGGCTACAGCATCTTGGAATATTCG
>N4_O11	CCATGAAAGATCGAGTTGTGGATAAAACAGTTACCTTCTAAGCGAATATTCCAAGATGCTGTAGCCACCGCTC
>N4_O12	CTTAGAAGGTAACTGTTTTATCCACAACTCGATCTTTCATGGAGTCAATTTTCCCGCTGATGGGCCA
>N4_O13	CGAATGATTTATCCCAACCGATTGTTTTCTTCTTCATGACTGGCCCATCAGCGGGAAAATTGACT
>N4_O14	GTCATGAAGAAGAAAACAATCGGTTGGGATAAATCATTCGAAAAAATGACGGTGTCCAAGGAAGTCCTCAG
>N4_O15	AGCATCAGGAACATGGTGACGTCACCTCTGAGGACTTCCTTGGACACCGTCATTTTTT
>N4_O16	AGGTGACGTCACCATGTTCCTGATGCTCGAAGGAGGCGGTTCGCACCG
>N4_O17	CCGGTTTCTCGGTCTTGTAAGTACTATGAAATTGACAGCGGTGCGAACCGCCTCCTTCG
>N4_O18	CTGTCAATTTCATAGTACTTACAAGACCGAGAAACCGGTAACGTTACCACCTAATCATGTGGTAGAACACCAAATTG
>N4_O19	AGCAGACTGACCAAGATCCGTGCGAACAATTTGGTGTTCTACCACATGATTAGGTGGTAACGTTA
>N4_O2	GTCATCGGTTCGACGACTTACTGCAGGTATGAAAACGAAATACCATATGGAAGGTTCGGTTAACGG
>N4_O20	TTCGCACGGATCTTGGTCAGTCTGCTAAGGGTTTCTAAGGATCCAAGAAAGTTCATCCATCG
>N4_O21	CCCTTCAAATTGAACTTTTCGTCCTACGCAGGTCGATGGATGAACTTTCTTGGATCCTTAGAAACCCTT
>N4_O22	ACCTGCGTAGGACGAAAAGTTCAATTTGAAGGGGAGTAACGCGTACTCCAAAAATACTGTCATTGCAGTT
>N4_O23	CGGTTGTGCATGTGCGGTTCCACTTTAACTGCAATGACAGTATTTTTGGAGTACGCGTTACTC
>N4_O24	AAAGTGGAACCGCACATGCACAACCGAAGGCACGAGATAAATTTTCGGGCGAAGG
>N4_O25	CCTACAGTTACGTTACACAGTGTCCTGTACAAACCCCTTCGCCCGAAAATTTATCTCGTGCCTT
>N4_O26	GGTTTGTACAGGACACTGTGTAACGTAACTGTAGGTGGGCACAGGAAAGATACTT
>N4_O3	CCCACGCCTTCAATGGTGAACTCATGACCGTTAACCGAACCTTCCATATGGTATTTCGTTTTCATA
>N4_O4	TCATGAGTTCACCATTGAAGGCGTGGGTACCGGGTATCCTTATGAAGGTAAACAGATGTCC
>N4_O5	GGTTTACCCGCAGGTTTAATGATGACCAGTTCGGACATCTGTTTACCTTCATAAGGATACCCGGTA
>N4_O6	GAACTGGTCATCATTAAACCTGCGGGTAAACCTCTACCCTTTTCATTTGATATCCTCTCGAGCGTG
>N4_O7	CTGGATATTTAGTGAAGCAGCGGTTTCCATACTGAAACACGCTCGAGAGGATATCAAATGAAAAGGGTAGA
>N4_O8	TTTCAGTATGGAAACCGCTGCTTCACTAAATATCCAGCGGATATGCCAGATTATTTTAAGCAAGCGTTTCCAGA
>N4_O9	CGTCTTCAAACAGAAATGATCTTTCGTAGCTCATACCATCTGGAAACGCTTGCTTAAAATAATCTGGCATATCCG
>N40_O1	CCTGCAGGGGTTTGAGATGATGCTCGACGCTAGGACGGCATCTATAT
>N40_O10	GAGGATATCCCCGACTATGTAAAGCAGAGTTTCCCAGAAGGGTACACGTGGGAGAGGATC
>N40_O11	GACAGTACACACTGCACCGTCTTCAAAGTTCATGATCCTCTCCCACGTGTACCCTTCTG
>N40_O12	ATGAACTTTGAAGACGGTGCAGTGTGTACTGTCTCCAACGATTCGTCAATTCAAGGCAACTGC
>N40_O13	GGTGGGAAATTCAATCCGCTAAATTTCACGTGATAAATGAAGCAGTTGCCTTGAATTGACGAATCGTTGGA
>N40_O14	TTCATTTATCACGTGAAATTTAGCGGATTGAATTTCCCACCCAACGGACCCGTTATGCAGAAAAAAACGCA
>N40_O15	CGTTCCGTATTGGGTTCCCAACCCTGCGTTTTTTTCTGCATAACGGGTCCGTTG
>N40_O16	GGGTTGGGAACCCAATACGGAACGCCTGTTCGCGAGAGATGGGATGTTAATCG
>N40_O17	CCCCCCTCTAGCTTGAGTGCCATAAAATTATTGCCGATTAACATCCCATCTCTCGCGAACAGG
>N40_O18	GCAATAATTTTATGGCACTCAAGCTAGAGGGGGGCGGTCACTATTTGTGTGAGTTTAAAAGTACTTACAAGGCG
>N40_O19	CCCCGGCATCTTCACGGGCTTTTTCGCCTTGTAAGTACTTTTAAACTCACACAAATAGTGACCG
>N40_O2	TCGAGCATCATCTCAAACCCCTGCAGGTATGTCTGTTATTGCGAAGCAGATGACATATAAGGTATATATGTCGG
>N40_O20	AAAAAGCCCGTGAAGATGCCGGGGTATCATTACGTAGACAGGAAATTGGACGTTACCAACC
>N40_O21	ACGTAGAGCCGGATCCTTACGTGTAATCTTTGTTATGGTTGGTAACGTCCAATTTCCTGTCTACGTAATGATA
>N40_O22	ATAACAAAGATTACACGTAAGGATCCGGCTCTACGTCAAGTGACTCCATCACTAGACCCTTCAATAAATGCT
>N40_O23	CAACCACATAAGCGGTGATCGGCGTAATACAAAGCATTTATTGAAGGGTCTAGTGATGGAGTCACTTG
>N40_O24	TTGTATTACGCCGATCACCGCTTATGTGGTTGGGTCCCCTACTAGAGGAGCTGTTGCC
>N40_O25	CGTTCTCCACAATTATCTGTACTCTAGATTGAGCGAAGGGCAACAGCTCCTCTAGTAGGGGACC
>N40_O26	CTTCGCTCAATCTAGAGTACAGATAATTGTGGAGAACGTGGGCACAGGAAAGATACTT
>N40_O3	CCACCTCAAAATAGTGACCGTTGACAGTGCCCGACATATATACCTTATATGTCATCTGCTTCGCAATAACAGACATA
>N40_O4	GCACTGTCAACGGTCACTATTTTGAGGTGGAAGGTGATGGGAAAGGTAAACCTTACGAAGGC
>N40_O5	TTGGTCACGGTAAGTTTGACGGTCTGTTCGCCTTCGTAAGGTTTACCTTTCCCATCACCTT
>N40_O6	GAACAGACCGTCAAACTTACCGTGACCAAAGGCGGTCCCCTACCGTTTGC
>N40_O7	CTGGGACTGAGGAGACAAAATGTCCCAAGCAAACGGTAGGGGACCGCCT
>N40_O8	TTGGGACATTTTGTCTCCTCAGTCCCAGTACGGGTCGATCCCGTTTACCAAATATCCG
>N40_O9	GGAAACTCTGCTTTACATAGTCGGGGATATCCTCCGGATATTTGGTAAACGGGATCGACCCGTA
>N42_O1	CCTGCAGACTATCCGGTACTTCCTCGGCGCTAGGACGGCATCTATAT
>N42_O10	ATCCAGAAGACATCCCGGATTATGTAAAACAGAGTTTTCCTGAGGGCTACACCTGGGAACGC
>N42_O11	GCATACCGCTCCGTCTTCGAAGTTCATGATGCGTTCCCAGGTGTAGCCCTCAG
>N42_O12	ATCATGAACTTCGAAGACGGAGCGGTATGCACGGTGTCTAACGATTCTAGCATACAGGGG
>N42_O13	GGAAAGTTCAGCCCAGAAAACTTAACGTTATATATGAAGCAATTCCCCTGTATGCTAGAATCGTTAGACACCGT
>N42_O14	AATTGCTTCATATATAACGTTAAGTTTTCTGGGCTGAACTTTCCCCCTAATGGCCCTGTGATGCAAAAAAAAACTCA
>N42_O15	CGTTCGGTATTAGGCTCCCAGCCCTGAGTTTTTTTTTGCATCACAGGGCCATTAGGG
>N42_O16	GGGCTGGGAGCCTAATACCGAACGATTGTTCGCCCGTGATGGGATGTTGATTG
>N42_O17	CGCCTTCCAGTTTCAGTGCCATAAAATTGTTGCCAATCAACATCCCATCACGGGCGAACAAT
>N42_O18	GCAACAATTTTATGGCACTGAAACTGGAAGGCGGAGGTCATTATTTATGTGAATTTAAATCAACATACAAAGCTAAAAAACCGGTTAAAATG
>N42_O19	GTTTGCGGTCCACATAATGATAGCCCGGCATTTTAACCGGTTTTTTAGCTTTGTATGTTGATTTAAATTCACATAAATAATGACCTC
>N42_O2	CCGAGGAAGTACCGGATAGTCTGCAGGTATGAGTGTTATTGCGAAGCAAATGACTTACAAGGTTTACATGA
>N42_O20	CCGGGCTATCATTATGTGGACCGCAAACTAGATGTCACGAACCATAACCGGGATTATACCTAAGG
>N42_O21	GCTGCAACATTCTATCGCTTTACGTCTGGGATCCTTAGGTATAATCCCGGTTATGGTTCGTGACATCTA
>N42_O22	ATCCCAGACGTAAAGCGATAGAATGTTGCAGCGTATATGCGTTTGCATGAGTCTCACATTTGTGCCC
>N42_O23	GCCTGCTTGTCCCAGTGTTTCTAGATACCTGGGCACAAATGTGAGACTCATGCAAACGCATATAC
>N42_O24	AGGTATCTAGAAACACTGGGACAAGCAGGCCACTATCATCCAAGGCCAATTTGCAATGGGT
>N42_O25	GCGATTGGGTCAAGACAGCCTAGCCACCCATTGCAAATTGGCCTTGGATGATAGTG
>N42_O26	GGCTAGGCTGTCTTGACCCAATCGCTGGGCACAGGAAAGATACTT
>N42_O3	CCACCTCAAAGTAGTGGCCATTAACAGTACCACTCATGTAAACCTTGTAAGTCATTTGCTTCGCAATAACACTCATA
>N42_O4	GTGGTACTGTTAATGGCCACTACTTTGAGGTGGAAGGGGACGGCAAAGGCAAGCC
>N42_O5	AGTTTGACCGTTTGTTCGCCCTCGTACGGCTTGCCTTTGCCGTCCCCTT
>N42_O6	GTACGAGGGCGAACAAACGGTCAAACTCACCGTTACCAAGGGGGGCC
>N42_O7	GCGATAAGATATCCCACGCGAATGGCAATGGGCCCCCCTTGGTAACGGTG
>N42_O8	CATTGCCATTCGCGTGGGATATCTTATCGCCGCAATCCCAGTATGGTAGTATCCCTTTTACAAAGT
>N42_O9	GAAAACTCTGTTTTACATAATCCGGGATGTCTTCTGGATACTTTGTAAAAGGGATACTACCATACTGGGATTGCG
>N44_O1	CCTGCAGAATGGCTACTGGACCCGTATCGCTAGGACGGCATCTATAT
>N44_O10	CATACCAGATTACGTGAAACAAAGTTTTCCTGAAGGCTACACTTGGGAACGTATCATGAATTTTGAAGACGGC
>N44_O11	GATGCTACTATCATTTGAAACCGTGCAAACCGCGCCGTCTTCAAAATTCATGATACGTTCCCAAGTGTA
>N44_O12	GCGGTTTGCACGGTTTCAAATGATAGTAGCATCCAAGGCAATTGCTTCATCTACAATGTGAAATTTTCCGG
>N44_O13	GCCCGTTGGGCGGAAAGTTCAAGCCGGAAAATTTCACATTGTAGATGAAGCAATTGCCTTG
>N44_O14	CTTGAACTTTCCGCCCAACGGGCCCGTGATGCAGAAGAAGACCCAGGG
>N44_O15	GCAAATAGACGTTCCGTGTTAGGTTCCCACCCCTGGGTCTTCTTCTGCATCACGG
>N44_O16	GTGGGAACCTAACACGGAACGTCTATTTGCACGGGACGGCATGCTAATCGGC
>N44_O17	ACCGCCTTCAAGTTTTAGCGCCATAAAGTTGTTGCCGATTAGCATGCCGTCCCGT
>N44_O18	AACAACTTTATGGCGCTAAAACTTGAAGGCGGTGGTCACTACCTATGCGAGTTTAAATCTACATATAAAGCAAAGAAACC
>N44_O19	CGTAATGATACCCCGGCATTCGCACGGGTTTCTTTGCTTTATATGTAGATTTAAACTCGCATAGGTAGTGACC
>N44_O2	ATACGGGTCCAGTAGCCATTCTGCAGGTATGAGCGTTATCGCCAAACAAATGACGTACAAGG
>N44_O20	CGTGCGAATGCCGGGGTATCATTACGTCGACCGGAAACTGGATGTCACCAATC
>N44_O21	GGTTTCGGATCCTTAGGTGTAGTCCCTATTGTGATTGGTGACATCCAGTTTCCGGTCGA
>N44_O22	ACAATAGGGACTACACCTAAGGATCCGAAACCGGATAGCAAACATGCCTCTCCATATGCAATGTCG
>N44_O23	ACACACATGGCGCGGGGGTTTCGACATTGCATATGGAGAGGCATGTTTGCTATCC
>N44_O24	AAACCCCCGCGCCATGTGTGTAGCTGGGAGCAGCCAGGTCG
>N44_O25	GCGGCTGTGTACATCACTGGTGAGAGAACGACCTGGCTGCTCCCAGCT
>N44_O26	TTCTCTCACCAGTGATGTACACAGCCGCTACTAATCAGTTTGGCGCGTAAAGGTAACCCATC
>N44_O27	TGCCTTTTCACCCTTCATAACCGAAGTCCGATGGGTTACCTTTACGCGCCAAACTGATTAGTA
>N44_O28	GGACTTCGGTTATGAAGGGTGAAAAGGCATGGGCACAGGAAAGATACTT
>N44_O3	CACTTCAAAATAATGGCCATTTACGGTTCCTGACATATACACCTTGTACGTCATTTGTTTGGCGATAACGCTCATA
>N44_O4	TGTATATGTCAGGAACCGTAAATGGCCATTATTTTGAAGTGGAAGGGGACGGAAAGGGGAAACC
>N44_O5	CGGTTAGTTTGACCGTTTGTTCGCCTTCATAGGGTTTCCCCTTTCCGTCCCCTTC
>N44_O6	CTATGAAGGCGAACAAACGGTCAAACTAACCGTTACCAAGGGTGGCCCACTTCCA
>N44_O7	CTTTGTGGCGAAAGAATGTCCCATGCGAATGGAAGTGGGCCACCCTTGGTAA
>N44_O8	TTCGCATGGGACATTCTTTCGCCACAAAGTCAGTATGGAAGTATTCCTTTCACTAAGTACCCTGAAGA
>N44_O9	GCCTTCAGGAAAACTTTGTTTCACGTAATCTGGTATGTCTTCAGGGTACTTAGTGAAAGGAATACTTCCATACTGA
>N46_O1	CCTGCAGCCGCGTGGTTCTTACAGTATCGCTAGGACGGCATCTATAT
>N46_O10	GACTACTTCAAATTATCATTTCCGGAAGGTTATACCTGGGAACGTACGATGAATTTCGAAGACGGCGGC
>N46_O11	CCTTGCAGTGAACTATCGTTGGTAACAGTGCAAACGCCGCCGTCTTCGAAATTCATCGTACGTT
>N46_O12	GTTTGCACTGTTACCAACGATAGTTCACTGCAAGGGAATTGCTTCATCTACAAAGTCAAGTTTACAGGCGTGA
>N46_O13	CGGGACCGTTGGGAGGGAAGTTCACGCCTGTAAACTTGACTTTGTAGATGAAGCAATTC
>N46_O14	ACTTCCCTCCCAACGGTCCCGTTATGCAGAAGAAGACCATGGGCTGGG
>N46_O15	CGCGGATACAATCGTTCGGTAGACGGTTCCCAGCCCATGGTCTTCTTCTGCATAA
>N46_O16	AACCGTCTACCGAACGATTGTATCCGCGTGACGGAGTCCTCAAGGGAGACATTC
>N46_O17	CGCCTCCTTCTAGTTTGAGCGCCATGTGAATGTCTCCCTTGAGGACTCCGTCA
>N46_O18	ACATGGCGCTCAAACTAGAAGGAGGCGGTCATTATTTGTGTGAGTTCAAGACAACCTATAAGGCGA
>N46_O19	TGATAACCCGGCATCTTAACGGGCTTCTTCGCCTTATAGGTTGTCTTGAACTCACACAAATAATGAC
>N46_O2	ATACTGTAAGAACCACGCGGCTGCAGGTATGTCCGTCATTAAAGAAGAGATGCGAATTAAAGTCCAC
>N46_O20	AGAAGCCCGTTAAGATGCCGGGTTATCATTATGTTGATTCCAAGTTGGATATTACGAATCACAATAAAGATTATACTTAAGGATCC
>N46_O21	TGACAATTACAACCCTGACGCTTTCGAGTTTAGTGGATCCTTAAGTATAATCTTTATTGTGATTCGTAATATCCAACTTGGAATCAACATAA
>N46_O22	ACTAAACTCGAAAGCGTCAGGGTTGTAATTGTCAGTTTGAGCACAGCCGTCTGGTTGCG
>N46_O23	GGCTGCACCCTGTAAGACTTGGTTTCAGACGCAACCAGACGGCTGTGCTCAAAC
>N46_O24	TCTGAAACCAAGTCTTACAGGGTGCAGCCGAAGTGACATGTAAACTCTGCCCTTAGCCTGC
>N46_O25	CGCACCGCAAAAACGCTTTTGTACGAGAGCAGGCTAAGGGCAGAGTTTACATGTCACTTC
>N46_O26	TCTCGTACAAAAGCGTTTTTGCGGTGCGTGGGCACAGGAAAGATACTT
>N46_O3	CCTTCAATTTCGAAATAATGACCATTGACAGTTCCTTCCATGTGGACTTTAATTCGCATCTCTTCTTTAATGACGGACATA
>N46_O4	ATGGAAGGAACTGTCAATGGTCATTATTTCGAAATTGAAGGCGAAGGTAAAGGTAAACCTTATGAGGGCACTCA
>N46_O5	CCTTTGGTGACCGTCAGTTTCACGGTCTGAGTGCCCTCATAAGGTTTACCTTTACCTTCG
>N46_O6	GACCGTGAAACTGACGGTCACCAAAGGTGGTCCGCTTCCCTTCGCCTG
>N46_O7	GAACCATATTGGAACTGGGGTGAGAGAATATCCCAGGCGAAGGGAAGCGGACCA
>N46_O8	GGATATTCTCTCACCCCAGTTCCAATATGGTTCTAAGGCCTTTGTGAAACATCCCGAAGATATTCCT
>N46_O9	CCCAGGTATAACCTTCCGGAAATGATAATTTGAAGTAGTCAGGAATATCTTCGGGATGTTTCACAAAGGCCTTA
>N47_O1	CTGCAGCCGACGCCAAGACTTCATAGCGCTAGGACGGCATCTATAT
>N47_O10	AAACACCCAGCTGACATCCCCGATTATTTCAAGTTGAGCTTTCCTGAGGGATTCAAGTGG
>N47_O11	CCGCCGTCTTCAAAATTCATCACACGCTCCCACTTGAATCCCTCAGGAAAGCTCAACTT
>N47_O12	GAGCGTGTGATGAATTTTGAAGACGGCGGCGTGGTCACCGTGACCCAAGACT
>N47_O13	CCTTATAAATAAAACACCCGTCCTGGAGACTGGAGTCTTGGGTCACGGTGACCACG
>N47_O14	CCAGTCTCCAGGACGGGTGTTTTATTTATAAGGTTAAATTCATAGGGGTTAACTTTCCTTCAGACGGTCC
>N47_O15	GCTTCCCATCCCATTGTTTTTTTTTGCATCACCGGACCGTCTGAAGGAAAGTTAACCCCTATGAATTTAA
>N47_O16	GGTGATGCAAAAAAAAACAATGGGATGGGAAGCGTCTACAGAGAGGCTCTATCCGCGTGAC
>N47_O17	CTTTAATGCCATGTGAATCTCACCTTTTAAGACGCCGTCACGCGGATAGAGCCTCTCTGTAGAC
>N47_O18	GGCGTCTTAAAAGGTGAGATTCACATGGCATTAAAGCTTAAGGACGGTGGCCATTATCTCTGTGAATTTAAAACT
>N47_O19	CCGGTAACTGCACGGGTTTTTTAGCTTTATACGTAGTTTTAAATTCACAGAGATAATGGCCACCGTCCTTAAG
>N47_O2	CTATGAAGTCTTGGCGTCGGCTGCAGGTATGTCTGTTATCAAAGAGTTCATGCGATTTAAAGTCAGGATG
>N47_O20	ACGTATAAAGCTAAAAAACCCGTGCAGTTACCGGGTTACTATTATGTCGATTCAAAACTTGATATCACGAGCCATAATGAAGA
>N47_O21	GCCCACGGGGATCCTTAGGTGTAGTCTTCATTATGGCTCGTGATATCAAGTTTTGAATCGACATAATAGTAAC
>N47_O22	CTACACCTAAGGATCCCCGTGGGCCTGCGGTCCTTATTGGCTCTTTGTAATCCATC
>N47_O23	CCCACTAACTTGCTGCAACAGCCGGGATGGATTACAAAGAGCCAATAAGGACCGCAG
>N47_O24	CCGGCTGTTGCAGCAAGTTAGTGGGGAGTCACTACAAGTATCGTCGGAATTGGACTCA
>N47_O25	ACTGCGAATACATTTGTTCCACATGATGCGTCATGAGTCCAATTCCGACGATACTTGTAGTGACTC
>N47_O26	TGACGCATCATGTGGAACAAATGTATTCGCAGTTGGGCACAGGAAAGATACTT
>N47_O3	TCAATTTCAAATTCATGCCCGTTAACTGTTCCCTCCATCCTGACTTTAAATCGCATGAACTCTTTGATAACAGACATAC
>N47_O4	GAGGGAACAGTTAACGGGCATGAATTTGAAATTGAGGGAGAAGGAGAGGGACGTCCT
>N47_O5	GTTTGACGGTCTGGTGACCCTCGTAAGGACGTCCCTCTCCTTCTCCC
>N47_O6	TACGAGGGTCACCAGACCGTCAAACTGAAAGTGACCAAAGGTGGGCCTCTC
>N47_O7	GGAGACAAGATGTCCCAGGCAAAGGGGAGAGGCCCACCTTTGGTCACTTTCA
>N47_O8	CCCTTTGCCTGGGACATCTTGTCTCCTCAGTTCCAGTATGGGAGTAAAGCCTACGTG
>N47_O9	GAAATAATCGGGGATGTCAGCTGGGTGTTTCACGTAGGCTTTACTCCCATACTGGAACTGA
>N74_O1	ACCTGCAGTACGTTGTTCGGACAGCTAGCGCTAGGACGGCATCTATAT
>N74_O10	ACATCCCTGATTACTTCAAGCAGTCCTTCCCAGAGGGTTATTCTTGGGAACGTACAATGACTTTTGA
>N74_O11	GGCGGTGCAAACTCCACCATCCTCAAAAGTCATTGTACGTTCCCAAGAATAACCCTCT
>N74_O12	GGATGGTGGAGTTTGCACCGCCTCAGCGGATATTTCGCTTGATGGTAATTGTTTTATCCAC
>N74_O13	TCGCGGGAAAATTAACGCCGTGAAATTTACTCTTGTGGATAAAACAATTACCATCAAGCGAAATATCCGCTGA
>N74_O14	AAGAGTAAATTTCACGGCGTTAATTTTCCCGCGAATGGGCCTGTTATGCAAAAAAAAACCACTAACTGG
>N74_O15	ACGAGGAGTCATTTTCTCAGAGCTAGGCTCCCAGTTAGTGGTTTTTTTTTGCATAACAGGCCCAT
>N74_O16	GAGCCTAGCTCTGAGAAAATGACTCCTCGTGATGGCATTTTGAAAGGTGATGTCACCATGTTTCT
>N74_O17	CGATAGTTGCCCCCGCCTTCTAGCATAAGAAACATGGTGACATCACCTTTCAAAATGCCATC
>N74_O18	TATGCTAGAAGGCGGGGGCAACTATCGATGCCAGTTTCACACGACCTACAAGGCT
>N74_O19	GTGATTCCGGCATTTTGACCGCCTTCTTAGCCTTGTAGGTCGTGTGAAACTGGCAT
>N74_O2	CTAGCTGTCCGAACAACGTACTGCAGGTATGTCACTTTCAAAACAAGGCATAAAAGACGACATGAAAATGA
>N74_O20	AAGAAGGCGGTCAAAATGCCGGAATCACATTTTGTCGAACATCGTTTGGTAAGGACTGATCTTGA
>N74_O21	GGATAGCGGTACTGGATCCTTATGCGTCATCAAGATCAGTCCTTACCAAACGATGTTCGACAAAAT
>N74_O22	TGACGCATAAGGATCCAGTACCGCTATCCATACGGCCCGATCTTCAAACGAGGATCG
>N74_O23	CCAGTAGAGGGCCCGAAGTTCATAGAATAGATCGATCCTCGTTTGAAGATCGGGCCGTAT
>N74_O24	ATCTATTCTATGAACTTCGGGCCCTCTACTGGGTTGTCGGCATTGCCAGCACTGATGA
>N74_O25	GCATGTGTTTTCGTCGCTGTTTTCGACTGATCATCAGTGCTGGCAATGCCGACAAC
>N74_O26	TCAGTCGAAAACAGCGACGAAAACACATGCTGGGCACAGGAAAGATACTT
>N74_O3	CCCATTAACGCTCCCATCCATATGGTACGTCATTTTCATGTCGTCTTTTATGCCTTGTTTTGAAAGTGACAT
>N74_O4	CGTACCATATGGATGGGAGCGTTAATGGGCACGACTTTACGATTGAAGGGGAAGGAACC
>N74_O5	GGTTTGTGTACCCTCGTATGGCTTGCCGGTTCCTTCCCCTTCAATCGTAAAGTCGTG
>N74_O6	GGCAAGCCATACGAGGGTACACAAACCTTGAAGTTACGAGTGACGGGTGGCC
>N74_O7	CAGCACTCAGAATGTCAAACGCAAATGGAAGTGGGCCACCCGTCACTCGTAACTTCAA
>N74_O8	CACTTCCATTTGCGTTTGACATTCTGAGTGCTGCCTTCCAATATGGTAATAGATGTTTCACCAAATATCCTGAGG
>N74_O9	GGGAAGGACTGCTTGAAGTAATCAGGGATGTCCTCAGGATATTTGGTGAAACATCTATTACCATATTGGAAGG
>N75_O1	CCTGCAGGGGCTATCAGCACTTTAGCACGCTAGGACGGCATCTATAT
>N75_O10	AAGATATCGTTGATTATTTCAAGCAGTCTTTCCCTGAGGGTTACTCTTGGGAACGAACTTTAACCTTTGAAGATGG
>N75_O11	CCGCACTGGCAGTACACACGCCTCCATCTTCAAAGGTTAAAGTTCGTTCCCAAGAGTAAC
>N75_O12	AGGCGTGTGTACTGCCAGTGCGGATATATCCCTTGACGGGAATTGTTTTATCCATAAGAGCAAATTC
>N75_O13	GGACCATTGGCTGGGAAGTTTACACCATGGAATTTGCTCTTATGGATAAAACAATTCCCGTCAAGGGATATAT
>N75_O14	CATGGTGTAAACTTCCCAGCCAATGGTCCGGTTATGCAAAAGAAGACCACGAACTGGGA
>N75_O15	AGGGGTCATCTTTTCGCTTGACGGCTCCCAGTTCGTGGTCTTCTTTTGCATAACC
>N75_O16	GCCGTCAAGCGAAAAGATGACCCCTCGGGATGGCATACTCAAAGGCGATGTG
>N75_O17	GTTGCCACCGTCTTCAAGCAGTAAGAACATAGTCACATCGCCTTTGAGTATGCCATCCCG
>N75_O18	ACTATGTTCTTACTGCTTGAAGACGGTGGCAACTACCGTTGCCAGTTTCACACCACGTATAAAGC
>N75_O19	ACAAAGTGGCTTTCTGGCATTTTAACCGCTTTCTTAGCTTTATACGTGGTGTGAAACTGGCAACGGTA
>N75_O2	TGCTAAAGTGCTGATAGCCCCTGCAGGTATGGCGTTATCGAAACAGGGCATTAAAGATGATATGAAAATGA
>N75_O20	TAAGAAAGCGGTTAAAATGCCAGAAAGCCACTTTGTAGAACATCGCTTGGTTAGGACCGATTTGCC
>N75_O21	CGCGGCAGGGATCCTTATGCATCGGGCAAATCGGTCCTAACCAAGCGATGTTCT
>N75_O22	CGATGCATAAGGATCCCTGCCGCGGCCGACTTAGCTGCAACCTCATAGTCCG
>N75_O23	AGAGAGTCTGTTGTGTAGGCGGACTGACCGGACTATGAGGTTGCAGCTAAGTCGGC
>N75_O24	GTCAGTCCGCCTACACAACAGACTCTCTTACAAAACGTCACTGGGCAATCTGGTCC
>N75_O25	AGGTAGGTCTATTGCTGCGTATCCTCCGGGACCAGATTGCCCAGTGACGTTTTGTA
>N75_O26	CGGAGGATACGCAGCAATAGACCTACCTTGGGCACAGGAAAGATACTT
>N75_O3	AGTGAACTCATGTCCATTAACAGAACCGTCCATATGATATTTCATTTTCATATCATCTTTAATGCCCTGTTTCGATAACGCCATA
>N75_O4	AATATCATATGGACGGTTCTGTTAATGGACATGAGTTCACTATTGAGGGAGAAGGCACAGGGAAGC
>N75_O5	CGAAGTTTGATGGTTTGAGTGCCCTCATACGGCTTCCCTGTGCCTTCTCCCTCAAT
>N75_O6	CGTATGAGGGCACTCAAACCATCAAACTTCGCGTCACGGGCGGGCCC
>N75_O7	GTACTGGAACACTGCTGATAAGATGTCAAATGAAAAAGGTAAGGGCCCGCCCGTGACG
>N75_O8	TTACCTTTTTCATTTGACATCTTATCAGCAGTGTTCCAGTACGGTAACCGTTGCTTCACCAAGTATCCGG
>N75_O9	CCTCAGGGAAAGACTGCTTGAAATAATCAACGATATCTTCCGGATACTTGGTGAAGCAACGGTTACC
>N76_O1	CCTGCAGCGTGGCAACTCATATGCTTCCGCTAGGACGGCATCTATAT
>N76_O10	TTCACTAAATACCCTCAGGATATTGTAGACTATTTTAAAAACAGTTGTCCGGCGGGGTACACCTGGGAGA
>N76_O11	CACACTGCGCCATCTTCGAACAAGAAACTTCTCTCCCAGGTGTACCCCGCC
>N76_O12	GAAGTTTCTTGTTCGAAGATGGCGCAGTGTGTACGGCCTCGGCGGACATTACCC
>N76_O13	CGTGGAATTTGCTTTTATGGTAGAAACAATTTTCGGACAGGGTAATGTCCGCCGAGGCCGTA
>N76_O14	TGTCCGAAAATTGTTTCTACCATAAAAGCAAATTCCACGGTGTTAATTTCCCGGCTGACGGCCC
>N76_O15	GGCTCCCAGTTCGTGGTCTTCTTTTTCATAACTGGGCCGTCAGCCGGGAAATTAACAC
>N76_O16	AGTTATGAAAAAGAAGACCACGAACTGGGAGCCAAGCTGTGAAAAAATGACCCCAATTCCGAATGAA
>N76_O17	TGGTCACATCCCCCTTCAAGATCCCTTCATTCGGAATTGGGGTCATTTTTTCACAGCTT
>N76_O18	GGGATCTTGAAGGGGGATGTGACCATGTTCCTGCTGCTCGAAGATGGGG
>N76_O19	ACACTGTATGAAACTGGCACCTGTAGCGTCCCCCATCTTCGAGCAGCAGGAACA
>N76_O2	GAAGCATATGAGTTGCCACGCTGCAGGTATGGCCCTCTCGAAACAGGGGC
>N76_O20	GACGCTACAGGTGCCAGTTTCATACAGTGTACAAGGCCAAAAGCGACCCAAAGACG
>N76_O21	CTGGACGAAATGCCAGTCCGGCATCGTCTTTGGGTCGCTTTTGGCCTTGT
>N76_O22	ATGCCGGACTGGCATTTCGTCCAGCACAAACTCAACCGTGAGGATCTGCCC
>N76_O23	GCTGTTGGATCCTTATTGGTGCTTTGCGTCGGGCAGATCCTCACGGTTGAGTTTGTG
>N76_O24	GACGCAAAGCACCAATAAGGATCCAACAGCGGCAATAAAAAAAGCAGGCTAGCGCTTGAAGG
>N76_O25	GCCGAGTGAAACACAGGTTCGATCAGGCCTTCAAGCGCTAGCCTGCTTTTTTTATTGCC
>N76_O26	CCTGATCGAACCTGTGTTTCACTCGGCGCACTTGTATGGGCACAGCAATCAAAAGTACG
>N76_O27	CGAGAAAGCCAGTTGGTTGAGAACCACTCGTACTTTTGATTGCTGTGCCCATACAAGTGC
>N76_O28	AGTGGTTCTCAACCAACTGGCTTTCTCGTGGGCACAGGAAAGATACTT
>N76_O3	GACCCGTCCATATGGTATTTCATCTTCATGTCATCTTTTAGCCCCTGTTTCGAGAGGGCCATA
>N76_O4	TAAAAGATGACATGAAGATGAAATACCATATGGACGGGTCTGTGAATGGTCACGAATTTACCATTAAAGGCGAAGG
>N76_O5	GCGTGCCTTCATACGGTTTGCCCGTACCTTCGCCTTTAATGGTAAATTCGTGACCATTCACA
>N76_O6	TACGGGCAAACCGTATGAAGGCACGCAAACGATTAAGTTACGCGTGGTAAAGGGGGG
>N76_O7	CAGAATGTCTACTGAAAACGGGAGCGGCCCCCCCTTTACCACGCGTAACTTAATCGTTT
>N76_O8	GCCGCTCCCGTTTTCAGTAGACATTCTGAGCGCAGTTTTCCAGTATGGTAATCGGTGC
>N76_O9	GGACAACTGTTTTTAAAATAGTCTACAATATCCTGAGGGTATTTAGTGAAGCACCGATTACCATACTGGAAAACTGCGCT
>N77_O1	CCTGCAGCGGCTTCGAACACCTACTAGCGCTAGGACGGCATCTATAT
>N77_O10	AGGATATCGTCGATTACTTTAAAAATTCCTGTCCTGCCGGATATACTTGGCAGCGTTCTTTTCTCTTTGAAGACG
>N77_O11	CAGCTGAGGCTGTACACACGGCTCCGTCTTCAAAGAGAAAAGAACGCTGCCAAGTATATCC
>N77_O12	GAGCCGTGTGTACAGCCTCAGCTGACATCACGGTGTCTGAGAACTGCTTCTATCATG
>N77_O13	CCGGGAAGTTCACGCCGTGAAATTTACTCTCATGATAGAAGCAGTTCTCAGACACCGTGATGT
>N77_O14	AGAGTAAATTTCACGGCGTGAACTTCCCGGCAGACGGCCCGGTTATGAAAAAAATGACTACC
>N77_O15	GGGGTAATTTTTTCGCATGAAGGTTCCCAGTTGGTAGTCATTTTTTTCATAACCGGGCCGTCTG
>N77_O16	AACTGGGAACCTTCATGCGAAAAAATTACCCCGATTCCCAACGAAGGAATATTAAAAGGGGATGTGAC
>N77_O17	CCGCCGTCCTTTAGCAACAGGAACATGGTCACATCCCCTTTTAATATTCCTTCGTTGGGAATC
>N77_O18	CATGTTCCTGTTGCTAAAGGACGGCGGTCGTTATAGATGCCAATTCGATACGGTGTATAAGGCC
>N77_O19	CCAATCTGGCATGGTTTTAGGGTCCGATTTGGCCTTATACACCGTATCGAATTGGCATCTATAACGA
>N77_O2	CTAGTAGGTGTTCGAAGCCGCTGCAGGTATGGCGTTGAGCAAACATGGTCTAAAAGATGACA
>N77_O20	AAATCGGACCCTAAAACCATGCCAGATTGGCACTTCATACAACATAAACTCAATCGGGAAGATCGTAGTG
>N77_O21	CCTTCGAGGATCCTTACTGGTGTTTTGCGTCACTACGATCTTCCCGATTGAGTTTATGTTGTATGAAGTG
>N77_O22	ACGCAAAACACCAGTAAGGATCCTCGAAGGTATGGGGGCAACGTCGGAGTTATACTAAACG
>N77_O23	CGGCACTGCTGCATCGTTTCTCCAACTACGTTTAGTATAACTCCGACGTTGCCCCCATA
>N77_O24	TAGTTGGAGAAACGATGCAGCAGTGCCGTTCTAGGGCGCGACCTCACCTATGT
>N77_O25	CGAAGATAACTACGGTTGGCCCGACATTCACATAGGTGAGGTCGCGCCCTAGAA
>N77_O26	GAATGTCGGGCCAACCGTAGTTATCTTCGTGGGCACAGGAAAGATACTT
>N77_O3	TGACTGACCCCTCCATGTGATATTTCATCTTCATGTCATCTTTTAGACCATGTTTGCTCAACGCCATA
>N77_O4	TGAAGATGAAATATCACATGGAGGGGTCAGTCAATGGACATGAATTTACGATAAAAGGAGAAGGCACAGG
>N77_O5	CTTAACTTTATCGTCTGCGTCCCCTCATAAGGTTTACCTGTGCCTTCTCCTTTTATCGTAAATTCATGTCCAT
>N77_O6	TAAACCTTATGAGGGGACGCAGACGATAAAGTTAAGAGTAGTGAAAGGTGGACCCCTACCGT
>N77_O7	ACCGCACTCAGGATATCCACGCTGAACGGTAGGGGTCCACCTTTCACTACT
>N77_O8	TCAGCGTGGATATCCTGAGTGCGGTTTTTCAGTATGGCAACCGAGTCTTCACTAAATATCCAC
>N77_O9	GGCAGGACAGGAATTTTTAAAGTAATCGACGATATCCTGTGGATATTTAGTGAAGACTCGGTTGCCATACTGAAAA
>N78_O1	CCTGCAGGGCCGCGGAGAATATAGTACCGCTAGGACGGCATCTATAT
>N78_O10	GAATATCCACAGGGAATTGTTGACTACTTCAAAAACTCATGTCCAGCCGGCTATACATGGCATAGGTCG
>N78_O11	CTGTACAAACGGCCCCGTCTTCGAATAAAAACGACCTATGCCATGTATAGCCGGCTGG
>N78_O12	TTTTTATTCGAAGACGGGGCCGTTTGTACAGCTAGCGCAGATATCACTGTGTCGGAAAATTGCT
>N78_O13	CTGGAAAGTTTACCCCGTGAAATTTGGATTCATGATAAAAGCAATTTTCCGACACAGTGATATCTGCGCTAG
>N78_O14	TTTATCATGAATCCAAATTTCACGGGGTAAACTTTCCAGCCGATGGTCCTGTAATGAAAAAAATGACGACCA
>N78_O15	GGAATAATCTTCTCGCAAGACGGTTCCCAGTTGGTCGTCATTTTTTTCATTACAGGACCATCGG
>N78_O16	ACTGGGAACCGTCTTGCGAGAAGATTATTCCAATTCCTAGCCAAGGTATTCTAAAAGGTGATGTTGCC
>N78_O17	ACATCTGTATCTGCCACCATCTTTCAGAAGAAGATACATGGCAACATCACCTTTTAGAATACCTTGGCTAGGAATT
>N78_O18	ATGTATCTTCTTCTGAAAGATGGTGGCAGATACAGATGTCAGTTTGATACCATTTATAAAGCCAAAACGGACCCG
>N78_O19	ACTTATGTTGAATAAAGTGCCAATCCGGCATTTCCTTCGGGTCCGTTTTGGCTTTATAAATGGTATCAAACTG
>N78_O2	GTACTATATTCTCCGCGGCCCTGCAGGTATGGCTCTAAGCAAGCATGGTCTGACAGATG
>N78_O20	AAGGAAATGCCGGATTGGCACTTTATTCAACATAAGTTGAATCGGGAAGATAGAAGCGACGCCA
>N78_O21	CTCGCGAGACGTGGATCCTTACTGATTCTTGGCGTCGCTTCTATCTTCCCGATTCA
>N78_O22	AGAATCAGTAAGGATCCACGTCTCGCGAGCAGACTACGTTCCTCTTTTACTCAGCCACACC
>N78_O23	GAGTTATTTACCGCGTAAACTGGCTGTCATTTTCGTGGTGTGGCTGAGTAAAAGAGGAACGTAGTCTG
>N78_O24	ACGAAAATGACAGCCAGTTTACGCGGTAAATAACTCTTTCCACTCAGGCAATAACAATCTAGTTACCCCA
>N78_O25	CGTCGTTTGACAGGTTGGTCCTTCTGGTGGGGTAACTAGATTGTTATTGCCTGAGTGGAAA
>N78_O26	CCAGAAGGACCAACCTGTCAAACGACGTGGGCACAGGAAAGATACTT
>N78_O3	TCGACACAACCCTCCATATGATACTTCATAGTCATGTCATCTGTCAGACCATGCTTGCTTAGAGCCATA
>N78_O4	ACATGACTATGAAGTATCATATGGAGGGTTGTGTCGACGGCCATAAGTTTGTGATCAAAGGTCACGG
>N78_O5	CGTCTGTTTTCCTTCAAACGGATTGCCGTTACCGTGACCTTTGATCACAAACTTATGGCCG
>N78_O6	TAACGGCAATCCGTTTGAAGGAAAACAGACGATCAACCTTTGCGTGGTCGAGGGTG
>N78_O7	GAAAGTATATCCTCCGAAAATGGGAGTGGGCCACCCTCGACCACGCAAAGGTTGAT
>N78_O8	GCCCACTCCCATTTTCGGAGGATATACTTTCAGCTGCTTTCGACTATGGTAATCGAGTCTTCACG
>N78_O9	ACATGAGTTTTTGAAGTAGTCAACAATTCCCTGTGGATATTCCGTGAAGACTCGATTACCATAGTCGAAAGCAGCT
>N79_bamhi_O1	CCTGCAGATGGCTATAAGGGAAACGCCCGCTAGGACGGCATCTATAT
>N79_bamhi_O10	ATGGTCGATTTCTTTAAGAACAGCTGCCCCGCGGGCTATACCTGGCATCGTTCTCTTCT
>N79_bamhi_O11	ACAGACCGCCCCGTCCTCAAAGAGAAGAGAACGATGCCAGGTATAGCCCG
>N79_bamhi_O12	CTTTGAGGACGGGGCGGTCTGTACGGCCTCAGCCGACATCACC
>N79_bamhi_O13	CGTGGAATTTAGATTCATGGTAGAAACAATTTTCGGAGACGGTGATGTCGGCTGAGGCCGT
>N79_bamhi_O14	GTCTCCGAAAATTGTTTCTACCATGAATCTAAATTCCACGGGGTCAATTTTCCGGCGGACGG
>N79_bamhi_O15	CCCAATTTGTCGTCATCTTCTTCATCACAGGACCGTCCGCCGGAAAATTGACCC
>N79_bamhi_O16	TCCTGTGATGAAGAAGATGACGACAAATTGGGAACCGTCATGCGAAAAAATTATCCCAGTGCC
>N79_bamhi_O17	ACATCTCCTTTGAGAATCCCTTGGCGGGGCACTGGGATAATTTTTTCGCATGACGGTT
>N79_bamhi_O18	CCGCCAAGGGATTCTCAAAGGAGATGTTGCCATGTATTTATTGTTGAAGGATGGAGGCAGA
>N79_bamhi_O19	GGATCAGTCTTTGCTTTATAGATAGTGTCAAACTGGCATCTATATCTGCCTCCATCCTTCAACAATAAATACATGGCA
>N79_bamhi_O2	GGCGTTTCCCTTATAGCCATCTGCAGGTATGGCGCTTAGCAAACATGGTCTGACTAAAGATATGA
>N79_bamhi_O20	TATAGATGCCAGTTTGACACTATCTATAAAGCAAAGACTGATCCGAAAGAAATGCCGGAATGGCACTTCATCCA
>N79_bamhi_O21	CGCTTCGATCCTCCCGGGTAAGTTTATGTTGGATGAAGTGCCATTCCGGCATTTCTTTC
>N79_bamhi_O22	ACATAAACTTACCCGGGAGGATCGAAGCGACGCCAAAAACCAATAAGGATCCATCATAACGTCG
>N79_bamhi_O23	CGGTTCGTGCTAGACCCGACGAGTACGACGTTATGATGGATCCTTATTGGTTTTTGGCGT
>N79_bamhi_O24	TACTCGTCGGGTCTAGCACGAACCGCATAGGCTACAAGAAATTTCCCTACCTTCCCAAATC
>N79_bamhi_O25	CGAAGTGGTGAAGCTAACCGTTCCTGACATGATTTGGGAAGGTAGGGAAATTTCTTGTAGCCTATG
>N79_bamhi_O26	ATGTCAGGAACGGTTAGCTTCACCACTTCGTGGGCACAGGAAAGATACTT
>N79_bamhi_O3	CCATCGACGCACCCTTCCATATGATACTTCATTGTCATATCTTTAGTCAGACCATGTTTGCTAAGCGCCATA
>N79_bamhi_O4	CAATGAAGTATCATATGGAAGGGTGCGTCGATGGTCACAAATTTGTTATTACTGGGCACGGAAATGGTAACC
>N79_bamhi_O5	CGCACAAGTTAATCGTCTGTTTCCCTTCGAAAGGGTTACCATTTCCGTGCCCAGTAATAACAAATTTGTGA
>N79_bamhi_O6	CTTTCGAAGGGAAACAGACGATTAACTTGTGCGTTGTGGAAGGGGGTCCGTTGCC
>N79_bamhi_O7	CCATAATCGAACGCGGCACTAAGAATATCTTCTGAAAACGGCAACGGACCCCCTTCCACAA
>N79_bamhi_O8	GTTTTCAGAAGATATTCTTAGTGCCGCGTTCGATTATGGAAACCGTGTCTTTACAGAGTATCCACAGGGT
>N79_bamhi_O9	CGGGGCAGCTGTTCTTAAAGAAATCGACCATACCCTGTGGATACTCTGTAAAGACACGGTTT
>OLS3_gene21_O1	GATCCAATGAATTCTGGCATCATGAGTCATCCAGCGCTAGGACGGCATCTATAT
>OLS3_gene21_O10	GTCGTCGCCGGGCGCATCTTCACGAGGAGGCTGCGCGG
>OLS3_gene21_O11	CCGTCGTGGTCGTCGTCGTCATCCGCGCAGCCTCCTCGTGA
>OLS3_gene21_O12	ATGACGACGACGACCACGACGGCCGCCCCCCGCTGGC
>OLS3_gene21_O13	GCACCCCGCCCGTGGTCAGCCAGCGGGGGGCGG
>OLS3_gene21_O14	TGACCACGGGCGGGGTGCGTGCGCTGTCGTCCGGGAACG
>OLS3_gene21_O15	CGCTCGACCACCGCACCGGCGTTCCCGGACGACAGCGCAC
>OLS3_gene21_O16	CCGGTGCGGTGGTCGAGCGCGGGCTGCGCGCGACGC
>OLS3_gene21_O17	ACGATCACCCAGTTGCCGGACCGCGTCGCGCGCAGCCCG
>OLS3_gene21_O18	GGTCCGGCAACTGGGTGATCGTGCTGTCCGGGTTCTTCGAGCCG
>OLS3_gene21_O19	GCCCATCGCCAGCAGGTAGAACACCGGCTCGAAGAACCCGGACAGC
>OLS3_gene21_O2	CTGGATGACTCATGATGCCAGAATTCATTGGATCGGGTGGGTGTCGCCGGTC
>OLS3_gene21_O20	GTGTTCTACCTGCTGGCGATGGGCTACGGGCTCGGCACGTACATCGG
>OLS3_gene21_O21	CCGTGCCGAGCTCGACGTCGCCGATGTACGTGCCGAGCCCGTA
>OLS3_gene21_O22	CGACGTCGAGCTCGGCACGGGCGAGGCCGTCTCGTACGCC
>OLS3_gene21_O23	GCGCAGGCGCGACGAACGCGGCGTACGAGACGGCCTCGC
>OLS3_gene21_O24	GCGTTCGTCGCGCCTGCGCTGCTGGCCGTCTCGGCGATG
>OLS3_gene21_O25	CGTCGAGTCGTAGACCGCTCCGTTCATCGCCGAGACGGCCAGCA
>OLS3_gene21_O26	AACGGAGCGGTCTACGACTCGACGTGGAACGTCTTCTTCAAGATGCACTTCGG
>OLS3_gene21_O27	TCGTGAGCATCGCGTCGTACAGCTTGCCGAAGTGCATCTTGAAGAAGACGTTCCA
>OLS3_gene21_O28	CAAGCTGTACGACGCGATGCTCACGACGTCGATGGGCCCGCTCGA
>OLS3_gene21_O29	CGATCTCGCCGAGCGCGACGTCGAGCGGGCCCATCGACG
>OLS3_gene21_O3	CCACCTCGGACGCGTGCCAGACCGGCGACACCCACCC
>OLS3_gene21_O30	CGTCGCGCTCGGCGAGATCGCGTACGCGCTGCTCCGCGG
>OLS3_gene21_O31	GAAGCCGAACGCGTAGACGCCCCCGCGGAGCAGCGCGTACG
>OLS3_gene21_O32	GGGCGTCTACGCGTTCGGCTTCCTCACGGTCATGCAGGTCATGGGC
>OLS3_gene21_O33	GGCCGTCCACGCCAGGTTGAGGCCCATGACCTGCATGACCGTGAG
>OLS3_gene21_O34	CTCAACCTGGCGTGGACGGCCGTGCTCGCCGTGCCCGCG
>OLS3_gene21_O35	GAAGCCGAACGCGATGAGCAGGACCGCGGGCACGGCGAGCAC
>OLS3_gene21_O36	GTCCTGCTCATCGCGTTCGGCTTCGCGGCCGTCGGCATGGC
>OLS3_gene21_O37	CCATTCCACATTGTCCGGATCCTGACGGCCATGCCGACGGCCGC
>OLS3_gene21_O38	CGTCAGGATCCGGACAATGTGGAATGGTGGACTGAAGCAAAGTTCTGACGGCTATTCG
>OLS3_gene21_O39	CACGAAGGCAATCTAGTTCCGTGGAAACTGCGAATAGCCGTCAGAACTTTGCTTCAGTCCA
>OLS3_gene21_O4	TGGCACGCGTCCGAGGTGGGCCGCTCGCTGAGCTACGGG
>OLS3_gene21_O40	CAGTTTCCACGGAACTAGATTGCCTTCGTGTGGGCACAGGAAAGATACTT
>OLS3_gene21_O5	AGGCACCGGGGGGCGACCCGTAGCTCAGCGAGCGGC
>OLS3_gene21_O6	TCGCCCCCCGGTGCCTGGCCCGTCGGGGTGCAC
>OLS3_gene21_O7	CCATGACCAGCAGGACCGCGAGGTGCACCCCGACGGGCC
>OLS3_gene21_O8	CTCGCGGTCCTGCTGGTCATGGCGGGGGCGGGCGCG
>OLS3_gene21_O9	AGATGCGCCCGGCGACGACCGCGCCCGCCCCCG
>OLS3_gene22_O1	GATCGCAAGAATTCAGCGGCAATTAGACTGATGTCGCTAGGACGGCATCTATAT
>OLS3_gene22_O10	GCCGGTTCTCCGTCAGCGGCCAGAGCCGCTCTCCCTTCCCC
>OLS3_gene22_O11	GCAGGCTGTTGTGCTGGCGGCGGGGAAGGGAGAGCGGCTCTG
>OLS3_gene22_O12	GCCGCCAGCACAACAGCCTGCATTGACTGTGTTCTCTCAGTCACGGCCC
>OLS3_gene22_O13	CGGGGCGGTCGTGACAACTGATAAGGGCCGTGACTGAGAGAACACAGTCAAT
>OLS3_gene22_O14	TTATCAGTTGTCACGACCGCCCCGAGTGTTGTTCGCGTCCCCGTTCC
>OLS3_gene22_O15	TGAACGCGGGCGTGACGCTGGGAACGGGGACGCGAACAACACT
>OLS3_gene22_O16	CAGCGTCACGCCCGCGTTCAGGCTCGTGTTGATCCCGGTCTTGG
>OLS3_gene22_O17	GGTCGTCGTCGGGGACGACACCAAGACCGGGATCAACACGAGCC
>OLS3_gene22_O18	TGTCGTCCCCGACGACGACCCCGAACTTCCGGCGGCCC
>OLS3_gene22_O19	TGAACGGCGAGCTGGTCGACACGGGCCGCCGGAAGTTCGG
>OLS3_gene22_O2	ACATCAGTCTAATTGCCGCTGAATTCTTGCGATCCCCCACCGCGAGCCGTC
>OLS3_gene22_O20	GTGTCGACCAGCTCGCCGTTCACCTGCACCTGAACGGGGGC
>OLS3_gene22_O21	GCGAACCTCCGCCACGACGACGCCCCCGTTCAGGTGCAGG
>OLS3_gene22_O22	GTCGTCGTGGCGGAGGTTCGCGACCTTCGTGCCCGCACCGA
>OLS3_gene22_O23	GCTCGGGGCGGACGTGAACTTCGGTGCGGGCACGAAGGTC
>OLS3_gene22_O24	AGTTCACGTCCGCCCCGAGCACGCTGTCCCCGACGTACGCG
>OLS3_gene22_O25	ACACGGCGGTGGGCCATCACGCGTACGTCGGGGACAGCGT
>OLS3_gene22_O26	TGATGGCCCACCGCCGTGTCAGCCATCAGAATCGAGTTTTTCACCTCCA
>OLS3_gene22_O27	GTCCGGGTTGGGAACGCCGTGGAGGTGAAAAACTCGATTCTGATGGCTG
>OLS3_gene22_O28	CGGCGTTCCCAACCCGGACGTCTGGTCCGACAACGGTCGCG
>OLS3_gene22_O29	GCCGAACGCCTACGTTCGCGGCGCGACCGTTGTCGGACCAGAC
>OLS3_gene22_O3	CGCGTCCAGCGGCACTTCGAGGACGGCTCGCGGTGGGG
>OLS3_gene22_O30	CCGCGAACGTAGGCGTTCGGCCCGACATCCGCACCCGATTGG
>OLS3_gene22_O31	GCATACATCGAAGGGCCGGTCGTCATCCAATCGGGTGCGGATGTCGG
>OLS3_gene22_O32	ATGACGACCGGCCCTTCGATGTATGCGCCATCGCGAACCCGCGCG
>OLS3_gene22_O33	CGCGTCGTCGTCGAGGACGGCGCGCGGGTTCGCGATGGC
>OLS3_gene22_O34	CCGTCCTCGACGACGACGCGTCCCGTCAGCGTCGCGCC
>OLS3_gene22_O35	CCATGACGGATCCGTGGCGGACGGCGCGACGCTGACGGGA
>OLS3_gene22_O36	GTCCGCCACGGATCCGTCATGGAGCGGATAGTTGTTGCAGAATAGCGGCATC
>OLS3_gene22_O37	GTTAGTCCACGATGTGAGAAAACAGCCAAAGACGATGCCGCTATTCTGCAACAACTATCCGCT
>OLS3_gene22_O38	GTCTTTGGCTGTTTTCTCACATCGTGGACTAACTGGGCACAGGAAAGATACTT
>OLS3_gene22_O4	CTCGAAGTGCCGCTGGACGCGCTCCCGGTTCGACCCCACG
>OLS3_gene22_O5	GGCGTCACGAGGGTGATGTTGGTCGTGGGGTCGAACCGGGAG
>OLS3_gene22_O6	ACCAACATCACCCTCGTGACGCCCGCCGACACCAACGCGTCCA
>OLS3_gene22_O7	CAACCAGCCCATCCTGGAGCATATCGTGGACGCGTTGGTGTCGGCG
>OLS3_gene22_O8	CGATATGCTCCAGGATGGGCTGGTTGGCAACCGGCACCATCGGCTTCG
>OLS3_gene22_O9	GCCGCTGACGGAGAACCGGCCGAAGCCGATGGTGCCGGTTGC
>OLS3_gene23_O1	GTCCAGAATTCAGCAAGCCCTAATGAGTCACCGCTAGGACGGCATCTATAT
>OLS3_gene23_O10	GTCGATGATGTTCGACTTCCCGGAGCCGTTGGGACCACTGATCGTCGTGA
>OLS3_gene23_O11	ACCCGAATCCCGTTCTACGAGGACTTCACGACGATCAGTGGTCCCAACG
>OLS3_gene23_O12	AGTCCTCGTAGAACGGGATTCGGGTGGTCCCTGCGAAGCTCTTGAAGTTCTC
>OLS3_gene23_O13	CCTTTGCACATGTACATAGAGGAACTCGTCGTTGAGAACTTCAAGAGCTTCGCAGGGACC
>OLS3_gene23_O14	AACGACGAGTTCCTCTATGTACATGTGCAAAGGGGGCGGCCAGCCTCAAGCG
>OLS3_gene23_O15	CCGGGCTCGACGACATCATCGTCGCTTGAGGCTGGCCGCCC
>OLS3_gene23_O16	ACGATGATGTCGTCGAGCCCGGAGTCGTCGGTGTCATCGGTCGTGG
>OLS3_gene23_O17	CCGACGACACCGAGGACGACGCCACGACCGATGACACCGACGACT
>OLS3_gene23_O18	CGTCGTCCTCGGTGTCGTCGGCGTCCGTCCCGTCAGCTGGC
>OLS3_gene23_O19	CGAGCCCGCCGACGACCAGCCAGCTGACGGGACGGACG
>OLS3_gene23_O2	GTGACTCATTAGGGCTTGCTGAATTCTGGACGCCCGCGTCGTTGTTCAACACGA
>OLS3_gene23_O20	TGGTCGTCGGCGGGCTCGATGGCGGACTGGTCGCGAGC
>OLS3_gene23_O21	TCAACCGACGCGCTCAGGCAGGCTCGCGACCAGTCCGCCAT
>OLS3_gene23_O22	CTGCCTGAGCGCGTCGGTTGACGGTGGCTGGTCGAGTTCGGC
>OLS3_gene23_O23	GAACGCATCCGGGCGCTCGAAGCCGAACTCGACCAGCCACCG
>OLS3_gene23_O24	TTCGAGCGCCCGGATGCGTTCGCCCGCATCGACCAGCTCCT
>OLS3_gene23_O25	CCGTGCGCGGCCTCACCGAGGAGCTGGTCGATGCGGGC
>OLS3_gene23_O26	CGGTGAGGCCGCGCACGGTCGCTTCCAGTTCAGCGACTCGGT
>OLS3_gene23_O27	ACGACGCCACCGACCTCGAAGACCGAGTCGCTGAACTGGAAGCGA
>OLS3_gene23_O28	CTTCGAGGTCGGTGGCGTCGTCGCTCATATCCTGGGAACCGGCC
>OLS3_gene23_O29	GACGCACGTCCGATACATCCTTTTATGTATCGAGGCCGGTTCCCAGGATATGAGCG
>OLS3_gene23_O3	CGACGGAGGCCAGCGTCGAAGTCGTGTTGAACAACGACGCGGGC
>OLS3_gene23_O30	TCGATACATAAAAGGATGTATCGGACGTGCGTCAGACACCTATTAGTCGTCCTACTGGTTGTGG
>OLS3_gene23_O31	CGCTTAGGAGTAACGAAGCCCCGAACCCACAACCAGTAGGACGACTAATAGGTGTCT
>OLS3_gene23_O32	GTTCGGGGCTTCGTTACTCCTAAGCGGACGCACCGAGAATCCGTTGGTAATGG
>OLS3_gene23_O33	CGATAACGTTATTCCCTGGCTCGGGATCCCATTACCAACGGATTCTCGGTGCGTC
>OLS3_gene23_O34	GATCCCGAGCCAGGGAATAACGTTATCGTGGGCACAGGAAAGATACTT
>OLS3_gene23_O4	CTTCGACGCTGGCCTCCGTCGGCCCCGCGGCTCCATCAGC
>OLS3_gene23_O5	ACAACCCCGCTCACGAGGGCGCTGATGGAGCCGCGGGGC
>OLS3_gene23_O6	GCCCTCGTGAGCGGGGTTGTAGATGAGATCAGTGAGCGTTTCGGCGC
>OLS3_gene23_O7	CCCGCACCACCGGGATGCGCGCCGAAACGCTCACTGATCTCATCT
>OLS3_gene23_O8	GCATCCCGGTGGTGCGGGCCAACCCAAGCGCGAACAGTATGGC
>OLS3_gene23_O9	GCTCCGGGAAGTCGAACATCATCGACGCCATACTGTTCGCGCTTGGGTTGG
>OLS3_gene24_O1	GAAGGTAATAATGAATTCTACGTCCCTGGTATCTCACGCGCTAGGACGGCATCTATAT
>OLS3_gene24_O10	TTCTTACATCCTCCCTATACATTAAAGAAGTATTTGTAATTATGGCGATAGGAATATCCAACTTCTTTAATTCTTCAACTTCCTTTTTTAAGTTAATATCAAGAGTAGGTTC
>OLS3_gene24_O11	CGTTAAAAAGAAGGTGCATAATTTAAAAAATAATAATGAAAAAATTGATTATATTACCTATGTTCCAGATGGAGAACCTACTCTTGATATTAACTTAAAAAAGGAAGTTGAAGAATTAAAGAAGTTGGATATT
>OLS3_gene24_O12	TCCATCTGGAACATAGGTAATATAATCAATTTTTTCATTATTATTTTTTAAATTATGCACCTTCTTTTTAACGGATGAAACAATATCTTCCACTTTATAAAATTCCTGTCTTTTAATGGTTTTATTTATTGTTCTTC
>OLS3_gene24_O13	GGGAATAAACAACATACCAAACAAATATTGTAGCTATGATTGTATATATTGTCAGGTAGGAAGAACAATAAATAAAACCATTAAAAGACAGGAATTTTATAAAGTGGAAGATATTGTTTCATC
>OLS3_gene24_O14	CTACCTGACAATATATACAATCATAGCTACAATATTTGTTTGGTATGTTGTTTATTCCCAAACTTTTTCCAAGTCTTCTTGATGGGATCCGG
>OLS3_gene24_O15	GACAAGCACGTCTAATGTTACGACTTACTCTTTGGAGCCGGATCCCATCAAGAAGACTTGGAAAAAGTTT
>OLS3_gene24_O16	CTCCAAAGAGTAAGTCGTAACATTAGACGTGCTTGTCTGGGCACAGGAAAGATACTT
>OLS3_gene24_O2	CGTGAGATACCAGGGACGTAGAATTCATTATTACCTTCATAACCTATCAAATATTCGACTTTATCAAGTCCTATGACATTTGAAAATATCTGAAATACTTTG
>OLS3_gene24_O3	CCTGCTGAAAAAATCAAACCTGCCAGTGAAGAAATCATAAACAAAGTATTTCAGATATTTTCAAATGTCATAGGACTTGATAAAGTCGAATATTTGATAGGTTAT
>OLS3_gene24_O4	TTTATGATTTCTTCACTGGCAGGTTTGATTTTTTCAGCAGGTGGTCTTATAGGAATACTTATATAACATTTATTTGGAGATAATCTCTTTAAAAATTTTGCAGTATCTTCT
>OLS3_gene24_O5	ACCATGCTGTTGGATGGAATTAACTACACAGATGAAGTAATAGAAGATACTGCAAAATTTTTAAAGAGATTATCTCCAAATAAATGTTATATAAGTATTCCTATAAGACCA
>OLS3_gene24_O6	ATTACTTCATCTGTGTAGTTAATTCCATCCAACAGCATGGTTTCAGTTATTATTTTTCCCTTAAAACTTTCTTTAAATGTTAAAATTCCTTCCAATATATCCTTTAAGTTT
>OLS3_gene24_O7	GGAGTTCTGGAAAATCATTGATAGACCACATGATGAGTTAAACTTAAAGGATATATTGGAAGGAATTTTAACATTTAAAGAAAGTTTTAAGGGAAAAATAATAACTGAA
>OLS3_gene24_O8	AACTCATCATGTGGTCTATCAATGATTTTCCAGAACTCCTCCTCAACAGTATTTACTTTTAGAGAAACAAGGTTAAAATCCATTAAATCGT
>OLS3_gene24_O9	CCTATCGCCATAATTACAAATACTTCTTTAATGTATAGGGAGGATGTAAGAAACGATTTAATGGATTTTAACCTTGTTTCTCTAAAAGTAAATACTGTTGAGGA
>olsFP001_aacuGFP1_O1	CCTGCAGGCGCACTGGGTTTCACTATACGCTAGGACGGCATCTATAT
>olsFP001_aacuGFP1_O10	TCACCAAATACCCTGCCGATTTGCCTGATTACTTCAAACAAGCATATCCTGGGGGTATGTCG
>olsFP001_aacuGFP1_O11	CCACCATCCTGGTATACGAAGCTCCTTTCATACGACATACCCCCAGGATATGCTTGTTTGAAGTAAT
>olsFP001_aacuGFP1_O12	TATGAAAGGAGCTTCGTATACCAGGATGGTGGAATCGCAACTGCCAGTTGGAACGTTGG
>olsFP001_aacuGFP1_O13	CAGATATGTCGATTTATGGATAAAACAGTTCCCCTCTAGCCCAACGTTCCAACTGGCAGTTGCGATT
>olsFP001_aacuGFP1_O14	GCTAGAGGGGAACTGTTTTATCCATAAATCGACATATCTGGGCGTCAACTTTCCCGCCGAC
>olsFP001_aacuGFP1_O15	TCCCAACCGATTGTTTTTTTAGTCATAACAGGTCCGTCGGCGGGAAAGTTGACGCC
>olsFP001_aacuGFP1_O16	GGACCTGTTATGACTAAAAAAACAATCGGTTGGGATAAAGCATTCGAAAAGATGACAGGCTTTAACGAAGTACTTC
>olsFP001_aacuGFP1_O17	ACATCAGAAATTCCGTGACGTCGCCACGAAGTACTTCGTTAAAGCCTGTCATCTTTTCGAATGCTTTA
>olsFP001_aacuGFP1_O18	GTGGCGACGTCACGGAATTTCTGATGTTGGAAGGAGGGGGCTATCATTCGTG
>olsFP001_aacuGFP1_O19	ACAGGTTTTTCAGGTTTGTATGTCGAATGGAACTGACACGAATGATAGCCCCCTCCTTCCA
>olsFP001_aacuGFP1_O2	TATAGTGAAACCCAGTGCGCCTGCAGGTATGTCGTTGTCGAAGCATGGAATAACCCAAGA
>olsFP001_aacuGFP1_O20	TCAGTTCCATTCGACATACAAACCTGAAAAACCTGTCGAGTTGCCGCCAAATCACGTGATTGA
>olsFP001_aacuGFP1_O21	GCCTAAGTCGGTGCGCACAATATGGTGTTCAATCACGTGATTTGGCGGCAACTCG
>olsFP001_aacuGFP1_O22	ACACCATATTGTGCGCACCGACTTAGGCAAAACGGCTAAAGGTTTCATGGTCAAGCTTGTC
>olsFP001_aacuGFP1_O23	ACATGCGCCGCGGCATGCTGGACAAGCTTGACCATGAAACCTTTAGCCGTTTT
>olsFP001_aacuGFP1_O24	CAGCATGCCGCGGCGCATGTTAATCCTCTCAAGGTTCAGTAAGGATCCGGG
>olsFP001_aacuGFP1_O25	CGTACCACAGAGACTCGGAGTCCCCCCGGATCCTTACTGAACCTTGAGAGGATTA
>olsFP001_aacuGFP1_O26	GGGACTCCGAGTCTCTGTGGTACGTAAGCGCATACACTCATGGTTGAAGTTTTCCTATTCC
>olsFP001_aacuGFP1_O27	GGCAGACCAATGCCTCCATCTCACCGGAATAGGAAAACTTCAACCATGAGTGTATGCGCTTA
>olsFP001_aacuGFP1_O28	GGTGAGATGGAGGCATTGGTCTGCCTGGGCACAGGAAAGATACTT
>olsFP001_aacuGFP1_O3	GCCATTAACACTACCTTTCATATGATATTTCGTGGGCATTTCTTGGGTTATTCCATGCTTCGACAACGACATA
>olsFP001_aacuGFP1_O4	AATGCCCACGAAATATCATATGAAAGGTAGTGTTAATGGCCATGAGTTTGAAATCGAGGGTGTCGGGA
>olsFP001_aacuGFP1_O5	GCGTCCCTTCATAAGGGTGGCCAGTCCCGACACCCTCGATTTCAAACTCATG
>olsFP001_aacuGFP1_O6	CTGGCCACCCTTATGAAGGGACGCATATGGCTGAACTAGTAATCATTAAGCCAGCCGGT
>olsFP001_aacuGFP1_O7	CGACAGGATGTCAAACGAAAACGGTAGAGGTTTACCGGCTGGCTTAATGATTACTAGTTCAGCCATAT
>olsFP001_aacuGFP1_O8	AAACCTCTACCGTTTTCGTTTGACATCCTGTCGACTGTGATTCAGTATGGGAACCGCTGCT
>olsFP001_aacuGFP1_O9	CAGGCAAATCGGCAGGGTATTTGGTGAAGCAGCGGTTCCCATACTGAATCACAGT
>olsFP002_aacuGFP2_O1	CCTGCAGAATGGGTGTTTCCAACCTCGCGCTAGGACGGCATCTATAT
>olsFP002_aacuGFP2_O10	CGGACTACTTCAAACAAGCATTTCCCGATGGGATGTCGTATGAACGATCGTTTCTATTTGAGGACGG
>olsFP002_aacuGFP2_O11	TCCAAGACGCCGTAGCCACAGCTCCGTCCTCAAATAGAAACGATCGTTCATACGACATC
>olsFP002_aacuGFP2_O12	AGCTGTGGCTACGGCGTCTTGGAATATCCGGCTAGAAGGCAATTGCTTCATCCAC
>olsFP002_aacuGFP2_O13	GCCGGGAAATTCACCCCGTGAAAAATTGAATTGTGGATGAAGCAATTGCCTTCTAGCCGGATAT
>olsFP002_aacuGFP2_O14	AATTCAATTTTTCACGGGGTGAATTTCCCGGCCGACGGTCCAGTCATGAAAAAGAAAACCATTGG
>olsFP002_aacuGFP2_O15	ACTTACCGTCATTTTCTCGAAGCTCTTATCCCAGCCAATGGTTTTCTTTTTCATGACTGGACCGTCG
>olsFP002_aacuGFP2_O16	CTGGGATAAGAGCTTCGAGAAAATGACGGTAAGTAAGGAGGTACTACGCGGTGACGTTACG
>olsFP002_aacuGFP2_O17	CCCCGCCTTCCAGCATCAGAAACATCGTAACGTCACCGCGTAGTACCTCCTT
>olsFP002_aacuGFP2_O18	ATGTTTCTGATGCTGGAAGGCGGGGGTTACCATCGCTGCCAATTTCATAGCACATATAAGACTG
>olsFP002_aacuGFP2_O19	CGGCGGTAACTCCACCGGTTTCTCAGTCTTATATGTGCTATGAAATTGGCAGCGATGGTAAC
>olsFP002_aacuGFP2_O2	CGAGGTTGGAAACACCCATTCTGCAGGTATGAGTTATTCCAAACAGGGCATTGTCCAGGA
>olsFP002_aacuGFP2_O20	AGAAACCGGTGGAGTTACCGCCGAACCATGTGGTTGAACACCAGATTGTGCG
>olsFP002_aacuGFP2_O21	TGGCGGATTGACCCAAGTCGGTTCGCACAATCTGGTGTTCAACCACATGGTT
>olsFP002_aacuGFP2_O22	AACCGACTTGGGTCAATCCGCCAAAGGTTTTACGGTCAAACTGGAGGCGC
>olsFP002_aacuGFP2_O23	GGATTCACATGGGCCGCTGCGTGCGCCTCCAGTTTGACCGTAAAACCTT
>olsFP002_aacuGFP2_O24	ACGCAGCGGCCCATGTGAATCCGCTCAAGGTCCAGTAAGGATCCCTGTG
>olsFP002_aacuGFP2_O25	GACTTCGTGAGTATTGTTCGCGGATATAGCTACACATACACAGGGATCCTTACTGGACCTTGAGC
>olsFP002_aacuGFP2_O26	TATGTGTAGCTATATCCGCGAACAATACTCACGAAGTCTGGGCACAGGAAAGATACTT
>olsFP002_aacuGFP2_O3	CACTGCCCTCCATGCGATATTTGGTTTTCATCTCCTGGACAATGCCCTGTTTGGAATAACTCATA
>olsFP002_aacuGFP2_O4	GATGAAAACCAAATATCGCATGGAGGGCAGTGTGAACGGCCATGAATTTACAATAGAAGGTGTAGGTAC
>olsFP002_aacuGFP2_O5	CCGACATTTGTTTACCCTCGTAAGGATAACCCGTACCTACACCTTCTATTGTAAATTCATGGCCGTTCA
>olsFP002_aacuGFP2_O6	GGGTTATCCTTACGAGGGTAAACAAATGTCGGAACTAGTTATAATAAAACCGAAAGGCAAGCCCTTACCG
>olsFP002_aacuGFP2_O7	CGTACTGAAAAACTGACGAGAGGATATCAAACGAGAACGGTAAGGGCTTGCCTTTCGGTTTTATTATAACTAGTT
>olsFP002_aacuGFP2_O8	TTCTCGTTTGATATCCTCTCGTCAGTTTTTCAGTACGGTAATCGCTGCTTTACAAAATATCCGGCGGATATGC
>olsFP002_aacuGFP2_O9	CCATCGGGAAATGCTTGTTTGAAGTAGTCCGGCATATCCGCCGGATATTTTGTAAAGCAGCGATTAC
>olsFP003_aaculCP_O1	ACCTGCAGAATGCGAGCCCGATCATAATCGCTAGGACGGCATCTATAT
>olsFP003_aaculCP_O10	AGTCGTTTCCCGAAGGCTACACATGGGAACGTATTATGAATTTTGAAGATGGTGCGGTGTGTACC
>olsFP003_aaculCP_O11	GTTGCCCTGAATCGAGCTATCATTCGACACGGTACACACCGCACCATCTTCAAAATTCATAATACGTT
>olsFP003_aaculCP_O12	GTGTCGAATGATAGCTCGATTCAGGGCAACTGCTTTATCTACAACGTAAAGTTTTCCGGCCTAAACTTTC
>olsFP003_aaculCP_O13	CATCACAGGCCCGTTCGGGGGAAAGTTTAGGCCGGAAAACTTTACGTTGTAGATAAAGCA
>olsFP003_aaculCP_O14	CCCCGAACGGGCCTGTGATGCAGAAAAAGACTCAGGGCTGGGAGCC
>olsFP003_aaculCP_O15	CATGCCATCACGAGCAAACAAGCGTTCAGTATTAGGCTCCCAGCCCTGAGTCTTTTTCTG
>olsFP003_aaculCP_O16	TAATACTGAACGCTTGTTTGCTCGTGATGGCATGTTGATTGGCAATAACTTCATGGCGCTTAAATTAGAGGG
>olsFP003_aaculCP_O17	GTAGACTTGAACTCACATAAGTAATGCCCGCCACCCTCTAATTTAAGCGCCATGAAGTTATTGCCAATCAA
>olsFP003_aaculCP_O18	TGGCGGGCATTACTTATGTGAGTTCAAGTCTACGTACAAAGCTAAAAAGCCAGTTCGGATGCCG
>olsFP003_aaculCP_O19	TGGTAACATCTAGCTTCCTGTCTACATAATGGTAGCCCGGCATCCGAACTGGCTTTTTAGCTTTGTAC
>olsFP003_aaculCP_O2	ATTATGATCGGGCTCGCATTCTGCAGGTATGTCCGTGATTGCGAAACAAATGACATATAAAGTTTATATGTCCG
>olsFP003_aaculCP_O20	GGCTACCATTATGTAGACAGGAAGCTAGATGTTACCAACCATAACCGCGATTATACCAGCGTAGAACAATGT
>olsFP003_aaculCP_O21	ACCACAGGCTTTCTGGCAATCGAGATTTCACATTGTTCTACGCTGGTATAATCGCGGTTATGGT
>olsFP003_aaculCP_O22	GAAATCTCGATTGCCAGAAAGCCTGTGGTGGCGTAAGGATCCCAAATATGCGGCG
>olsFP003_aaculCP_O23	GGCTTTTTAAGATCGGTTCTCAATCTCTATAGATGCAGTCCGCCGCATATTTGGGATCCTTACGCC
>olsFP003_aaculCP_O24	GACTGCATCTATAGAGATTGAGAACCGATCTTAAAAAGCCGGGATTCAGTGATTGAACATGTATCGAGGCAG
>olsFP003_aaculCP_O25	GGCTCGAGATGACTTGTACTAGAGTACCCCATCTGCCTCGATACATGTTCAATCACTGAATCCC
>olsFP003_aaculCP_O26	ATGGGGTACTCTAGTACAAGTCATCTCGAGCCTGGGCACAGGAAAGATACTT
>olsFP003_aaculCP_O3	CACCTTCAACTTCAAAATAATGACCGTTTACCGTCCCGGACATATAAACTTTATATGTCATTTGTTTCGCAATCACGGACAT
>olsFP003_aaculCP_O4	GGACGGTAAACGGTCATTATTTTGAAGTTGAAGGTGACGGGAAGGGAAAACCCTACGAAGG
>olsFP003_aaculCP_O5	CCCTTTAGTTACCGTCAGTTTCACAGTCTGTTCTCCTTCGTAGGGTTTTCCCTTCCCGT
>olsFP003_aaculCP_O6	AGAACAGACTGTGAAACTGACGGTAACTAAAGGGGGTCCGCTCCCGTTTGCATGG
>olsFP003_aaculCP_O7	TGGAATTGAGCCATATTGGGATTGCGGACTTAAAATATCCCATGCAAACGGGAGCGGACC
>olsFP003_aaculCP_O8	GATATTTTAAGTCCGCAATCCCAATATGGCTCAATTCCATTCACAAAATATCCGGACGATATCCCCGATTATGTTAAAC
>olsFP003_aaculCP_O9	CCCATGTGTAGCCTTCGGGAAACGACTGTTTAACATAATCGGGGATATCGTCCGGATATTTTGTGAA
>olsFP007_ahyaCP_O1	CTGCAGCCTAGTACTCTCAGTGCCCACGCTAGGACGGCATCTATAT
>olsFP007_ahyaCP_O10	GAGGATATCCCTGATTATGTTAAACAAAGTTTTCCCGAAGGTTACACCTGGGAACGCATCATGAATTTCGAAGA
>olsFP007_ahyaCP_O11	TGCTCACCGTACAGACGGCACCATCTTCGAAATTCATGATGCGTTCCCAGGTGTAA
>olsFP007_ahyaCP_O12	TGGTGCCGTCTGTACGGTGAGCAATGATTCCAGCATTCAGGGCAATTGCTTCATCT
>olsFP007_ahyaCP_O13	GGGTGGAAAGTTAAGTCCGCTAAACTTAACGTGATAGATGAAGCAATTGCCCTGAATGCTGGAATCAT
>olsFP007_ahyaCP_O14	ATCACGTTAAGTTTAGCGGACTTAACTTTCCACCCAACGGACCAGTGATGCAAAAAAAAACGCAGG
>olsFP007_ahyaCP_O15	GACGCTCGGTATTCGGCTCCCATCCCTGCGTTTTTTTTTGCATCACTGGTCCGTT
>olsFP007_ahyaCP_O16	GATGGGAGCCGAATACCGAGCGTCTCTTTGCTAGAGACGGGGTGCTGATCG
>olsFP007_ahyaCP_O17	CACCACCTTCAAGTTTAAGCGCCATAAAATTGTTGCCGATCAGCACCCCGTCTCTAGCAAAGA
>olsFP007_ahyaCP_O18	GCAACAATTTTATGGCGCTTAAACTTGAAGGTGGTGGTCACTATTTATGCGAGTTTAAATCTACCTATAAAGCAAAAAAACCAGTAAAAATGC
>olsFP007_ahyaCP_O19	GTCACATCAAGTTTGCGGTCAACAAAATGATAACCTGGCATTTTTACTGGTTTTTTTGCTTTATAGGTAGATTTAAACTCGCATAAATAGTGAC
>olsFP007_ahyaCP_O2	TGGGCACTGAGAGTACTAGGCTGCAGGTATGAGCGTAATCGCCACCCAAATGACG
>olsFP007_ahyaCP_O20	CAGGTTATCATTTTGTTGACCGCAAACTTGATGTGACCAACCATAACAAAGATTATACATCTGTCGAGCAACGCG
>olsFP007_ahyaCP_O21	TCCTTAAGCAACCACCGGTTTTCTTGCAATACTTATTTCGCGTTGCTCGACAGATGTATAATCTTTGTTATGGTTG
>olsFP007_ahyaCP_O22	AAATAAGTATTGCAAGAAAACCGGTGGTTGCTTAAGGATCCTCTGGCTATTTAGGTTTTCAATCAGCAAGACATTAAATAGC
>olsFP007_ahyaCP_O23	GCGAAGACTCTCCCGCTCCTATCATAGATTTAATCGCTATTTAATGTCTTGCTGATTGAAAACCTAAATAGCCAGAGGA
>olsFP007_ahyaCP_O24	GATTAAATCTATGATAGGAGCGGGAGAGTCTTCGCTGGGCACAGGAAAGATACTT
>olsFP007_ahyaCP_O3	CTTCGAAATAATGTCCGTTAACTGTGCCTGACATATATACTTTGTACGTCATTTGGGTGGCGATTACGCTCATAC
>olsFP007_ahyaCP_O4	TACAAAGTATATATGTCAGGCACAGTTAACGGACATTATTTCGAAGTCGAAGGTGACGGGAAAGGCAAGC
>olsFP007_ahyaCP_O5	GAGGCGAACCGTCTGTTCTCCTTCATAAGGCTTGCCTTTCCCGTCACCTTCGA
>olsFP007_ahyaCP_O6	CTTATGAAGGAGAACAGACGGTTCGCCTCACGGTCACTAAAGGAGGCCCTTTACCC
>olsFP007_ahyaCP_O7	TGTGGGCTCAGTATGTCCCATGCGAAGGGTAAAGGGCCTCCTTTAGTGACCGT
>olsFP007_ahyaCP_O8	TTCGCATGGGACATACTGAGCCCACAAAGCCAGTATGGGTCTATCCCGTTTACTAAATATCCG
>olsFP007_ahyaCP_O9	CCTTCGGGAAAACTTTGTTTAACATAATCAGGGATATCCTCCGGATATTTAGTAAACGGGATAGACCCATACTGGCTT
>olsFP009_alajGFP2_O1	CCTGCAGATACCACAAGACGCGACAAGCGCTAGGACGGCATCTATAT
>olsFP009_alajGFP2_O10	AAGCGTTTCCAGAGGGGTTGACATGGGAACGTTCCATGACGTTTGAGGACGGT
>olsFP009_alajGFP2_O11	AGCGGAGACAGCGGCAAACCCACCGTCCTCAAACGTCATGGAACGTTC
>olsFP009_alajGFP2_O12	GGGTTTGCCGCTGTCTCCGCTGATCTGTCGCTTAAAAATGGCAACTGGTTTGTGC
>olsFP009_alajGFP2_O13	GCTGGAAAGTTAACGCCGACAAATTTGGACTGATGCACAAACCAGTTGCCATTTTTAAGCGACAGATC
>olsFP009_alajGFP2_O14	ATCAGTCCAAATTTGTCGGCGTTAACTTTCCAGCTGACGGCCCGGTGATGCAAAAGA
>olsFP009_alajGFP2_O15	TTTCTGTTGAAGGCTCCCAACCAACTGTTTTCTTTTGCATCACCGGGCCGTCA
>olsFP009_alajGFP2_O16	AAACAGTTGGTTGGGAGCCTTCAACAGAAAAGATGATTGTTCGAGATGGCACCTTGGAAGG
>olsFP009_alajGFP2_O17	CCACCTCCTTCTAGCTTTAGATACATCGTTACATCGCCTTCCAAGGTGCCATCTCGAACAATCATCT
>olsFP009_alajGFP2_O18	CGATGTAACGATGTATCTAAAGCTAGAAGGAGGTGGTAACTATCGCTGTGACTATAGAACTATCTATAAGGCAAAGAAGGAC
>olsFP009_alajGFP2_O19	GGTGTGCTCCACAAAATGACTCTTAGGCATCTTAACGTCCTTCTTTGCCTTATAGATAGTTCTATAGTCACAGCGATAGTTA
>olsFP009_alajGFP2_O2	CTTGTCGCGTCTTGTGGTATCTGCAGGTATGGTGTTGTCAAAACAGATGAATATGACGTATCTTATGGATGG
>olsFP009_alajGFP2_O20	GTTAAGATGCCTAAGAGTCATTTTGTGGAGCACACCTTGGTTCGTAATAACATCAAAAAAGATGCTAAAGGCAACACC
>olsFP009_alajGFP2_O21	CGTGCAGAAGCGTCTTCAATGAGCTCGATGGTGTTGCCTTTAGCATCTTTTTTGATGTTATTACGAACCAA
>olsFP009_alajGFP2_O22	ATCGAGCTCATTGAAGACGCTTCTGCACGTTACTAAGGATCCGGTGGGCCAGTGC
>olsFP009_alajGFP2_O23	CCGTAAAAGAGGTGCATTAAGACCGGCCGCACTGGCCCACCGGATCCTTAGTAA
>olsFP009_alajGFP2_O24	GGCCGGTCTTAATGCACCTCTTTTACGGGCAGGGGAGTTTGCCAGATAAGCCA
>olsFP009_alajGFP2_O25	CGAAGCGGTTCATCACTGTTGCTCGTCTGGCTTATCTGGCAAACTCCCCTGC
>olsFP009_alajGFP2_O26	GACGAGCAACAGTGATGAACCGCTTCGTGGGCACAGGAAAGATACTT
>olsFP009_alajGFP2_O3	CACTGTGAAGTTGTGGCCATTCACCGAACCATCCATAAGATACGTCATATTCATCTGTTTTGACAACACCATA
>olsFP009_alajGFP2_O4	TTCGGTGAATGGCCACAACTTCACAGTGGAAGGCGAAGGGGATGGGAAACC
>olsFP009_alajGFP2_O5	CCTTTGGTAATTCTTAATTTCAGGCACTGATGACCTTCATACGGTTTCCCATCCCCTTCGCCTTC
>olsFP009_alajGFP2_O6	GTATGAAGGTCATCAGTGCCTGAAATTAAGAATTACCAAAGGCGAACCCCTTCCATTTGCGTTTGATATACTCAC
>olsFP009_alajGFP2_O7	CAAAACATCTGTTGCCATAACAAAACGCGGCAGTGAGTATATCAAACGCAAATGGAAGGGGTTCG
>olsFP009_alajGFP2_O8	TGCCGCGTTTTGTTATGGCAACAGATGTTTTGTGAACTACCCGGCTGAAATTGCCGATTATTTTAAGC
>olsFP009_alajGFP2_O9	CCATGTCAACCCCTCTGGAAACGCTTGCTTAAAATAATCGGCAATTTCAGCCGGGTAGTTCA
>olsFP012_amajCFP_O1	CCTGCAGTAGGCCCGCTTTATTTGTCCCGCTAGGACGGCATCTATAT
>olsFP012_amajCFP_O10	CTGCTTCACCGCGTACCCCACGTCTATGCCGGATTACTTCAAACAGGCCTTTCC
>olsFP012_amajCFP_O11	CGTAAGTAAAAGTACGCTCGTATGACATGCCATCGGGAAAGGCCTGTTTGAAGTAATCCGGCATAGA
>olsFP012_amajCFP_O12	CGATGGCATGTCATACGAGCGTACTTTTACTTACGAAGATGGGGGGGTTGCTACAGCG
>olsFP012_amajCFP_O13	CAAAGCAGTTCCCTTTCAATGAAATTTCCCAGCTCGCTGTAGCAACCCCCCCATCTT
>olsFP012_amajCFP_O14	AGCTGGGAAATTTCATTGAAAGGGAACTGCTTTGAACATAAATCCACCTTTCACGGCGTTAACTTCCC
>olsFP012_amajCFP_O15	TGCCATCACAGGTCCATCCGCCGGGAAGTTAACGCCGTGAAAGGTGGATTTATGTT
>olsFP012_amajCFP_O16	GGCGGATGGACCTGTGATGGCAAAAAAAACTACGGGTTGGGACCCAAGCT
>olsFP012_amajCFP_O17	GAATGCCGTCGCACACAGTCATTTTTTCGAAGCTTGGGTCCCAACCCGTAGTTTTTTT
>olsFP012_amajCFP_O18	TCGAAAAAATGACTGTGTGCGACGGCATTCTTAAAGGCGACGTGACAGCCTTTCTTATGCTAC
>olsFP012_amajCFP_O19	GCAGCGGTAATTCCCTCCGCCTTGTAGCATAAGAAAGGCTGTCACGTCGCCTTTAA
>olsFP012_amajCFP_O2	GGACAAATAAAGCGGGCCTACTGCAGGTATGGCATTGTCTAATAAATTCATTGGCGATGATATGAAAATGACTTACC
>olsFP012_amajCFP_O20	AAGGCGGAGGGAATTACCGCTGCCAATTTCATACCAGTTATAAAACAAAGAAACCGGTAACAATGCC
>olsFP012_amajCFP_O21	GCGATACGGTGTTCCACCACATGATTAGGTGGCATTGTTACCGGTTTCTTTGTTTTATAACTGGTATGAAATTG
>olsFP012_amajCFP_O22	ACCTAATCATGTGGTGGAACACCGTATCGCACGTACTGATTTGGATAAAGGAGGCAACTCCG
>olsFP012_amajCFP_O23	CGACCGCGTGTTCCGTAAGCTGCACGGAGTTGCCTCCTTTATCCAAATCAGTACGT
>olsFP012_amajCFP_O24	TGCAGCTTACGGAACACGCGGTCGCTCATATCACATCGGTGGTTCCGTTTTAAGGATC
>olsFP012_amajCFP_O25	CCTTATCACTAAGTATACGTGCCCTGTTCTGCTGGATCCTTAAAACGGAACCACCGATGTGATATGAG
>olsFP012_amajCFP_O26	CAGCAGAACAGGGCACGTATACTTAGTGATAAGGCTAGTTGAAGGCGCAGCGCGCC
>olsFP012_amajCFP_O27	ACTTAGGACAGTTGTAGTCCGAGAGTCTCAACTGGCGCGCTGCGCCTTCAACTAG
>olsFP012_amajCFP_O28	AGTTGAGACTCTCGGACTACAACTGTCCTAAGTTGGGCACAGGAAAGATACTT
>olsFP012_amajCFP_O3	GACCATTCACGCAGCCGTCCATGTGGTAAGTCATTTTCATATCATCGCCAATGAATTTATTAGACAATGCCATA
>olsFP012_amajCFP_O4	ACATGGACGGCTGCGTGAATGGTCATTATTTTACCGTCAAGGGCGAGGGCAATGG
>olsFP012_amajCFP_O5	TGTCTGCGTCCCTTCGTACGGTTTGCCATTGCCCTCGCCCTTGACGGTAAAATAAT
>olsFP012_amajCFP_O6	CAAACCGTACGAAGGGACGCAGACATCGACCTTCAAAGTGACGATGGCCAATG
>olsFP012_amajCFP_O7	AGCTGAAAGCGAGTGGGCCGCCATTGGCCATCGTCACTTTGAAGGTCGA
>olsFP012_amajCFP_O8	GCGGCCCACTCGCTTTCAGCTTCGATATCCTCTCAACTGTGTTCAAATATGGCAATCG
>olsFP012_amajCFP_O9	CGTGGGGTACGCGGTGAAGCAGCGATTGCCATATTTGAACACAGTTGAGAGGATATCGA
>olsFP013_amilCFP_O1	CTGCAGCCGAAGCCATTCATCCCATTCGCTAGGACGGCATCTATAT
>olsFP013_amilCFP_O10	AATACCCAGAAGGTATGACGGACTATTTCAAACAGGCTTTCCCAGATGGGATGTCCTTCGAAAGG
>olsFP013_amilCFP_O11	ACGCCGCCATCTTCGTACAAGAACGACCTTTCGAAGGACATCCCATCTGGGAAAG
>olsFP013_amilCFP_O12	TCGTTCTTGTACGAAGATGGCGGCGTGGCGACTGCAAGCTGGAATATACGTCTAGAG
>olsFP013_amilCFP_O13	ACACCATGGTAGATTGACTTATGGATGAAACAATCTCGCTCTAGACGTATATTCCAGCTTGCAGTCGCC
>olsFP013_amilCFP_O14	CGAGATTGTTTCATCCATAAGTCAATCTACCATGGTGTTAATTTCCCTGCTGATGGACCTGTCATGAAGA
>olsFP013_amilCFP_O15	GGTCATTTTCTCGAACGCTTTATCCCAACCAATAGTTTTTTTCTTCATGACAGGTCCATCAGCAGGGAAATTA
>olsFP013_amilCFP_O16	AAAAAACTATTGGTTGGGATAAAGCGTTCGAGAAAATGACCGTATCTAAAGATGTGCTGCGGGGCGATGT
>olsFP013_amilCFP_O17	CCCACCTCCTTCAAGCATCAGAAATTCTGTGACATCGCCCCGCAGCACATCTTTAGATAC
>olsFP013_amilCFP_O18	CACAGAATTTCTGATGCTTGAAGGAGGTGGGTATCATAGTTGCCAGTTCCACAGTACGTACAAGCC
>olsFP013_amilCFP_O19	CATGATTAGGCGGTAGCGTAACAGGTTTTTCCGGCTTGTACGTACTGTGGAACTGGCAACTATGATA
>olsFP013_amilCFP_O2	AATGGGATGAATGGCTTCGGCTGCAGGTATGTCTTATTCTAAACAAGGTATCGCACAGGTTATGAAAACTAAATATCAC
>olsFP013_amilCFP_O20	GGAAAAACCTGTTACGCTACCGCCTAATCATGTCGTTGAACATCACATTGTCCGTACTGACTTAGG
>olsFP013_amilCFP_O21	TGTTCCTCAAGTTTTACTGTAAAGCCTTTTGCAGTTTGTCCTAAGTCAGTACGGACAATGTGATGTTCAACGA
>olsFP013_amilCFP_O22	ACAAACTGCAAAAGGCTTTACAGTAAAACTTGAGGAACATGCGGCGGCACACGTAAATCCG
>olsFP013_amilCFP_O23	TCGACCACACATAACTATAGGATCCTTACTGGACTTTAAGCGGATTTACGTGTGCCGCCGCA
>olsFP013_amilCFP_O24	CTTAAAGTCCAGTAAGGATCCTATAGTTATGTGTGGTCGACGCTGAAAGGATTCTTTGGCCGAGAGG
>olsFP013_amilCFP_O25	AGACGAGCCCGTATCGCCTTGGAATCCTCTCGGCCAAAGAATCCTTTCAGCG
>olsFP013_amilCFP_O26	ATTCCAAGGCGATACGGGCTCGTCTTGGGCACAGGAAAGATACTT
>olsFP013_amilCFP_O3	GGTAAATTCGTGGCCATTAACAGAACCCTCCATGTGATATTTAGTTTTCATAACCTGTGCGATACCTTGTTTAGAATAAGACATAC
>olsFP013_amilCFP_O4	ATGGAGGGTTCTGTTAATGGCCACGAATTTACCATCGAAGGGGTCGGTACGGGC
>olsFP013_amilCFP_O5	TGACATCTGGGTACCTTCGTAGGGGTTGCCCGTACCGACCCCTTCGAT
>olsFP013_amilCFP_O6	AACCCCTACGAAGGTACCCAGATGTCAGAGCTCGTGATTACCAAACCTGCGGG
>olsFP013_amilCFP_O7	GGACAGGATATCAAAGGAAAAGGGCAAAGGTTTGCCCGCAGGTTTGGTAATCACGAGCTC
>olsFP013_amilCFP_O8	CAAACCTTTGCCCTTTTCCTTTGATATCCTGTCCACCGTCTTCCAATATGGCAACAGATGTTTTACCA
>olsFP013_amilCFP_O9	CCTGTTTGAAATAGTCCGTCATACCTTCTGGGTATTTGGTAAAACATCTGTTGCCATATTGGAAGACGGT
>olsFP014_amilCP_O1	CCTGCAGTAATCCCAAAGCGAACCACGCGCTAGGACGGCATCTATAT
>olsFP014_amilCP_O10	TAAACAGTCTTTTCCGGAGGGTTATACCTGGGAACGAATCATGAACTTCGAAGATGGGGCAG
>olsFP014_amilCP_O11	CCTGAATACTGCTATCGTTCGAAACCGTGCAAACTGCCCCATCTTCGAAGTTCATGATTCGTT
>olsFP014_amilCP_O12	TTTGCACGGTTTCGAACGATAGCAGTATTCAGGGGAACTGTTTTATCTACCATGTCAAATTTTCCGGCTTAAAC
>olsFP014_amilCP_O13	TCTGCATAACTGGGCCATTAGGCGGAAAGTTTAAGCCGGAAAATTTGACATGGTAGATAAAACAGTTCC
>olsFP014_amilCP_O14	TTTCCGCCTAATGGCCCAGTTATGCAGAAAAAAACCCAGGGCTGGGAGCCA
>olsFP014_amilCP_O15	TCTCTAGCGAAGAGGCGTTCCGTGTTTGGCTCCCAGCCCTGGGTTTTTT
>olsFP014_amilCP_O16	AACACGGAACGCCTCTTCGCTAGAGATGGGATGCTCCTCGGCAACAACTTC
>olsFP014_amilCP_O17	CCCCACCTTCTAACTTCAGCGCCATGAAGTTGTTGCCGAGGAGCATCCCA
>olsFP014_amilCP_O18	ATGGCGCTGAAGTTAGAAGGTGGGGGTCATTACCTATGTGAATTTAAAACTACTTATAAAGCAAAAAAACCGGTTAAGATGC
>olsFP014_amilCP_O19	TCCAACTTGCGGTCTACATAATGATAGCCGGGCATCTTAACCGGTTTTTTTGCTTTATAAGTAGTTTTAAATTCACATAGGTAATGAC
>olsFP014_amilCP_O2	CGTGGTTCGCTTTGGGATTACTGCAGGTATGAGTGTTATTGCAAAGCAGATGACCTACAAAGTTTATATGAGC
>olsFP014_amilCP_O20	CCGGCTATCATTATGTAGACCGCAAGTTGGACGTGACAAACCACAACAAGGATTACACCAGC
>olsFP014_amilCP_O21	TGGTTTACGCGCAATACTAATTTCGCATTGTTCGACGCTGGTGTAATCCTTGTTGTGGTTTGTCACG
>olsFP014_amilCP_O22	GTCGAACAATGCGAAATTAGTATTGCGCGTAAACCAGTCGTCGCCTAAGGATCCTAATAGTGACCTAATAGG
>olsFP014_amilCP_O23	TCGAGCTGTACTCCGTGCTGAATTAGTAGTGACCTATTAGGTCACTATTAGGATCCTTAGGCGACGAC
>olsFP014_amilCP_O24	TCACTACTAATTCAGCACGGAGTACAGCTCGAGCGGGGCATGAGAATAGTCAATAACGGG
>olsFP014_amilCP_O25	GGTTCGCCGTGTCCCCACTAACAATTCCCGTTATTGACTATTCTCATGCCCCGC
>olsFP014_amilCP_O26	AATTGTTAGTGGGGACACGGCGAACCTGGGCACAGGAAAGATACTT
>olsFP014_amilCP_O3	CTTCCACTTCAAAATAATGTCCGTTCACCGTACCGCTCATATAAACTTTGTAGGTCATCTGCTTTGCAATAACACTCATA
>olsFP014_amilCP_O4	GGTACGGTGAACGGACATTATTTTGAAGTGGAAGGTGACGGTAAAGGGAAACCGTATGAAGGAG
>olsFP014_amilCP_O5	GCCGCCTTTTGTTACCGTTAATTTCACAGTCTGTTCTCCTTCATACGGTTTCCCTTTACCGTCAC
>olsFP014_amilCP_O6	AACAGACTGTGAAATTAACGGTAACAAAAGGCGGCCCACTACCTTTCGCCTGGGATATCTTGAG
>olsFP014_amilCP_O7	GGGATCGAGCCATACTGGCATTGTGGACTCAAGATATCCCAGGCGAAAGGTAGTGG
>olsFP014_amilCP_O8	TCCACAATGCCAGTATGGCTCGATCCCCTTTACAAAATATCCCGAGGACATACCGGATTACGT
>olsFP014_amilCP_O9	CCCAGGTATAACCCTCCGGAAAAGACTGTTTAACGTAATCCGGTATGTCCTCGGGATATTTTGTAAAG
>olsFP015_amilGFP_O1	CCTGCAGTCGAGACTGTATCCGTAGCCCGCTAGGACGGCATCTATAT
>olsFP015_amilGFP_O10	GGACTATTTTAAACAGGCGTTCCCAGACGGGATGTCCTATGAGCGCTCGTTCTTGTTCGA
>olsFP015_amilGFP_O11	GCCGTAGCTACCGCCCCGTCTTCGAACAAGAACGAGCGCTCATAGGACATC
>olsFP015_amilGFP_O12	AGACGGGGCGGTAGCTACGGCGAGTTGGAATATCCGTCTGGAAGGCAACTG
>olsFP015_amilGFP_O13	GGGAAGTTGACCCCATGGAAAATGCTTTTATGAATAAAGCAGTTGCCTTCCAGACGGATATTCCAACTC
>olsFP015_amilGFP_O14	CTTTATTCATAAAAGCATTTTCCATGGGGTCAACTTCCCTGCGGATGGACCCGTGATGAAAAAGAA
>olsFP015_amilGFP_O15	CGGTCATTTTTTCAAAACTCTTATCCCAATCGATGGTTTTCTTTTTCATCACGGGTCCATCCGCA
>olsFP015_amilGFP_O16	AACCATCGATTGGGATAAGAGTTTTGAAAAAATGACCGTTTCTAAAGAGGTATTACGTGGCGATGTTACAATGTTTTTGATG
>olsFP015_amilGFP_O17	CCGATGAGAGCCACCACCTTCCAACATCAAAAACATTGTAACATCGCCACGTAATACCTCTTTAGAAA
>olsFP015_amilGFP_O18	TTGGAAGGTGGTGGCTCTCATCGGTGCCAGTTTCATAGTACGTATAAAACCGAGAAGCCA
>olsFP015_amilGFP_O19	CCACATGGTTCGGTGGCAGTGTGACTGGCTTCTCGGTTTTATACGTACTATGAAACTGGCA
>olsFP015_amilGFP_O2	GGCTACGGATACAGTCTCGACTGCAGGTATGAGCTACTCTAAACAGGGCATTGTTCAAGAAATGAAAAC
>olsFP015_amilGFP_O20	GTCACACTGCCACCGAACCATGTGGTTGAACATCAGATTGTTCGAACGGATCTGGG
>olsFP015_amilGFP_O21	ACGGTAAACCCTTTCGCGCTCTGGCCCAGATCCGTTCGAACAATCTGATGTTCAA
>olsFP015_amilGFP_O22	CCAGAGCGCGAAAGGGTTTACCGTTAAATTAGAAGCGCACGCGGCCGCA
>olsFP015_amilGFP_O23	TGTCATGGATCCTTACTTCACTTTTAACGGGTTAACATGTGCGGCCGCGTGCGCTTCTAATTTA
>olsFP015_amilGFP_O24	CATGTTAACCCGTTAAAAGTGAAGTAAGGATCCATGACAGTGCGTGATTTACGGGGGAAATGTACTACG
>olsFP015_amilGFP_O25	TGCATCGACGCTGCACAGTTGGCTCGTAGTACATTTCCCCCGTAAATCACGCAC
>olsFP015_amilGFP_O26	AGCCAACTGTGCAGCGTCGATGCATGGGCACAGGAAAGATACTT
>olsFP015_amilGFP_O3	CGTAAATTCGTGGCCATTTACTGAACCTTCCATATGATATTTTGTTTTCATTTCTTGAACAATGCCCTGTTTAGAGTAGCTCATA
>olsFP015_amilGFP_O4	AAAATATCATATGGAAGGTTCAGTAAATGGCCACGAATTTACGATTGAAGGGGTCGGAACAGGTTACCC
>olsFP015_amilGFP_O5	ACGAGTTCTGACATCTGCTTCCCTTCGTAGGGGTAACCTGTTCCGACCCCTTCAAT
>olsFP015_amilGFP_O6	CTACGAAGGGAAGCAGATGTCAGAACTCGTCATCATAAAACCTGCTGGTAAGCCACTTCCTTTTTC
>olsFP015_amilGFP_O7	CCATACTGGAACACGCTGCTTAAGATGTCGAACGAAAAAGGAAGTGGCTTACCAGCAGGTTTTATGATG
>olsFP015_amilGFP_O8	GTTCGACATCTTAAGCAGCGTGTTCCAGTATGGTAATCGATGTTTTACCAAGTACCCAGCAGATATGCC
>olsFP015_amilGFP_O9	CCGTCTGGGAACGCCTGTTTAAAATAGTCCGGCATATCTGCTGGGTACTTGGTAAAACATCGATTA
>olsFP016_amilRFP_O1	CCTGCAGGAGGCGTAAGGCACAACATACGCTAGGACGGCATCTATAT
>olsFP016_amilRFP_O10	GTGTTCACCGAATACCCCCAAGGGATGGTGGATTTCTTCAAAAACTCTTGTCCAGCG
>olsFP016_amilRFP_O11	GGAGTGACCGATGCCACGTGTAACCCGCTGGACAAGAGTTTTTGAAGAAATCCACCAT
>olsFP016_amilRFP_O12	GGTTACACGTGGCATCGGTCACTCCTGTTCGAGGATGGTGCCGTGTGC
>olsFP016_amilRFP_O13	CAGACACGGTGATATCTGCTGAGGTGGTGCACACGGCACCATCCTCGAACA
>olsFP016_amilRFP_O14	ACCACCTCAGCAGATATCACCGTGTCTGTCGAAGAGAATTGTTTCTATCACAATTCCAAATTCCATGGG
>olsFP016_amilRFP_O15	AGGGCCATCCGCGGGAAAGTTAACCCCATGGAATTTGGAATTGTGATAGAAACAATTCTCTTCGA
>olsFP016_amilRFP_O16	GTTAACTTTCCCGCGGATGGCCCTGTTATGAAAAAAATGACGACGAACTGGGAACCCA
>olsFP016_amilRFP_O17	GGGGACCGGGATTATCTTCTCACAGCTGGGTTCCCAGTTCGTCGTCATTTTTTTCATAAC
>olsFP016_amilRFP_O18	GCTGTGAGAAGATAATCCCGGTCCCCCGCCAGGGTATTCTGAAAGGGGACA
>olsFP016_amilRFP_O19	CCCCCATCCTTAAGCAACAGATACATGGCAATGTCCCCTTTCAGAATACCCTGGCG
>olsFP016_amilRFP_O2	TATGTTGTGCCTTACGCCTCCTGCAGGTATGGCGTTATCGAAACATGGCTTAACCAAAGACA
>olsFP016_amilRFP_O20	TTGCCATGTATCTGTTGCTTAAGGATGGGGGTAGGTACCGCTGCCAGTTTGACACGA
>olsFP016_amilRFP_O21	GCATTTCTTTCGGGTCGCTCTTAGCTTTGTAGATCGTGTCAAACTGGCAGCGGTACCTA
>olsFP016_amilRFP_O22	TCTACAAAGCTAAGAGCGACCCGAAAGAAATGCCAGAGTGGCATTTTATACAGCATAAGCTTACCCGG
>olsFP016_amilRFP_O23	TCTGGTTTTTGGCATCGCTTCGATCCTCCCGGGTAAGCTTATGCTGTATAAAATGCCACTCTG
>olsFP016_amilRFP_O24	GAGGATCGAAGCGATGCCAAAAACCAGAAATGGCAATTGGTCGAGCACGCGG
>olsFP016_amilRFP_O25	GCGCTGAGCGGCTGGCCACCGCGTGCTCGACCAATTGCCATT
>olsFP016_amilRFP_O26	TGGCCAGCCGCTCAGCGCTGCCAGGTTAAGGATCCTATAGAATGCTTCGATG
>olsFP016_amilRFP_O27	ACCCACTGGCCTGTCAACTTTATGCCCATCGAAGCATTCTATAGGATCCTTAACCTGGCA
>olsFP016_amilRFP_O28	GGCATAAAGTTGACAGGCCAGTGGGTTGGGCACAGGAAAGATACTT
>olsFP016_amilRFP_O3	AGACCCCTCCATGTGATACTTCATGGTCATGTCTTTGGTTAAGCCATGTTTCGATAACGCCATA
>olsFP016_amilRFP_O4	TGACCATGAAGTATCACATGGAGGGGTCTGTCGATGGCCACAAATTTGTGATAACGGGA
>olsFP016_amilRFP_O5	ACCCTCAAACGGATTACCGTTCCCATGTCCCGTTATCACAAATTTGTGGCCATCGAC
>olsFP016_amilRFP_O6	CATGGGAACGGTAATCCGTTTGAGGGTAAACAGACCATGAACTTATGTGTCGTAGAAGGCG
>olsFP016_amilRFP_O7	GACAAGATGTCTTCAGAAAACGGCAGTGGACCGCCTTCTACGACACATAAGTTCATGGTCTGTTT
>olsFP016_amilRFP_O8	GTCCACTGCCGTTTTCTGAAGACATCTTGTCCGCGGCATTCGACTACGGTAATCGG
>olsFP016_amilRFP_O9	CCCTTGGGGGTATTCGGTGAACACCCGATTACCGTAGTCGAATGCCGCG
>olsFP017_anm1GFP1_O1	TCATACCTGCAGTGAACGCGAGAACAACATTTCGCTAGGACGGCATCTATAT
>olsFP017_anm1GFP1_O10	TCAACGACTTTTTTAAAAGTACGTTTCCGTCGGGCTATCACCAGGAACGCAAAATCACCTATGAAAACG
>olsFP017_anm1GFP1_O11	GTGATTTTCGCAGCAGTTTCCAATACCCCATCGTTTTCATAGGTGATTTTGCGTTCCTGGTGATAG
>olsFP017_anm1GFP1_O12	ATGGGGTATTGGAAACTGCTGCGAAAATCACCATGGAATCCGGAGCTATTGTCAATCGCATC
>olsFP017_anm1GFP1_O13	CCATCTTTGTCAAACCCAGTCCCTTTCACATTGATGCGATTGACAATAGCTCCGGATTCCATG
>olsFP017_anm1GFP1_O14	AATGTGAAAGGGACTGGGTTTGACAAAGATGGACATGTATGTCAGAAGAACTTGGAAAGCTCCCC
>olsFP017_anm1GFP1_O15	CCTTCCGGAACGACATAAGTTGTAGATGGCGGGGAGCTTTCCAAGTTCTTCTGACATACATGT
>olsFP017_anm1GFP1_O16	GCCATCTACAACTTATGTCGTTCCGGAAGGTGAAGGAATCCGTATCATTTATCGGAACATTTATCCAACG
>olsFP017_anm1GFP1_O17	TGCTGTGTGTCTGCAACAACATAATGTCCATCTTTCGTTGGATAAATGTTCCGATAAATGATACGGATTCCTTCA
>olsFP017_anm1GFP1_O18	AAAGATGGACATTATGTTGTTGCAGACACACAGCAGGTGAACCGCCCAATCCGAGC
>olsFP017_anm1GFP1_O19	GGGATCGCGCTCGTGCCTTGGGCTCGGATTGGGCGGTTCACC
>olsFP017_anm1GFP1_O2	AAATGTTGTTCTCGCGTTCACTGCAGGTATGACGGAAACCTTCCAGAAAAAATTACCTTACAAACTGGA
>olsFP017_anm1GFP1_O20	CCAAGGCACGAGCGCGATCCCAACATATCATCATATTAAGTCGAAGGTTGACTTGAGTACAGATCC
>olsFP017_anm1GFP1_O21	TGGTTTCTTTAATGATGATGTGGTCTTTGTTCTCCTCAGGATCTGTACTCAAGTCAACCTTCGACTTAATATGATGATATGTT
>olsFP017_anm1GFP1_O22	TGAGGAGAACAAAGACCACATCATCATTAAAGAAACCAACTGTGCGTTTGACGCAGACTTTTCATAAGGA
>olsFP017_anm1GFP1_O23	GGCTTAGGATTATGGGTAGCACGACTTAGGATCCTTATGAAAAGTCTGCGTCAAACGCACAGT
>olsFP017_anm1GFP1_O24	TCCTAAGTCGTGCTACCCATAATCCTAAGCCGCGTACCCATCGCGCCATATTGCC
>olsFP017_anm1GFP1_O25	GGCGACGATCGACAGTGACCCTGATTAGGCAATATGGCGCGATGGGTACGC
>olsFP017_anm1GFP1_O26	TAATCAGGGTCACTGTCGATCGTCGCCTGGGCACAGGAAAGATACTT
>olsFP017_anm1GFP1_O3	TCTGGCCATCAACATCTCCGTCAAGCTCCAGTTTGTAAGGTAATTTTTTCTGGAAGGTTTCCG
>olsFP017_anm1GFP1_O4	GCTTGACGGAGATGTTGATGGCCAGACTTTCAAGGTGATTGGTGAAGGTGTGGGC
>olsFP017_anm1GFP1_O5	GCCCTCGATCACTCCAGTAGTCGCATCGCCCACACCTTCACCAATCACCTTGAAAG
>olsFP017_anm1GFP1_O6	GATGCGACTACTGGAGTGATCGAGGGCAAATATGTATGCACAGAGGGCGAAGTGCCTATCT
>olsFP017_anm1GFP1_O7	CCATAAGATAGACTCGTGATCAACGAGACCCAAGAGATAGGCACTTCGCCCTCTGTGCATACATATTT
>olsFP017_anm1GFP1_O8	CTTGGGTCTCGTTGATCACGAGTCTATCTTATGGTGCCAAATGCTTTGTACGGTATCCAAACGAGA
>olsFP017_anm1GFP1_O9	CCCGACGGAAACGTACTTTTAAAAAAGTCGTTGATCTCGTTTGGATACCGTACAAAGCATTTGGCA
>olsFP019_anm2CP_O1	CCTGCAGGCCATAAGTGACCAAAAGGGCGCTAGGACGGCATCTATAT
>olsFP019_anm2CP_O10	GATCTCGCACTTTGCACAGGAGTGTTTTCCCGAAGGGCTTACCATCGATCGTACAGTGC
>olsFP019_anm2CP_O11	GTGAGAGGTCATGGTGCCATCATTCTCAAAACGCACTGTACGATCGATGGTAAGCCCTTCG
>olsFP019_anm2CP_O12	GTTTTGAGAATGATGGCACCATGACCTCTCACCACACCTATGAACTAGATGGGACCTGCGT
>olsFP019_anm2CP_O13	GAAGCCATCACAGTTCACAGTAATGCGGCTAATAACGCAGGTCCCATCTAGTTCATAGGTGTG
>olsFP019_anm2CP_O14	TATTAGCCGCATTACTGTGAACTGTGATGGCTTCCAACCTGATGGTCCGATAATGAAGGATCAGC
>olsFP019_anm2CP_O15	GCGTTTCGGTCGGGAGAATATCCACAAGCTGATCCTTCATTATCGGACCATCAGGTTG
>olsFP019_anm2CP_O16	TTGTGGATATTCTCCCGACCGAAACGCATATGTTCCCTCATGGTTCAAACGCAGTGCG
>olsFP019_anm2CP_O17	GGCCGTAGTGAAGCCAATATAGCAGAGCTGACGCACTGCGTTTGAACCATGAGGGAACATAT
>olsFP019_anm2CP_O18	TCAGCTCTGCTATATTGGCTTCACTACGGCCGATGGCGGGCTTATGATGAGTCACTTCG
>olsFP019_anm2CP_O19	CCCGGTATTTTTATAGCCCTCGAGCCATTAAAAGTTAATTTAGAATCGAAGTGACTCATCATAAGCCCGCCATC
>olsFP019_anm2CP_O2	CCCTTTTGGTCACTTATGGCCTGCAGGTATGGAAGGCGGTCCGGCCC
>olsFP019_anm2CP_O20	ATTCTAAATTAACTTTTAATGGCTCGAGGGCTATAAAAATACCGGGGCCACACTTTGTTACTGTCATAATCAAACAGATGAAGGA
>olsFP019_anm2CP_O21	CTGGCAGACATGGTCACGTTTATCTGAGGTATCCTTCATCTGTTTGATTATGACAGTAACAAAGTGTGGC
>olsFP019_anm2CP_O22	TACCTCAGATAAACGTGACCATGTCTGCCAGCGGGAGGTAACTTATGCGCATAGTGTCCC
>olsFP019_anm2CP_O23	CAGGATCCTTAAATGGCACTTGTGATCCGCGGGACACTATGCGCATAAGTTACCTCCCG
>olsFP019_anm2CP_O24	GCGGATCACAAGTGCCATTTAAGGATCCTGCGTTACGTATGTGGTAGACCGGACATGACT
>olsFP019_anm2CP_O25	GATCTTGGCAGTGTCTGCCATTGCTGTAAGAGTCATGTCCGGTCTACCACATACGTAACG
>olsFP019_anm2CP_O26	CTTACAGCAATGGCAGACACTGCCAAGATCTGGGCACAGGAAAGATACTT
>olsFP019_anm2CP_O3	CACCATCAATAAAGATTTTGAAGGTCATATCGCTCTGAAAGAGGGCCGGACCGCCTTCCATA
>olsFP019_anm2CP_O4	TCTTTCAGAGCGATATGACCTTCAAAATCTTTATTGATGGTGTAGTGAATGACCAAAAGTTTACTATTATCGCAGACGGCT
>olsFP019_anm2CP_O5	TGGACGTTAAAATCTCCATGTGGAAACTTGCTTGAGCCGTCTGCGATAATAGTAAACTTTTGGTCATTCACTA
>olsFP019_anm2CP_O6	CAAGCAAGTTTCCACATGGAGATTTTAACGTCCACGCAGTTTGTGAAACCGGGAAATTGCC
>olsFP019_anm2CP_O7	GGATCAGGTGGCATATAGGTTTCCAGCTCATTGGCAATTTCCCGGTTTCACAAACTGCG
>olsFP019_anm2CP_O8	AATGAGCTGGAAACCTATATGCCACCTGATCCAATATGGTGAACCTTTTTTTGCGAAGTACCCTAACGG
>olsFP019_anm2CP_O9	GGAAAACACTCCTGTGCAAAGTGCGAGATCCCGTTAGGGTACTTCGCAAAAAAAGGTTCACCATATT
>olsFP020_anobCFP1_O1	CCTGCAGGTGAGCGTTAGTCCAGATCGCGCTAGGACGGCATCTATAT
>olsFP020_anobCFP1_O10	ATGACTGATTACTTTAAACAAGCGTTTCCAGACGGTATGAGTTATGAACGTTCTTTTCTGTATGAAGATGGGGGA
>olsFP020_anobCFP1_O11	CGATATTCCAGCCCGCTGTCGCAACTCCCCCATCTTCATACAGAAAAGAACGTTCATAACT
>olsFP020_anobCFP1_O12	GTTGCGACAGCGGGCTGGAATATCGGCCTAGAACGCGATTGCTTTATACATAAATCGATTTATCACGG
>olsFP020_anobCFP1_O13	CATGACAGGACCATCTGCTGGAAAGTTAACGCCGTGATAAATCGATTTATGTATAAAGCAATCGCGTTCTAGGC
>olsFP020_anobCFP1_O14	CGTTAACTTTCCAGCAGATGGTCCTGTCATGAAAAAGAAGACGATTGGTTGGGACAAAGCATTCG
>olsFP020_anobCFP1_O15	CCCCGTAAAACATCCTTACTCACCGTCATTTTCTCGAATGCTTTGTCCCAACCAATCGTCTTCTTTTT
>olsFP020_anobCFP1_O16	AGAAAATGACGGTGAGTAAGGATGTTTTACGGGGTGATGTCACCGGTTTCCTTATGTTGGAAGG
>olsFP020_anobCFP1_O17	AGTAGAATGGAACTGACAAGAGTGATATCCACCCCCTTCCAACATAAGGAAACCGGTGACATCA
>olsFP020_anobCFP1_O18	GGGTGGATATCACTCTTGTCAGTTCCATTCTACTTACAAACCAGAAAAACCAGCAGCCCTCC
>olsFP020_anobCFP1_O19	GGACAATATGATGTTCCACAACGTGATTGGGTGGGAGGGCTGCTGGTTTTTCTGGTTTGTA
>olsFP020_anobCFP1_O2	CGATCTGGACTAACGCTCACCTGCAGGTATGAGCTATTCGAAACAGGGCATCGCACAG
>olsFP020_anobCFP1_O20	CACCCAATCACGTTGTGGAACATCATATTGTCCGTACCGATCTGGGTCAGTCGGCC
>olsFP020_anobCFP1_O21	GGCATGCTCTTCCAGCTTAACAGTAAAGCCTTTGGCCGACTGACCCAGATCGGTAC
>olsFP020_anobCFP1_O22	AAAGGCTTTACTGTTAAGCTGGAAGAGCATGCCGCCGCTCATGTCAACCCGTTAAAAGTACAG
>olsFP020_anobCFP1_O23	GCACATCTGTTTAAAACCAGCCGAATTGGATCCTTACTGTACTTTTAACGGGTTGACATGAGCGGC
>olsFP020_anobCFP1_O24	TAAGGATCCAATTCGGCTGGTTTTAAACAGATGTGCAGTACCAATCGGTTAGTCTGGCCCCA
>olsFP020_anobCFP1_O25	TCAGCACTTGCCATAGAATAGTTAGGGTATGTTTAAAGAATCTGTGGGGCCAGACTAACCGATTGGTACT
>olsFP020_anobCFP1_O26	CAGATTCTTTAAACATACCCTAACTATTCTATGGCAAGTGCTGATGGGCACAGGAAAGATACTT
>olsFP020_anobCFP1_O3	CCATTGACACTGCCTTCCATGTGATATTTCGTTTTCATTACCTGTGCGATGCCCTGTTTCGAATAGCTCATA
>olsFP020_anobCFP1_O4	GTAATGAAAACGAAATATCACATGGAAGGCAGTGTCAATGGCCATGAATTTACGATAGAAGGTGTCGGTACAGGC
>olsFP020_anobCFP1_O5	GACATCTGGGTCCCTTCATACGGGTTGCCTGTACCGACACCTTCTATCGTAAATTCATGG
>olsFP020_anobCFP1_O6	AACCCGTATGAAGGGACCCAGATGTCTGAATTGGTCATTACTAAACCGGCTGGTAAACCA
>olsFP020_anobCFP1_O7	CCATATTGAAAGACAGTACTAAGGATATCGAAACTGAAAGGCAGTGGTTTACCAGCCGGTTTAGTAATGACCAATTCA
>olsFP020_anobCFP1_O8	CTGCCTTTCAGTTTCGATATCCTTAGTACTGTCTTTCAATATGGTAACCGCTGCTTTACCAAGTATCCTGAAGGC
>olsFP020_anobCFP1_O9	CATACCGTCTGGAAACGCTTGTTTAAAGTAATCAGTCATGCCTTCAGGATACTTGGTAAAGCAGCGGTTA
>olsFP021_anobCFP2_O1	TGCAGCACGACGAGAACTGGGAAAGCGCTAGGACGGCATCTATAT
>olsFP021_anobCFP2_O10	CTTTACAAAATACCCAGAAGGAATGACAGATTATTTTAAGCAGGCCTTCCCCGATGGCATGAGTTATGAGCG
>olsFP021_anobCFP2_O11	CCCCGCCGTCTTCATACAGAAACGAACGCTCATAACTCATGCCATCGGGGAAG
>olsFP021_anobCFP2_O12	TTCGTTTCTGTATGAAGACGGCGGGGTGGCTACGGCGTCATGGAACATCC
>olsFP021_anobCFP2_O13	CGACTTATGGATGAAACAATCACGTTCGAGCCGGATGTTCCATGACGCCGTAGCCA
>olsFP021_anobCFP2_O14	GGCTCGAACGTGATTGTTTCATCCATAAGTCGATCTATCACGGTGTGAACTTCCCGGCA
>olsFP021_anobCFP2_O15	ACCAATGGTTTTTTTCTTCATTACCGGACCGTCTGCCGGGAAGTTCACACCGTGATAGAT
>olsFP021_anobCFP2_O16	GACGGTCCGGTAATGAAGAAAAAAACCATTGGTTGGGATAAAGCCTTTGAAAAAATGACGGTGTCTAAGG
>olsFP021_anobCFP2_O17	CATTAGAAATTCGGTTACGTCACCTCTGAGCACATCCTTAGACACCGTCATTTTTTCAAAGGCTTTATCCCA
>olsFP021_anobCFP2_O18	ATGTGCTCAGAGGTGACGTAACCGAATTTCTAATGCTTGAAGGTGGCGGGTACCACAGC
>olsFP021_anobCFP2_O19	GGTTTTTCGGGTTTGTAAGTGCTATGAAATTGGCAGCTGTGGTACCCGCCACCTTCAAG
>olsFP021_anobCFP2_O2	CTTTCCCAGTTCTCGTCGTGCTGCAGGTATGTCTTATTCTAAACAGGGGATCGCTCAGG
>olsFP021_anobCFP2_O20	TGCCAATTTCATAGCACTTACAAACCCGAAAAACCCGCAGCCTTACCACCTAACCATGTAGTCG
>olsFP021_anobCFP2_O21	CCCGAGGTCGGTACGAACAATGTGATGTTCGACTACATGGTTAGGTGGTAAGGCTGCG
>olsFP021_anobCFP2_O22	AACATCACATTGTTCGTACCGACCTCGGGCAGTCAGCGAAAGGCTTCACGGTGA
>olsFP021_anobCFP2_O23	GTGCGGCGGCATGTTCCTCAAGTTTCACCGTGAAGCCTTTCGCTGACTG
>olsFP021_anobCFP2_O24	AACTTGAGGAACATGCCGCCGCACATGTCAACCCTCTTAAAGTCCAGTAAGGATCCG
>olsFP021_anobCFP2_O25	CATATCTTCAGCTAGGCGCACATGAAGCGTCGGATCCTTACTGGACTTTAAGAGGGTTGACAT
>olsFP021_anobCFP2_O26	ACGCTTCATGTGCGCCTAGCTGAAGATATGACGACCCCTGGCGTCTGAATCTTATGT
>olsFP021_anobCFP2_O27	TCTCGCGAGATCATCAATGGGGTTTCCACATAAGATTCAGACGCCAGGGGTCGT
>olsFP021_anobCFP2_O28	GGAAACCCCATTGATGATCTCGCGAGATGGGCACAGGAAAGATACTT
>olsFP021_anobCFP2_O3	GCCATTAACTGAACCTTCCATATGATATTTGGTCTTCATCACCTGAGCGATCCCCTGTTTAGAATAAGACATACC
>olsFP021_anobCFP2_O4	TGATGAAGACCAAATATCATATGGAAGGTTCAGTTAATGGCCATGAATTTACGATCGAGGGCGTAGGCAC
>olsFP021_anobCFP2_O5	GCGTTCCTTCGTACGGGTTCCCGGTGCCTACGCCCTCGATCGTAAATTCATG
>olsFP021_anobCFP2_O6	CGGGAACCCGTACGAAGGAACGCAGATGTCGGAGCTGGTTATCACCAAACCT
>olsFP021_anobCFP2_O7	TCGAAGCTAAATGGCAACGGTTTTCCAGCAGGTTTGGTGATAACCAGCTCCGACATCT
>olsFP021_anobCFP2_O8	GCTGGAAAACCGTTGCCATTTAGCTTCGACATTTTGTCCACAGTGTTTCAGTATGGCAATCGTTG
>olsFP021_anobCFP2_O9	GCCTGCTTAAAATAATCTGTCATTCCTTCTGGGTATTTTGTAAAGCAACGATTGCCATACTGAAACACTGTGGACAAAATG
>olsFP022_anobGFP_O1	CCTGCAGAGGGCTGAATAATACCACGCCGCTAGGACGGCATCTATAT
>olsFP022_anobGFP_O10	GATATGCCTGATTACTTCAAGCAAGCATTTCCTGACGGGATGTCATATGAACGTTCGTTCCTATTCGAAGATGG
>olsFP022_anobGFP_O11	CCAAGAGGCAGTGGCTACCGCCCCATCTTCGAATAGGAACGAACGTTCATATGACATCC
>olsFP022_anobGFP_O12	GGCGGTAGCCACTGCCTCTTGGAAAATCCGTTTGGAAGGTAATTGTTTCATTCACAACTCC
>olsFP022_anobGFP_O13	CCATCCGCCGGAAAGTTTACACCGTTAAAGATGGAGTTGTGAATGAAACAATTACCTTCCAAACGGATTTT
>olsFP022_anobGFP_O14	ATCTTTAACGGTGTAAACTTTCCGGCGGATGGCCCTGTTATGGAAAAAAAGACCATTGGTTGGG
>olsFP022_anobGFP_O15	ACTTCCTTCGAGACGGTCATTTTCTCAAACGATTTATCCCAACCAATGGTCTTTTTTTCCATAACAGGG
>olsFP022_anobGFP_O16	ATAAATCGTTTGAGAAAATGACCGTCTCGAAGGAAGTCCTGCGAGGCGATGTTACGATGTTTCTG
>olsFP022_anobGFP_O17	CGAGCCGCCACCTTCCAGCATCAGAAACATCGTAACATCGCCTCGCAGG
>olsFP022_anobGFP_O18	ATGCTGGAAGGTGGCGGCTCGCATCGTTGCCAGTTTCACTCGACCTACAAAAC
>olsFP022_anobGFP_O19	GGTGGCAAAGTCACCGGCTTCTCAGTTTTGTAGGTCGAGTGAAACTGGCAACGATG
>olsFP022_anobGFP_O2	GCGTGGTATTATTCAGCCCTCTGCAGGTATGAGTTATTCAAAACAGGGCATAGCCCAGGAG
>olsFP022_anobGFP_O20	TGAGAAGCCGGTGACTTTGCCACCAAACCACGTAGTTGAACACCAAATCGTTAGAACCG
>olsFP022_anobGFP_O21	TGTAAAGCCTTTAGCTGACTGGCCCAGATCGGTTCTAACGATTTGGTGTTCAACTACGTGGTTT
>olsFP022_anobGFP_O22	ATCTGGGCCAGTCAGCTAAAGGCTTTACAGTCAAACTGGAGGCACACGCAGCA
>olsFP022_anobGFP_O23	GGATCCTTATTTCACTTTTAAGGGATTGACATGCGCTGCTGCGTGTGCCTCCAGTTTGAC
>olsFP022_anobGFP_O24	GCGCATGTCAATCCCTTAAAAGTGAAATAAGGATCCATTATCGTCAAGTAGTGGCCAGCCCAAAAGG
>olsFP022_anobGFP_O25	GGACGCCTTTCAAAGCGGATGGATTGTCCTTTTGGGCTGGCCACTACTTGACGATAAT
>olsFP022_anobGFP_O26	ACAATCCATCCGCTTTGAAAGGCGTCCTGGGCACAGGAAAGATACTT
>olsFP022_anobGFP_O3	CGTTAACCGAGCCCTCCATATGATATTTCGTTTTCATCTCCTGGGCTATGCCCTGTTTTGAATAACTCATA
>olsFP022_anobGFP_O4	ATGAAAACGAAATATCATATGGAGGGCTCGGTTAACGGACATGAGTTTACAATCGAGGGGGTAGGG
>olsFP022_anobGFP_O5	GACATCTGTTTACCTTCATACGGGTAACCGGTCCCTACCCCCTCGATTGTAAACTCATGTC
>olsFP022_anobGFP_O6	ACCGGTTACCCGTATGAAGGTAAACAGATGTCTGAATTGGTGATTATTAAACCAGCAGGAAAACCGC
>olsFP022_anobGFP_O7	TGAAAAACACTGGATAGAATGTCAAACGAGAATGGCAGCGGTTTTCCTGCTGGTTTAATAATCACCAATTCA
>olsFP022_anobGFP_O8	TGCCATTCTCGTTTGACATTCTATCCAGTGTTTTTCAATATGGTAACCGATGCTTCACAAAGTATCCAGCC
>olsFP022_anobGFP_O9	CGTCAGGAAATGCTTGCTTGAAGTAATCAGGCATATCGGCTGGATACTTTGTGAAGCATCGGTTACCATAT
>olsFP023_asFP499_O1	CTGCAGGCTGAATCACACACGGACTCCGCTAGGACGGCATCTATAT
>olsFP023_asFP499_O10	AGGCGGATTCTCGTGGGAGCGCGTTTCGACGTATGAAGATGGGGGTGTG
>olsFP023_asFP499_O11	GACTCGTTTCCTGGGTCGCCGATAACACACCCCCATCTTCATACGTCGAAACG
>olsFP023_asFP499_O12	TTATCGGCGACCCAGGAAACGAGTCTTCAGGGTGACTGCATTATCTGCAAAGTCAAAGT
>olsFP023_asFP499_O13	CCATTGGCCGGAAAGTTCGTCCCTAAGACTTTGACTTTGCAGATAATGCAGTCACCCTGAA
>olsFP023_asFP499_O14	CTTAGGGACGAACTTTCCGGCCAATGGTCCGGTGATGCAGAAAAAAACATGCGGG
>olsFP023_asFP499_O15	ACTGTCTCGGTAGACGGCTCCCACCCGCATGTTTTTTTCTGCATCACCGGA
>olsFP023_asFP499_O16	TGGGAGCCGTCTACCGAGACAGTTATTCCAAGAGATGGGGGATTGCTTTTACGCG
>olsFP023_asFP499_O17	CGTCGGCCAGCATTAATGCTGGGGTATCGCGTAAAAGCAATCCCCCATCTCTTGGAATA
>olsFP023_asFP499_O18	ATACCCCAGCATTAATGCTGGCCGACGGCGGACATCTCTCTTGCTTCATGGAAACTACT
>olsFP023_asFP499_O19	GGGCAGCTTTACCTCCTTCTTCGACTTGTAAGTAGTTTCCATGAAGCAAGAGAGATGTCCGC
>olsFP023_asFP499_O2	GAGTCCGTGTGTGATTCAGCCTGCAGGTATGTACCCGTCAATAAAAGAAACAATGAGAGTACAGCTTTC
>olsFP023_asFP499_O20	TACAAGTCGAAGAAGGAGGTAAAGCTGCCCGAGCTCCATTTTCACCATCTGCGCATGG
>olsFP023_asFP499_O21	GTTCGACGGTTTTCCAATCGTCAGAGATATTTAGCTTTTCCATGCGCAGATGGTGAAAATGGAGCTC
>olsFP023_asFP499_O22	AAAAGCTAAATATCTCTGACGATTGGAAAACCGTCGAACAGCATGAATCTGTTGTCGCATCCTATAGTCAGGT
>olsFP023_asFP499_O23	TGGATCCTTAGTTATGACCTAACTTGGAGGGCACCTGACTATAGGATGCGACAACAGATTCATGCT
>olsFP023_asFP499_O24	GCCCTCCAAGTTAGGTCATAACTAAGGATCCAGATGCCGGGAGTGTAGTCAAACCACC
>olsFP023_asFP499_O25	GAGACTGAGAAATCGTCATCCGCTCTCGTGGTGGTTTGACTACACTCCCGGCATC
>olsFP023_asFP499_O26	ACGAGAGCGGATGACGATTTCTCAGTCTCTGGGCACAGGAAAGATACTT
>olsFP023_asFP499_O3	CGTGCATTTAAAGGCATGATAATTCACGCTACCTTCCATAGAAAGCTGTACTCTCATTGTTTCTTTTATTGACGGGTACATAC
>olsFP023_asFP499_O4	TATGGAAGGTAGCGTGAATTATCATGCCTTTAAATGCACGGGCAAAGGAGAGGGTAAACCTTATGAGGG
>olsFP023_asFP499_O5	CCGCCCTCTGTTATTGTTATATTAAGACTCTGGGTTCCCTCATAAGGTTTACCCTCTCCTTTGCC
>olsFP023_asFP499_O6	AACCCAGAGTCTTAATATAACAATAACAGAGGGCGGGCCACTCCCTTTTGCCTTCGATATTCTATCAC
>olsFP023_asFP499_O7	TCGCGAAAACTTTAATGCCGTACTGGAAAGCATGTGATAGAATATCGAAGGCAAAAGGGAGTGGC
>olsFP023_asFP499_O8	ATGCTTTCCAGTACGGCATTAAAGTTTTCGCGAAATATCCAAAAGAAATACCTGATTTCTTTAAACAGTCCCTCCC
>olsFP023_asFP499_O9	CGCTCCCACGAGAATCCGCCTGGGAGGGACTGTTTAAAGAAATCAGGTATTTCTTTTGGATATT
>olsFP024_asulCP_O1	CCTGCAGTGTCCCGACAATATCGCCTACGCTAGGACGGCATCTATAT
>olsFP024_asulCP_O10	ATCAGGCATTCCTGATTATTTCAAACAGTCTTTCCCCGAAGGCTTTACTTGGGAACGAACGACCA
>olsFP024_asulCP_O11	GCAGTTAGAAAACCGCCGTCCTCGTAAGTGGTCGTTCGTTCCCAAGTAAAGCCTTC
>olsFP024_asulCP_O12	CTTACGAGGACGGCGGTTTTCTAACTGCGCACCAGGACACGTCCCTGGA
>olsFP024_asulCP_O13	ACCAAGGATTTTTACTTTATAGACTAGGCAATCGCCGTCCAGGGACGTGTCCTGGTGC
>olsFP024_asulCP_O14	CGGCGATTGCCTAGTCTATAAAGTAAAAATCCTTGGTAACAACTTCCCTGCGGATGGTCCAG
>olsFP024_asulCP_O15	GGCTCCCATCTACCTGCCTTATTTTGCATGACTGGACCATCCGCAGGGAAGTTGTT
>olsFP024_asulCP_O16	TCATGCAAAATAAGGCAGGTAGATGGGAGCCTGCCACCGAAATCGTGTATGAAGTGGATGG
>olsFP024_asulCP_O17	GCCATCAAGGACTGACCACGAAGAACCCCATCCACTTCATACACGATTTCGGTGGCA
>olsFP024_asulCP_O18	GGTTCTTCGTGGTCAGTCCTTGATGGCTCTAAAGTGCCCTGGTGGGCGTC
>olsFP024_asulCP_O19	CCGATAAGTCGTATGCAAGTGACAGGTCAGATGACGCCCACCAGGGCACTTTAGA
>olsFP024_asulCP_O2	TAGGCGATATTGTCGGGACACTGCAGGTATGGCCTCGTTTCTCAAGAAGACTATGCCATTTAAG
>olsFP024_asulCP_O20	ATCTGACCTGTCACTTGCATACGACTTATCGGTCGAAGAAACCGGCATCAGCACTTAAGATGC
>olsFP024_asulCP_O21	CCATGATTTCAATACGATGGTCTTCAAAATGAAAACCCGGCATCTTAAGTGCTGATGCCGGTTTCTTCGA
>olsFP024_asulCP_O22	CGGGTTTTCATTTTGAAGACCATCGTATTGAAATCATGGAAGAAGTAGAGAAAGGTAAATGTTATAAGCAGTATGAAGCCGC
>olsFP024_asulCP_O23	GTGCAGCATCGCAGTATCGCCCTACTGCGGCTTCATACTGCTTATAACATTTACCTTTCTCTACTTCTT
>olsFP024_asulCP_O24	AGTAGGGCGATACTGCGATGCTGCACCATCGAAACTCGGACATAATTAAGGATCCCTGC
>olsFP024_asulCP_O25	GGTGCTCGACCTTCGGCACACAACTGCAGGGATCCTTAATTATGTCCGAGTTTCGATG
>olsFP024_asulCP_O26	AGTTGTGTGCCGAAGGTCGAGCACCATTCAGTATGTGTATAAGCCTCGCCTGACAGACG
>olsFP024_asulCP_O27	CTGTCCTGGAAAGTTACATTTTTGCCTGTGTAGACAATAACGTCTGTCAGGCGAGGCTTATACACATACTGAAT
>olsFP024_asulCP_O28	TTATTGTCTACACAGGCAAAAATGTAACTTTCCAGGACAGTGGGCACAGGAAAGATACTT
>olsFP024_asulCP_O3	CCGTTCACCGTGCCTTCGATGGTAGTCTTAAATGGCATAGTCTTCTTGAGAAACGAGGCCATA
>olsFP024_asulCP_O4	ACTACCATCGAAGGCACGGTGAACGGGCACTACTTTAAGTGCACCGGGAAGGG
>olsFP024_asulCP_O5	GGGTCCCTTCAAATGGGTTACCTTCGCCCTTCCCGGTGCACTTAAAGTAGTGC
>olsFP024_asulCP_O6	CGAAGGTAACCCATTTGAAGGGACCCAAGAAATGAAAATTGAAGTCATAGAAGGCGGGCC
>olsFP024_asulCP_O7	GGTGCTCAAGATATGAAACGCAAACGGCAACGGCCCGCCTTCTATGACTTCAATTTTCATTTCTT
>olsFP024_asulCP_O8	GTTGCCGTTTGCGTTTCATATCTTGAGCACCTCTTGCATGTATGGCAGCAAGACCTTTATTAAGTACGT
>olsFP024_asulCP_O9	GGGGAAAGACTGTTTGAAATAATCAGGAATGCCTGATACGTACTTAATAAAGGTCTTGCTGCCATACATGCAAGA
>olsFP028_cgigCP_O1	CCTGCAGCGAGTCTTGCTCACGGTAACCGCTAGGACGGCATCTATAT
>olsFP028_cgigCP_O10	ACTTCCGGTATTCCGGATTACTTCAAGCAATCGTTCCCGGAGGGTTTTACGTGGGA
>olsFP028_cgigCP_O11	CCGCCATCTTCATAAATGGTCGTCCGCTCCCACGTAAAACCCTCCGGGAA
>olsFP028_cgigCP_O12	GCGGACGACCATTTATGAAGATGGCGGGGTGCTTACTGCTCACCAGGATACCAGT
>olsFP028_cgigCP_O13	GGTACCAAGTACCTTAACCTTATAAATCAAACAGTTACCTTCCAAACTGGTATCCTGGTGAGCAGTAAGCACC
>olsFP028_cgigCP_O14	TTGGAAGGTAACTGTTTGATTTATAAGGTTAAGGTACTTGGTACCAATTTCCCGGCCGACGGGCC
>olsFP028_cgigCP_O15	GGTTCCCATCCGCCACTGATTTTTTTCATAACAGGCCCGTCGGCCGGGAAATT
>olsFP028_cgigCP_O16	TGTTATGAAAAAAATCAGTGGCGGATGGGAACCTTGCACTGAAATCGTTTACCAAGATAACGGGGT
>olsFP028_cgigCP_O17	TGACGTTCCGGCCACGCAGCACCCCGTTATCTTGGTAAACGATTTCAGTGCAA
>olsFP028_cgigCP_O18	GCTGCGTGGCCGGAACGTCATGGCTCTAAAAGTAAGTGGCAGGCCTCC
>olsFP028_cgigCP_O19	ACCGATATGTGCTGTGAAGATGGCATATGAGGGGAGGCCTGCCACTTACTTTTAGAGCCA
>olsFP028_cgigCP_O2	GTTACCGTGAGCAAGACTCGCTGCAGGTATGGCGGGTCTGCTTAAAGAAAGCATGAGA
>olsFP028_cgigCP_O20	CCTCATATGCCATCTTCACAGCACATATCGGTCGAAAAAAGCATGCGCCCTAACCATGCC
>olsFP028_cgigCP_O21	GCATTTGGATACGTAAATCGGCAAAATGAAAGCCCGGCATGGTTAGGGCGCATGCTTTTTTCG
>olsFP028_cgigCP_O22	GGGCTTTCATTTTGCCGATTTACGTATCCAAATGCCGAAAAAGAAAAAGGATGAATATTTTGAACTGTACGAGGCATC
>olsFP028_cgigCP_O23	GCTTTCTCAGGAACATCCGAATATCGAGCAACAGATGCCTCGTACAGTTCAAAATATTCATCCTTTTTCTTTTTCG
>olsFP028_cgigCP_O24	TGTTGCTCGATATTCGGATGTTCCTGAGAAAGCAACGTAAGGATCCAGCACTGGCTAATCAATGTG
>olsFP028_cgigCP_O25	GGAGGTAGGGTTGTAAGCAAGAGGTTTATCCCACATTGATTAGCCAGTGCTGGATCCTTACGTT
>olsFP028_cgigCP_O26	GGATAAACCTCTTGCTTACAACCCTACCTCCAGTTTCCATAACTGCTGGCTTAACGCCCA
>olsFP028_cgigCP_O27	GTTCAAAAGAATTCGATGAAGTGATTCGATTTCTATAGCTAAGTGTAGATGGGCGTTAAGCCAGCAGTTATGGAAACT
>olsFP028_cgigCP_O28	TCTACACTTAGCTATAGAAATCGAATCACTTCATCGAATTCTTTTGAACTGGGCACAGGAAAGATACTT
>olsFP028_cgigCP_O3	GTGATAGCCGTTAACCGTTCCCTCCATATAAATTTTGATTCTCATGCTTTCTTTAAGCAGACCCGCCATA
>olsFP028_cgigCP_O4	ATCAAAATTTATATGGAGGGAACGGTTAACGGCTATCACTTCAAATGTGAGGGCGAAGGAGATGGC
>olsFP028_cgigCP_O5	CCGCATGTTCTGGGTACCTTCGAAAGGATTGCCATCTCCTTCGCCCTCACATTTGAA
>olsFP028_cgigCP_O6	AATCCTTTCGAAGGTACCCAGAACATGCGGATTAGAGTCACAGAAGGCGCACCCCT
>olsFP028_cgigCP_O7	GGGCGAGAGGATATCAAACGCAAAAGGCAGGGGTGCGCCTTCTGTGACTCTAAT
>olsFP028_cgigCP_O8	GCCTTTTGCGTTTGATATCCTCTCGCCCTGCTGTGCATACGGCTCAAAGACTTTCATTAAACAC
>olsFP028_cgigCP_O9	CGATTGCTTGAAGTAATCCGGAATACCGGAAGTGTGTTTAATGAAAGTCTTTGAGCCGTATGCACAGCA
>olsFP033_cpasCP_bamhi_O1	CCTGCAGTGGTTGTAGGTTGGACGTGACGCTAGGACGGCATCTATAT
>olsFP033_cpasCP_bamhi_O10	TCAGGTATCCCTGATTACTTCAAGCAGTCATTTCCCGAAGGCTTTACTTGGGAACGAACGACC
>olsFP033_cpasCP_bamhi_O11	GCTGTAAGCACGCCACCGTCCTCATAAATGGTCGTTCGTTCCCAAGTAAAGCCTTCG
>olsFP033_cpasCP_bamhi_O12	ATTTATGAGGACGGTGGCGTGCTTACAGCACACCAAGATACTTCACTGGAGGGTAACTGC
>olsFP033_cpasCP_bamhi_O13	CCGCCGGAAAGTTTGTGCCTAACACTTTTACTTTATAATTAAGGCAGTTACCCTCCAGTGAAGTATCTTGGTGT
>olsFP033_cpasCP_bamhi_O14	CTTAATTATAAAGTAAAAGTGTTAGGCACAAACTTTCCGGCGGATGGTCCCGTCATGAAAAACATCTCCGG
>olsFP033_cpasCP_bamhi_O15	CAATTTCCGTACACGGTTCCCAACCCCCGGAGATGTTTTTCATGACGGGACCAT
>olsFP033_cpasCP_bamhi_O16	GGGTTGGGAACCGTGTACGGAAATTGTCTATCAGGATAACGGTGTGTTGAGGGGC
>olsFP033_cpasCP_bamhi_O17	GCCGCTCACCTTTAATGCCATGACATTTCGGCCCCTCAACACACCGTTATCCTGATAGA
>olsFP033_cpasCP_bamhi_O18	CGAAATGTCATGGCATTAAAGGTGAGCGGCCGCCCACCGTTAATTTGTCACCTACATTCAA
>olsFP033_cpasCP_bamhi_O19	TCAGGGCGCACGCTTTTTTACTACGATAGGTTGAATGTAGGTGACAAATTAACGGTGGGCG
>olsFP033_cpasCP_bamhi_O2	TCACGTCCAACCTACAACCACTGCAGGTATGGCAGGTCTTTTAAAAGAATCGATGCGAATCAAAATTTACATG
>olsFP033_cpasCP_bamhi_O20	CCTATCGTAGTAAAAAAGCGTGCGCCCTGACTATGCCCGGCTTTCACTTTGCTGACC
>olsFP033_cpasCP_bamhi_O21	CGTACAATTCAAAATATTCATCTTTTTTTTTTTTGGGCATTTGAATCCTCAGGTCAGCAAAGTGAAAGCCGGGCATAG
>olsFP033_cpasCP_bamhi_O22	TGAGGATTCAAATGCCCAAAAAAAAAAAAGATGAATATTTTGAATTGTACGAGGCGTCCGTTGCGAGATATTCGGA
>olsFP033_cpasCP_bamhi_O23	CTGACAAACGGGATCCTTAATTAGCTTTTTCAGGTAGATCCGAATATCTCGCAACGGACGCCT
>olsFP033_cpasCP_bamhi_O24	TCTACCTGAAAAAGCTAATTAAGGATCCCGTTTGTCAGGGCGTGTACAATAAAGTAGCCTACCGAGGG
>olsFP033_cpasCP_bamhi_O25	CGCCTTCGACCGAGTCTGTATCATGGTTCCCTCGGTAGGCTACTTTATTGTACACGCC
>olsFP033_cpasCP_bamhi_O26	AACCATGATACAGACTCGGTCGAAGGCGTGGGCACAGGAAAGATACTT
>olsFP033_cpasCP_bamhi_O3	TCGCACTTAAAATGATAGCCATTTACGGTGCCTTCCATGTAAATTTTGATTCGCATCGATTCTTTTAAAAGACCTGCCATA
>olsFP033_cpasCP_bamhi_O4	GAAGGCACCGTAAATGGCTATCATTTTAAGTGCGAAGGCGAAGGTGATGGCAATCCCTATGA
>olsFP033_cpasCP_bamhi_O5	CCGAATCCGCATGTTCTGAGTCCCCTCATAGGGATTGCCATCACCTTCGCCT
>olsFP033_cpasCP_bamhi_O6	GGGGACTCAGAACATGCGGATTCGGGTGACTGAGGGCGCGCCGC
>olsFP033_cpasCP_bamhi_O7	CAGCATGGAGAGAGGATATCAAATGCGAATGGTAGCGGCGCGCCCTCAGTCAC
>olsFP033_cpasCP_bamhi_O8	TACCATTCGCATTTGATATCCTCTCTCCATGCTGTGCCTACGGCTCCAAAACTTTCATTAAGCATACG
>olsFP033_cpasCP_bamhi_O9	GGAAATGACTGCTTGAAGTAATCAGGGATACCTGACGTATGCTTAATGAAAGTTTTGGAGCCGTAGGCA
>olsFP036_dis2RFP_O1	CCTGCAGATACCGATGGGTCCGCATAACGCTAGGACGGCATCTATAT
>olsFP036_dis2RFP_O10	CGACATTCCGGATTACAAAAAATTGTCGTTTCCCGAGGGATTTAAATGGGAACGGGTTATGAACTTTGAAG
>olsFP036_dis2RFP_O11	CACGGTAACGACCCCGCCGTCTTCAAAGTTCATAACCCGTTCCCATTTAAATCCCT
>olsFP036_dis2RFP_O12	ACGGCGGGGTCGTTACCGTGAGTCAGGACTCTAGCCTCAAGGACGG
>olsFP036_dis2RFP_O13	GGAAAATTCACCCCAATGAATTTCACCTCGTATATAAAGCAGCCGTCCTTGAGGCTAGAGTCCTGACT
>olsFP036_dis2RFP_O14	CTGCTTTATATACGAGGTGAAATTCATTGGGGTGAATTTTCCATCCGACGGTCCAGTGATGCAACG
>olsFP036_dis2RFP_O15	AGATGAAGCTTCCCAACCGCGAGTTCTACGTTGCATCACTGGACCGTCGGAT
>olsFP036_dis2RFP_O16	TAGAACTCGCGGTTGGGAAGCTTCATCTGAACGGTTATATCCTCGTGATGGCGTATTAAAAGGA
>olsFP036_dis2RFP_O17	CCACCTTCGAGCCGCAATGCCATATGAATATCTCCTTTTAATACGCCATCACGAGGATATAACCGTTC
>olsFP036_dis2RFP_O18	GATATTCATATGGCATTGCGGCTCGAAGGTGGCGGTCACTACCTCGTGGAATTTAAAAGCATTTATATGGT
>olsFP036_dis2RFP_O19	CCTGGTAGCTGGACACTGGGTTTCTTCACCATATAAATGCTTTTAAATTCCACGAGGTAGTGACCG
>olsFP036_dis2RFP_O2	TTATGCGGACCCATCGGTATCTGCAGGTATGAGTTGCTCAAAAAATGTCATCAAAGAGTTCATGCGTT
>olsFP036_dis2RFP_O20	GAAGAAACCCAGTGTCCAGCTACCAGGCTACTACTACGTGGATAGCAAACTGGATATGACCAGC
>olsFP036_dis2RFP_O21	GTCTTTTCATACTGTTCAACCACGGTATAATCCTCGTTATGGCTGGTCATATCCAGTTTGCTATCCACGTAGTAGTAG
>olsFP036_dis2RFP_O22	CATAACGAGGATTATACCGTGGTTGAACAGTATGAAAAGACGCAGGGCAGACACCATCCATTTATTAAACCG
>olsFP036_dis2RFP_O23	GCGAGGGCGAGGATCCTTATTGGAGCGGTTTAATAAATGGATGGTGTCTGCCCTGC
>olsFP036_dis2RFP_O24	CTCCAATAAGGATCCTCGCCCTCGCGTCGCTGCCTGACCCCCC
>olsFP036_dis2RFP_O25	ACACGTACTCTACCGAGCGAAATTGTTTAACCCGGGGGGTCAGGCAGCGAC
>olsFP036_dis2RFP_O26	GGGTTAAACAATTTCGCTCGGTAGAGTACGTGTTGGGCACAGGAAAGATACTT
>olsFP036_dis2RFP_O3	GACTGTGCCCTCCATCCGAACCTTAAAACGCATGAACTCTTTGATGACATTTTTTGAGCAACTCATA
>olsFP036_dis2RFP_O4	TTAAGGTTCGGATGGAGGGCACAGTCAATGGTCACGAATTTGAAATTAAAGGAGAAGGCGAGG
>olsFP036_dis2RFP_O5	GGAACAATGCCCCTCGTAAGGTCGACCCTCGCCTTCTCCTTTAATTTCAAATTCGTGACCATT
>olsFP036_dis2RFP_O6	GTCGACCTTACGAGGGGCATTGTTCCGTGAAGCTAATGGTGACAAAGGGTGGCC
>olsFP036_dis2RFP_O7	GGAGAAAGGATGTCAAACGCAAAGGGTAGTGGGCCACCCTTTGTCACCATTAGCTTCAC
>olsFP036_dis2RFP_O8	CACTACCCTTTGCGTTTGACATCCTTTCTCCCCAATTCCAGTATGGAAGTAAAGTTTATGTAAAACACCCTGC
>olsFP036_dis2RFP_O9	CGGGAAACGACAATTTTTTGTAATCCGGAATGTCGGCAGGGTGTTTTACATAAACTTTACTTCCATACTGGAATTGG
>olsFP038_DsRed_O1	CTGCAGAGGCTTTGGGAAGGTTAGGACGCTAGGACGGCATCTATAT
>olsFP038_DsRed_O10	CCGCGGATATTCCGGACTATAAAAAACTTTCGTTCCCTGAGGGTTTCAAATGGGAACGCG
>olsFP038_DsRed_O11	CGACGCCTCCGTCTTCGAAATTCATGACGCGTTCCCATTTGAAACCCTCAGG
>olsFP038_DsRed_O12	TCATGAATTTCGAAGACGGAGGCGTCGTAACGGTGACCCAAGACTCCAGTCTCC
>olsFP038_DsRed_O13	GGGAAATTCACACCAATAAATTTGACCTTATATATAAAACAGCCATCCTGGAGACTGGAGTCTTGGGTCACCGTTA
>olsFP038_DsRed_O14	AGGATGGCTGTTTTATATATAAGGTCAAATTTATTGGTGTGAATTTCCCCTCGGATGGGCCTGTGATGCAGA
>olsFP038_DsRed_O15	CGACGCTTCCCACCCCATGGTTTTTTTCTGCATCACAGGCCCATCCGAG
>olsFP038_DsRed_O16	AAAAAACCATGGGGTGGGAAGCGTCGACGGAACGTCTGTATCCTAGAGACGGAG
>olsFP038_DsRed_O17	GAGCGCTTTGTGAATTTCGCCTTTCAGGACTCCGTCTCTAGGATACAGACGTTCCGT
>olsFP038_DsRed_O18	TCCTGAAAGGCGAAATTCACAAAGCGCTCAAGCTGAAAGATGGCGGCCACTATCTGG
>olsFP038_DsRed_O19	GCAGTTGGACAGGTTTCTTTGCCATATAGATGCTTTTAAATTCTACCAGATAGTGGCCGCCATCTTTCAGCTT
>olsFP038_DsRed_O2	TCCTAACCTTCCCAAAGCCTCTGCAGGTATGCGTAGCAGTAAGAATGTCATTAAAGAGTTTATGAGGTTCA
>olsFP038_DsRed_O20	TAGAATTTAAAAGCATCTATATGGCAAAGAAACCTGTCCAACTGCCGGGGTACTATTATGTTGATTCAAAATTGGATATTACCTCACATAATG
>olsFP038_DsRed_O21	CGGTCCGTTCATACTGTTCTACGATGGTATAATCCTCATTATGTGAGGTAATATCCAATTTTGAATCAACATAATAGTACCCCG
>olsFP038_DsRed_O22	AGGATTATACCATCGTAGAACAGTATGAACGGACCGAAGGAAGGCACCACCTGTTCCTTTAAGG
>olsFP038_DsRed_O23	CGGTCCAACGCCGAAGTCATTGGATCCTTAAAGGAACAGGTGGTGCCTTCCTT
>olsFP038_DsRed_O24	ATCCAATGACTTCGGCGTTGGACCGATGCTTGCTAGTAAAATTTGGAAACGACTCGAAACACTC
>olsFP038_DsRed_O25	GTACGCGCGCTTAGGCAACAGTTGGGAGTGTTTCGAGTCGTTTCCAAATTTTACTAGCAAGCAT
>olsFP038_DsRed_O26	CCAACTGTTGCCTAAGCGCGCGTACTGGGCACAGGAAAGATACTT
>olsFP038_DsRed_O3	CGTTGACAGTCCCCTCCATACGGACTTTGAACCTCATAAACTCTTTAATGACATTCTTACTGCTACGCATAC
>olsFP038_DsRed_O4	AAGTCCGTATGGAGGGGACTGTCAACGGCCACGAATTTGAAATAGAGGGCGAAGGT
>olsFP038_DsRed_O5	GCCCTTCATAGGGACGCCCCTCACCTTCGCCCTCTATTTCAAATTCGTGGC
>olsFP038_DsRed_O6	GAGGGGCGTCCCTATGAAGGGCATAACACCGTTAAACTAAAAGTTACGAAGGGCGGG
>olsFP038_DsRed_O7	GCTTAATATATCCCACGCAAAGGGCAGTGGCCCGCCCTTCGTAACTTTTAGTTTAACGGTGTTAT
>olsFP038_DsRed_O8	CCACTGCCCTTTGCGTGGGATATATTAAGCCCTCAATTCCAATATGGCTCAAAGGTTTATGTTAAGCACC
>olsFP038_DsRed_O9	GAACGAAAGTTTTTTATAGTCCGGAATATCCGCGGGGTGCTTAACATAAACCTTTGAGCCATATTGGAATTGAGG
>olsFP039_dstrCFP_O1	CCTGCAGCGTAAAAGCGTGACCCAGTTCGCTAGGACGGCATCTATAT
>olsFP039_dstrCFP_O10	GTATACCTGGGAGCGTTCTATGCATTTTGAAGACGGTGGCTTATGCTGTATCACCAATGATATCAGTCTTACAGG
>olsFP039_dstrCFP_O11	TGGAAAGTTCAAGCCCGTAAACTTAATATCGTAGTAAAAACAATTCCCTGTAAGACTGATATCATTGGTGATACAGCATAAGCCAC
>olsFP039_dstrCFP_O12	GAATTGTTTTTACTACGATATTAAGTTTACGGGCTTGAACTTTCCACCAAATGGTCCTGTCGTTCAAAAAAAAACTACGGG
>olsFP039_dstrCFP_O13	CGCTCTGTCGACGGCTCCCAGCCCGTAGTTTTTTTTTGAACGACAGGACCATTTGG
>olsFP039_dstrCFP_O14	CTGGGAGCCGTCGACAGAGCGCCTGTATCCTCGCGATGGTGTCCTTATCG
>olsFP039_dstrCFP_O15	TCAACCGTCAAGGCATGATGAATGTCCCCGATAAGGACACCATCGCGAGGATACAGG
>olsFP039_dstrCFP_O16	GGGACATTCATCATGCCTTGACGGTTGAGGGGGGTGGCCACTATGCGT
>olsFP039_dstrCFP_O17	CGCGGCTTTTTTTGCTCTATATACCGTCTTAATATCGCACGCATAGTGGCCACCCCCC
>olsFP039_dstrCFP_O18	GCGATATTAAGACGGTATATAGAGCAAAAAAAGCCGCGCTGAAGATGCCGGGCTACCATTATGTTGATACT
>olsFP039_dstrCFP_O19	CGACCTTCATGAACTCTTTATCATTGTTCCAAATAACCAACTTAGTATCAACATAATGGTAGCCCGGCATCTTCAG
>olsFP039_dstrCFP_O2	AACTGGGTCACGCTTTTACGCTGCAGGTATGTCTTGCTCAAAAAGTGTAATAAAGGAAGAAATGCTCATTGATCT
>olsFP039_dstrCFP_O20	AAGTTGGTTATTTGGAACAATGATAAAGAGTTCATGAAGGTCGAAGAACATGAAATCGCTGTAGCTCGGCACC
>olsFP039_dstrCFP_O21	TCTATGGATCCTTATTTATCCTTTTTAGGTTCGTAGAACGGATGGTGCCGAGCTACAGCGATTTCATGTTCTT
>olsFP039_dstrCFP_O22	ATCCGTTCTACGAACCTAAAAAGGATAAATAAGGATCCATAGAGGTCTAGAGGATCTCGATACCATACAAGGTGG
>olsFP039_dstrCFP_O23	ACAGTAGCGTGCCTCGCCCTACTGCCACCTTGTATGGTATCGAGATCCTCTAGACC
>olsFP039_dstrCFP_O24	CAGTAGGGCGAGGCACGCTACTGTTGGGCACAGGAAAGATACTT
>olsFP039_dstrCFP_O3	TCAAAATAGTGACCGTTAAACGTGCCTTCCAAATGAAGATCAATGAGCATTTCTTCCTTTATTACACTTTTTGAGCAAGACATA
>olsFP039_dstrCFP_O4	TCATTTGGAAGGCACGTTTAACGGTCACTATTTTGAAATAAAAGGAAAAGGTAAGGGACAACCTAATGAAGGCA
>olsFP039_dstrCFP_O5	CCTTTGGTCACTTCTAATGTGACGGTGTTGGTGCCTTCATTAGGTTGTCCCTTACCTTTTCCTTTTATT
>olsFP039_dstrCFP_O6	CCAACACCGTCACATTAGAAGTGACCAAAGGGGGGCCGTTGCCATTTGGTTGG
>olsFP039_dstrCFP_O7	CACGAAAGCTTTATTACCATATTGGAATTGTGGGCATAAGATATGCCAACCAAATGGCAACGGCCCC
>olsFP039_dstrCFP_O8	CATATCTTATGCCCACAATTCCAATATGGTAATAAAGCTTTCGTGCATCATCCAGATAATATTCACGATTATCTTAAACTGTCTTTTCCAGAAGG
>olsFP039_dstrCFP_O9	CGTCTTCAAAATGCATAGAACGCTCCCAGGTATACCCTTCTGGAAAAGACAGTTTAAGATAATCGTGAATATTATCTGGATGATG
>olsFP040_eechGFP1_O1	CCTGCAGTCTCACACCGTCCGAGAATTCGCTAGGACGGCATCTATAT
>olsFP040_eechGFP1_O10	CGGAAGGTTACAGTTGGGAACGTTCGATGACTTACGAGGATGGCGGTATTTGTATCGC
>olsFP040_eechGFP1_O11	CGGTGTCCTTTAGCAACGTAATGTCGTTTGTCGCGATACAAATACCGCCATCCTCGTAAGTCA
>olsFP040_eechGFP1_O12	GACAAACGACATTACGTTGCTAAAGGACACCGATGATAGCAATTATTTCTACTACAAAATTAGGTTCGATGGCGTCAAC
>olsFP040_eechGFP1_O13	CATGACTGGTCCGTTGGCAGCGAAGTTGACGCCATCGAACCTAATTTTGTAGTAGAAATAATTGCTATCAT
>olsFP040_eechGFP1_O14	TTCGCTGCCAACGGACCAGTCATGCAAAAAAAAACCGCGAAATGGGAGCCCTC
>olsFP040_eechGFP1_O15	GCACACCGTCACGTACGTACATTTTTTCTGTGGAGGGCTCCCATTTCGCGGTTTTTTTTTG
>olsFP040_eechGFP1_O16	CACAGAAAAAATGTACGTACGTGACGGTGTGCTGAAAGGAGAAGTTAACATGGCGTTATTATTAGAAGGGG
>olsFP040_eechGFP1_O17	GCTTTATACGTCGTTTTGAAATCACACCTATAATGGCCTCCCCCTTCTAATAATAACGCCATGTTAACTTCTCCTTTCA
>olsFP040_eechGFP1_O18	GAGGCCATTATAGGTGTGATTTCAAAACGACGTATAAAGCCAAAAAGGTTGTCCGCCTTCCGTCATATCA
>olsFP040_eechGFP1_O19	CCTTCGAATGGGATAAAATTTCAATTCGGTGATCAACAAAGTGATATGACGGAAGGCGGACAACCTTTTTG
>olsFP040_eechGFP1_O2	AATTCTCGGACGGTGTGAGACTGCAGGTATGTCCGTTTTTAATCCAGACATGAAAATTAAGTTATATATGGAAGGGG
>olsFP040_eechGFP1_O20	CTTTGTTGATCACCGAATTGAAATTTTATCCCATTCGAAGGATTACAACCAGGTGCGCCTCCACG
>olsFP040_eechGFP1_O21	GGCCGCTATGGGCTTCTGCGTGTTCGTGGAGGCGCACCTGGTTGTAAT
>olsFP040_eechGFP1_O22	AACACGCAGAAGCCCATAGCGGCCTACCTCGGCAAGCTAAATAAGGATCCCTTGG
>olsFP040_eechGFP1_O23	GCTATGCCCATAGCGAACTTTTACGGGGCCAAGGGATCCTTATTTAGCTTGCCGAGGTA
>olsFP040_eechGFP1_O24	CCCCGTAAAAGTTCGCTATGGGCATAGCGGGCTCAGTTTCATTACGAGATTCCTACCG
>olsFP040_eechGFP1_O25	CGATGGTTACCTTTCGAGGGGCTTAACTTTTCTTCGGTAGGAATCTCGTAATGAAACTGAGCCC
>olsFP040_eechGFP1_O26	AAGAAAAGTTAAGCCCCTCGAAAGGTAACCATCGTGGGCACAGGAAAGATACTT
>olsFP040_eechGFP1_O3	CCCTTCACCTTTAATCTCAAACTTATGTCCGTTAACCGCCCCTTCCATATATAACTTAATTTTCATGTCTGGATTAAAAACGGACATA
>olsFP040_eechGFP1_O4	CGGTTAACGGACATAAGTTTGAGATTAAAGGTGAAGGGAACGGCAAACCTTTTGAAGGTAAACAAACAATGGA
>olsFP040_eechGFP1_O5	GGTCCTCCATCCACCACGGCTAAATCCATTGTTTGTTTACCTTCAAAAGGTTTGCCGTT
>olsFP040_eechGFP1_O6	TTTAGCCGTGGTGGATGGAGGACCGCTACCGTTTGCGTTTGATATATTGACGACCTCT
>olsFP040_eechGFP1_O7	CGGATATTTCGTAAAGACACGGTTGCCATAGTTGAAAGAGGTCGTCAATATATCAAACGCAAACGGTAGC
>olsFP040_eechGFP1_O8	TTCAACTATGGCAACCGTGTCTTTACGAAATATCCGGACACCATCGTAGACTACTTCAAGCCTTCATTCC
>olsFP040_eechGFP1_O9	TCGAACGTTCCCAACTGTAACCTTCCGGGAATGAAGGCTTGAAGTAGTCTACGATGGTGTC
>olsFP041_eechGFP2_O1	GCAGGTCAGGATGGAGGGCAGTAGCGCTAGGACGGCATCTATAT
>olsFP041_eechGFP2_O10	ATTATTTCAAACAAAGCTTTCCCGAAGGCTACTCTTGGGAACGGTCTATGATCTATGAGGACGGGGG
>olsFP041_eechGFP2_O11	TCCTTCTAAGGTGATATCATTCGTGGCGATACAAATCCCCCCGTCCTCATAGATCATAGACCGTTC
>olsFP041_eechGFP2_O12	GATTTGTATCGCCACGAATGATATCACCTTAGAAGGAGATTGCTTCGTCTATAAAATTCGCTTTGACGGGG
>olsFP041_eechGFP2_O13	ACAGGGCTTTTGGCCGGGAAATTCACCCCGTCAAAGCGAATTTTATAGACGAAGCAATC
>olsFP041_eechGFP2_O14	TGAATTTCCCGGCCAAAAGCCCTGTGCTCCAAAAAATGACTAAAAAATGGGAACCTTCCACC
>olsFP041_eechGFP2_O15	CTTTCAACACACCATCGCGCACGTATAACTTTTCGGTGGAAGGTTCCCATTTTTTAGTCATTTTTTGGAGC
>olsFP041_eechGFP2_O16	GAAAAGTTATACGTGCGCGATGGTGTGTTGAAAGGCGATGTTAACATGGCTCTTCTTCTCGAAGG
>olsFP041_eechGFP2_O17	TGAAATCGCAGCGGAAATGACCACCCCCTTCGAGAAGAAGAGCCATGTTAACATCGC
>olsFP041_eechGFP2_O18	GGGTGGTCATTTCCGCTGCGATTTCAAAACGACCTATAAAGCAAAGAAGGTTGTACAATTACCAGAC
>olsFP041_eechGFP2_O19	CGTGACTCATGATTTCAATACGATGATCCACGAAGTGATAGTCTGGTAATTGTACAACCTTCTTTGCTTTATAGGTCGTTT
>olsFP041_eechGFP2_O2	CTACTGCCCTCCATCCTGACCTGCAGGTATGAATGTGATCAAACCGGATATGAAAATTAAATTGCGTATGG
>olsFP041_eechGFP2_O20	TATCACTTCGTGGATCATCGTATTGAAATCATGAGTCACGACAAGGATTACAACAACGTTAAATTGTGTGAGCACGC
>olsFP041_eechGFP2_O21	GGGAGGCCAGAGTGGGCTTCAGCGTGCTCACACAATTTAACGTTGTTGTAATCCTTGT
>olsFP041_eechGFP2_O22	TGAAGCCCACTCTGGCCTCCCGGGCCAGGCAAAGTAAGGATCCGG
>olsFP041_eechGFP2_O23	TCAGCCCACCAAGGACTGGGTCCCGGATCCTTACTTTGCCTGGCCC
>olsFP041_eechGFP2_O24	GACCCAGTCCTTGGTGGGCTGAGTAAACCATGTCCCCCAAAATCAACAGACCA
>olsFP041_eechGFP2_O25	GCCAGATCACGGGCTCTGTTCGCTGGTCTGTTGATTTTGGGGGACATGGTTTAC
>olsFP041_eechGFP2_O26	GCGAACAGAGCCCGTGATCTGGCTGGGCACAGGAAAGATACTT
>olsFP041_eechGFP2_O3	CAAATTTATGTCCGTTCACCGCGCCCTCCATACGCAATTTAATTTTCATATCCGGTTTGATCACATTCATACCT
>olsFP041_eechGFP2_O4	AGGGCGCGGTGAACGGACATAAATTTGCCATCGAAGGCGAAGGCAACGGT
>olsFP041_eechGFP2_O5	ACTTTCAGATTCATAGTCTGTTTACCTTCGAAAGGCTGACCGTTGCCTTCGCCTTCGATGG
>olsFP041_eechGFP2_O6	CAGCCTTTCGAAGGTAAACAGACTATGAATCTGAAAGTTAAGGAGGGAGGTCCTTTGCCGTTTG
>olsFP041_eechGFP2_O7	GCGATTGCCGTAATTAAAAATGGTGGTTAAGATGTCGTAAGCAAACGGCAAAGGACCTCCCTCCTTA
>olsFP041_eechGFP2_O8	CTTACGACATCTTAACCACCATTTTTAATTACGGCAATCGCGTCTTTGTGAAATACCCCGACGACATTGTGG
>olsFP041_eechGFP2_O9	CCAAGAGTAGCCTTCGGGAAAGCTTTGTTTGAAATAATCCACAATGTCGTCGGGGTATTTCACAAAGAC
>olsFP042_eechGFP3_O1	GCAGGATTGGGGCCTCCTAACTGACGCTAGGACGGCATCTATAT
>olsFP042_eechGFP3_O10	CCTTTGTCAAGTACCCTACCGACATCGCCGACTATTTCAAACAGTCATTTCCGGAAGGCTTTTC
>olsFP042_eechGFP3_O11	CCTCCATCTTCGTAAGTCATAGAACGTTCCCACGAAAAGCCTTCCGGAAATGACTGTTTGAAATAGTCG
>olsFP042_eechGFP3_O12	GTGGGAACGTTCTATGACTTACGAAGATGGAGGTATATGCATCGCGACGAATGACATTACACTTTCGAAAGA
>olsFP042_eechGFP3_O13	CCGTCGAACCGAATGTTATAATCAAAGCAATTAGCGATGTCTTTCGAAAGTGTAATGTCATTCGTCGCGATGCATATA
>olsFP042_eechGFP3_O14	CATCGCTAATTGCTTTGATTATAACATTCGGTTCGACGGCGTGAATTTCCCTCCTAACTCTCCTGTCTTACA
>olsFP042_eechGFP3_O15	AGTCGACGGCTCCCATTTTATTGTGGTTTTCTGTAAGACAGGAGAGTTAGGAGGGAAATTCACG
>olsFP042_eechGFP3_O16	GAAAACCACAATAAAATGGGAGCCGTCGACTGAAAATATGTACGTCCGAGATGGTGTCCTGAAAGG
>olsFP042_eechGFP3_O17	CGCCACCTTCCAGAAGCAACGACATATTAATATCTCCTTTCAGGACACCATCTCGGACGTACATATTTTC
>olsFP042_eechGFP3_O18	AGATATTAATATGTCGTTGCTTCTGGAAGGTGGCGCGGGTCACTACCGATGTGATTTTAAAACTACCTATAAAGC
>olsFP042_eechGFP3_O19	TCCACGAAATGATAATCCGGTAGTTTTACCGCTTTTTTTGCTTTATAGGTAGTTTTAAAATCACATCGGTAGTGACCCG
>olsFP042_eechGFP3_O2	TCAGTTAGGAGGCCCCAATCCTGCAGGTATGAATGTGATAAAACCGGACATGAAGATTCGTC
>olsFP042_eechGFP3_O20	AAAAAAAGCGGTAAAACTACCGGATTATCATTTCGTGGATCACCGGATTACAATAGTTTCACATGATAAGGACTATAACAAAGTC
>olsFP042_eechGFP3_O21	GGCTTCGGCATGTTCCCGCAACTTGACTTTGTTATAGTCCTTATCATGTGAAACTATTGTAATCCGGTGA
>olsFP042_eechGFP3_O22	AAGTTGCGGGAACATGCCGAAGCCCATAGTGGCCTTCAGATGGAGGCGAAATAAGG
>olsFP042_eechGFP3_O23	ACTGTCTCCGGGGGCTATAACATGGATCCTTATTTCGCCTCCATCTGAAGGCCACTATG
>olsFP042_eechGFP3_O24	ATCCATGTTATAGCCCCCGGAGACAGTACCAATTTTCCACAGCTCTATGAGGTGATGAAATACTACG
>olsFP042_eechGFP3_O25	GTTGCCTTATGTTGGGGGAAGGCCCGTAGTATTTCATCACCTCATAGAGCTGTGGAAAATTGGT
>olsFP042_eechGFP3_O26	GGCCTTCCCCCAACATAAGGCAACTGGGCACAGGAAAGATACTT
>olsFP042_eechGFP3_O3	TGACCGCCCCTTCCATGCGAAGACGAATCTTCATGTCCGGTTTTATCACATTCATACCT
>olsFP042_eechGFP3_O4	TTCGCATGGAAGGGGCGGTCAATGGTCATAAATTCGTGATTATCGGGAAGGGCG
>olsFP042_eechGFP3_O5	TCTGGGTACCTTCATATGGCTTCCCGTCGCCCTTCCCGATAATCACGAATTTATGACCAT
>olsFP042_eechGFP3_O6	ACGGGAAGCCATATGAAGGTACCCAGACTATGGACCTAGAAGTGATAGAGGGTGGCC
>olsFP042_eechGFP3_O7	CGTTAGAATGTCAAAGGCAAAGGGGAGCGGGCCACCCTCTATCACTTCTAGGTCCATAG
>olsFP042_eechGFP3_O8	CGCTCCCCTTTGCCTTTGACATTCTAACGACGGTCTTCAAATACGGGAACCGGG
>olsFP042_eechGFP3_O9	GCGATGTCGGTAGGGTACTTGACAAAGGCCCGGTTCCCGTATTTGAAGACCGT
>olsFP044_efasCFP_O1	CTGCAGGAACTAGGCGGGTTGTCAAACGCTAGGACGGCATCTATAT
>olsFP044_efasCFP_O10	AGATTTCTTTAAACAGAGTCTACCAGAGGACATGTCGTGGGAGCGGACGATGACCTTTGAAGA
>olsFP044_efasCFP_O11	GAGATCGCGACGATGCCGCCATCTTCAAAGGTCATCGTCCGCTCCC
>olsFP044_efasCFP_O12	TGGCGGCATCGTCGCGATCTCGGCACACATTCGCTTAATAGGCAATCGTTTTGAG
>olsFP044_efasCFP_O13	CCGCTGGAAAATTAACGCCGACAAATTTTGACTTATGCTCAAAACGATTGCCTATTAAGCGAATGTGTGCC
>olsFP044_efasCFP_O14	CATAAGTCAAAATTTGTCGGCGTTAATTTTCCAGCGGATGGCCCAGTCATGCAAAGGAAAACCC
>olsFP044_efasCFP_O15	GGAGGAGGGCTCCCACCCTAGGGTTTTCCTTTGCATGACTGGGCCAT
>olsFP044_efasCFP_O16	TAGGGTGGGAGCCCTCCTCCGAGAAAATGACGCCAAGGGACGGAATCC
>olsFP044_efasCFP_O17	CTGGAGAACTAGGAAGCTTGGAACATAGCCTTTTAGGATTCCGTCCCTTGGCGTCATTTTCTC
>olsFP044_efasCFP_O18	TAAAAGGCTATGTTCCAAGCTTCCTAGTTCTCCAGGGTGGGGGCAACTATCGGTGCG
>olsFP044_efasCFP_O19	TCTCTACAGGCTTCATGGCACGATAGCTAGTATCATAATCGCACCGATAGTTGCCCCCACC
>olsFP044_efasCFP_O2	TTTGACAACCCGCCTAGTTCCTGCAGGTATGAGCTTCTCAAAACAAGTTCTTAACGACGTCACG
>olsFP044_efasCFP_O20	ATTATGATACTAGCTATCGTGCCATGAAGCCTGTAGAGATGCCTGGTGGGCACTTCATTCAACATC
>olsFP044_efasCFP_O21	CCAAGTATTACCATTACTATCCTTCTTTATATCACGGCGTACTATGCGATGTTGAATGAAGTGCCCACCAGGCA
>olsFP044_efasCFP_O22	GCATAGTACGCCGTGATATAAAGAAGGATAGTAATGGTAATACTTGGCAGATACAAGAAGATGCCTTCGCGCACAATTCA
>olsFP044_efasCFP_O23	GGATCCTTACGCTGAGTCAGGCACTTCTGAATTGTGCGCGAAGGCATCTTCTTGTATCTG
>olsFP044_efasCFP_O24	GAAGTGCCTGACTCAGCGTAAGGATCCCACGCAATCACTCCTACCACAGAGAGACG
>olsFP044_efasCFP_O25	CCCGCATGACTGTTTAATCATGGGCGACGTCTCTCTGTGGTAGGAGTGATTGCGTG
>olsFP044_efasCFP_O26	TCGCCCATGATTAAACAGTCATGCGGGTGGGCACAGGAAAGATACTT
>olsFP044_efasCFP_O3	TGGCCGTTTACTGACCCTTCCATAAAATAAGTCATCGTGACGTCGTTAAGAACTTGTTTTGAGAAGCTCATAC
>olsFP044_efasCFP_O4	ATGACTTATTTTATGGAAGGGTCAGTAAACGGCCACGATTTCACTATTGAGGGAGAAGGAACGGG
>olsFP044_efasCFP_O5	TCTCAAATTAAATCGCTGATGTCCCTCATACGGTTTTCCCGTTCCTTCTCCCTCAATAGTGAAATCG
>olsFP044_efasCFP_O6	AAAACCGTATGAGGGACATCAGCGATTTAATTTGAGAGTTACTAAAGGTGCACCCTTGCCATTTGCAG
>olsFP044_efasCFP_O7	CGTAGGCAAATGCTGCTGACAGGATGTCAACTGCAAATGGCAAGGGTGCACCTTTAGTAAC
>olsFP044_efasCFP_O8	TTGACATCCTGTCAGCAGCATTTGCCTACGGCAATCGCTGTTTTACGAAATACCCCAAAGAAATACC
>olsFP044_efasCFP_O9	ACGACATGTCCTCTGGTAGACTCTGTTTAAAGAAATCTGGTATTTCTTTGGGGTATTTCGTAAAACAGCGATTGC
>olsFP045_efasGFP_O1	CTGCAGAACACTAGAACCCAGGGCTCCGCTAGGACGGCATCTATAT
>olsFP045_efasGFP_O10	AACCGGTGCTTCACCAAGTATCCTGATGAAATTCGCGATTATTTCAAGCAAGCATTCCCGG
>olsFP045_efasGFP_O11	GGATCGTTCCCAGCTGAGGCCTCCCGGGAATGCTTGCTTGAAATAATCGCGAATT
>olsFP045_efasGFP_O12	GAGGCCTCAGCTGGGAACGATCCATGGCATTCGAGGATGGTGCCTCTG
>olsFP045_efasGFP_O13	CTCCAATGAGATTTCTGCGGTAACAGCCGCAGAGGCACCATCCTCGAATGCCAT
>olsFP045_efasGFP_O14	CGGCTGTTACCGCAGAAATCTCATTGGAGGGCGATTGCTTTGAACATGAATGTGAGTTCGTG
>olsFP045_efasGFP_O15	GGCCATTTGCGGGGAAGTTTACACCCACGAACTCACATTCATGTTCAAAGCAATCGCC
>olsFP045_efasGFP_O16	GGTGTAAACTTCCCCGCAAATGGCCCGGTTATGCAGAAAAAAACGCAGGGCTGG
>olsFP045_efasGFP_O17	GGACTACTTTACCATGAGCAGTCATTTTTTCTGTTGAAGTTTCCCAGCCCTGCGTTTTTTTCTGCATAACCG
>olsFP045_efasGFP_O18	GAAACTTCAACAGAAAAAATGACTGCTCATGGTAAAGTAGTCCAGGGCAATGTCCCGATGTTCTTAAAACTTGAAG
>olsFP045_efasGFP_O19	CAACGGTGCCGACCCCCTCCTTCAAGTTTTAAGAACATCGGGACATTGCCCT
>olsFP045_efasGFP_O2	GAGCCCTGGGTTCTAGTGTTCTGCAGGTATGGCGCTGTCGAAACAAGGGATTCAG
>olsFP045_efasGFP_O20	GAGGGGGTCGGCACCGTTGCGATTTCAGGACCACGTACAAAGCGAAGAAAG
>olsFP045_efasGFP_O21	GCGTGATGAAGTGGGAATTCGGCATCTTTACATCTTTCTTCGCTTTGTACGTGGTCCTGAAATCG
>olsFP045_efasGFP_O22	ATGTAAAGATGCCGAATTCCCACTTCATCACGCACTGTCTTGTGCGGAAAGGCGATGG
>olsFP045_efasGFP_O23	GCCTCGGCGTCTTCGATTAACTCGGTATTATTGCCATCGCCTTTCCGCACAAGACAGT
>olsFP045_efasGFP_O24	CAATAATACCGAGTTAATCGAAGACGCCGAGGCCCGGAATTAAGGATCCCGACACTAGGAG
>olsFP045_efasGFP_O25	CGCACCACTGTGTCTTTGATATGTTGGGCACTCCTAGTGTCGGGATCCTTAATTCCGG
>olsFP045_efasGFP_O26	TGCCCAACATATCAAAGACACAGTGGTGCGTGTTGAGAATATGGGCCCGAGAAAGATAACAAGA
>olsFP045_efasGFP_O27	TCATATCGGACCGAGGCGCATGTGTATCTTGTTATCTTTCTCGGGCCCATATTCTCAACA
>olsFP045_efasGFP_O28	TACACATGCGCCTCGGTCCGATATGATGGGCACAGGAAAGATACTT
>olsFP045_efasGFP_O3	CCCTCCATCGAGTACGTCATTTTCATATCGGTCTGAATCCCTTGTTTCGACAGCGCCATAC
>olsFP045_efasGFP_O4	ACCGATATGAAAATGACGTACTCGATGGAGGGATGCGTGAACGGGCATAATTTTACCGTTAAAGGG
>olsFP045_efasGFP_O5	CCCTCATAAGGATTGCCATCCCCACCCCCTTTAACGGTAAAATTATGCCCGTTCACGCAT
>olsFP045_efasGFP_O6	GGTGGGGATGGCAATCCTTATGAGGGCCATCAGGAACTCCGACTATGCATTACTATGGC
>olsFP045_efasGFP_O7	GCGAATGGAACCGGCTCGCCTTTCGCCATAGTAATGCATAGTCGGAGTTCCTGATGG
>olsFP045_efasGFP_O8	GAAAGGCGAGCCGGTTCCATTCGCCTTTGACATACTATCGGCCGCTTTTTGTTACGGT
>olsFP045_efasGFP_O9	TCATCAGGATACTTGGTGAAGCACCGGTTACCGTAACAAAAAGCGGCCGATAGTATGTCAAAG
>olsFP046_eforCP/RFP_O1	CCTGCAGTAAAGATCCAGGCCACGCTTCGCTAGGACGGCATCTATAT
>olsFP046_eforCP/RFP_O10	CATAAACAGTCATTTCCTGAAGGTATGTCTTGGGAGCGTTCGATGATCTTTGAAGATGGCGGGGT
>olsFP046_eforCP/RFP_O11	TGCAAATTGATAGATGAGTGATTGCTTGCCGTACAGACCCCGCCATCTTCAAAGATCATCGAAC
>olsFP046_eforCP/RFP_O12	CTGTACGGCAAGCAATCACTCATCTATCAATTTGCAAGAAAATTGTTTTATTTATGATGTGAAATTTCACGGGGTCAATTTACCT
>olsFP046_eforCP/RFP_O13	GGTTTTTTGCATTACCGGACCATCCGGAGGTAAATTGACCCCGTGAAATTTCACATCATAAATAAAACAATTTTCT
>olsFP046_eforCP/RFP_O14	CCGGATGGTCCGGTAATGCAAAAAACCATAGCAGGTTGGGAACCCTCGGTC
>olsFP046_eforCP/RFP_O15	GCATTCCGTCACGTACGTAGAGGGTTTCGACCGAGGGTTCCCAACCTGCTAT
>olsFP046_eforCP/RFP_O16	GAAACCCTCTACGTACGTGACGGAATGCTTAAAAGCGATACCGCGATGGTTTTTAAACTGAAAGGC
>olsFP046_eforCP/RFP_O17	TCGTTTTAAAATCCACCCGATGATGACCTCCGCCTTTCAGTTTAAAAACCATCGCGGTATCGCTTTTAA
>olsFP046_eforCP/RFP_O18	GGAGGTCATCATCGGGTGGATTTTAAAACGACTTATAAAGCAAAGAAGCCGGTTAAACTACCGGAATTTCA
>olsFP046_eforCP/RFP_O19	TCATGTTTGGTCAGTTCTAACCTGTGTTCTACGAAGTGAAATTCCGGTAGTTTAACCGGCTTCTTTGCTTTATAAG
>olsFP046_eforCP/RFP_O2	AAGCGTGGCCTGGATCTTTACTGCAGGTATGTCAGTCATTAAGCAGGTTATGAAAACGAAACTCCATC
>olsFP046_eforCP/RFP_O20	CTTCGTAGAACACAGGTTAGAACTGACCAAACATGATAAAGATTTCACTACATGGGACCAGCAGGAAGC
>olsFP046_eforCP/RFP_O21	GGGGCGAAAAATGTCCCTCTGCCGCTTCCTGCTGGTCCCATGTAGTGAAATCTTTA
>olsFP046_eforCP/RFP_O22	GGCAGAGGGACATTTTTCGCCCCTGCCTAAAGCTCTCCCGTAAGGATCCC
>olsFP046_eforCP/RFP_O23	TCACCCGCTTTGACATCCACGCGGGGATCCTTACGGGAGAGCTTTAGGCA
>olsFP046_eforCP/RFP_O24	CGCGTGGATGTCAAAGCGGGTGAACCAGCTCAGTAGCGCTATCAAGGCAAC
>olsFP046_eforCP/RFP_O25	TGAGGCAACCGTGAAAATGCGGCAAAGTTGCCTTGATAGCGCTACTGAGCTGGT
>olsFP046_eforCP/RFP_O26	TTTGCCGCATTTTCACGGTTGCCTCATGGGCACAGGAAAGATACTT
>olsFP046_eforCP/RFP_O3	CGTAAAATCATGACCGTTTACAGTCCCCTCCAGATGGAGTTTCGTTTTCATAACCTGCTTAATGACTGACATA
>olsFP046_eforCP/RFP_O4	TGGAGGGGACTGTAAACGGTCATGATTTTACGATCGAAGGCAAAGGCGAAGGCAAACC
>olsFP046_eforCP/RFP_O5	CCTTAGTAACTGTCATTTTCATATGTTGCAGGCCTTCGTATGGTTTGCCTTCGCCTTTGCCTTCGAT
>olsFP046_eforCP/RFP_O6	ATACGAAGGCCTGCAACATATGAAAATGACAGTTACTAAGGGAGCCCCTTTGCCATTCTCGGTTCA
>olsFP046_eforCP/RFP_O7	GCTTGCTACCATACATATGGCTGGGAGTGAGTATATGAACCGAGAATGGCAAAGGGGCTC
>olsFP046_eforCP/RFP_O8	TATACTCACTCCCAGCCATATGTATGGTAGCAAGCCGTTCAACAAGTATCCGGCAGATATACCTGACTAC
>olsFP046_eforCP/RFP_O9	GCTCCCAAGACATACCTTCAGGAAATGACTGTTTATGGTAGTCAGGTATATCTGCCGGATACTTGTTGAACG
>olsFP048_eqFP611_O1	CCTGCAGTTCCACAAGTAGCACCCTAGCGCTAGGACGGCATCTATAT
>olsFP048_eqFP611_O10	GCATCCCCGACTTTTTCAAACAGTCGTTCCCCGAAGGCTTCACGTGGGAGAGA
>olsFP048_eqFP611_O11	CACCACCATCCTCGTATCGCGTCACTCTCTCCCACGTGAAGCCTTCGG
>olsFP048_eqFP611_O12	GTGACGCGATACGAGGATGGTGGTGTGTTCACTGTAATGCAGGACACGTCTCTGG
>olsFP048_eqFP611_O13	CGTGGTACACCAAGCAGCCGTCCTCCAGAGACGTGTCCTGCATTACAGTGAACA
>olsFP048_eqFP611_O14	AGGACGGCTGCTTGGTGTACCACGCTAAAGTGACCGGTGTAAACTTTCCATCAAACGG
>olsFP048_eqFP611_O15	GCCTTTGGTTTTTTTCTGCATCACGGCGCCGTTTGATGGAAAGTTTACACCGGTCACTTTAG
>olsFP048_eqFP611_O16	CGCCGTGATGCAGAAAAAAACCAAAGGCTGGGAACCGAATACTGAAATGCTCTACCCA
>olsFP048_eqFP611_O17	TCGCAGCCCGCCATCCGCTGGGTAGAGCATTTCAGTATTCGGTTCCCA
>olsFP048_eqFP611_O18	GCGGATGGCGGGCTGCGAGGATATTCGCAGATGGCGCTCAATGTCG
>olsFP048_eqFP611_O19	GAACAGGAGAGATACCCCCCACCATCGACATTGAGCGCCATCTGCGAATATCC
>olsFP048_eqFP611_O2	CTAGGGTGCTACTTGTGGAACTGCAGGTATGAATTCCCTGATTAAGGAAAACATGCGGATGATGG
>olsFP048_eqFP611_O20	ATGGTGGGGGGTATCTCTCCTGTTCTTTTGAAACGACCTACAGAAGTAAAAAAACCGTGGAGA
>olsFP048_eqFP611_O21	GGTGATCCACGAAGTGAAAACCAGGCATTTTAAAATTCTCCACGGTTTTTTTACTTCTGTAGGTCGTTTCAAAA
>olsFP048_eqFP611_O22	ATTTTAAAATGCCTGGTTTTCACTTCGTGGATCACCGTCTCGAACGCCTGGAAGAATCCGA
>olsFP048_eqFP611_O23	AGCATGTTCGTGCTGTACGACAAACATCTCTTTGTCGGATTCTTCCAGGCGTTCGAGAC
>olsFP048_eqFP611_O24	CAAAGAGATGTTTGTCGTACAGCACGAACATGCTGTCGCTAAATTTTGCGATCTTCCGAGCAAACTG
>olsFP048_eqFP611_O25	CCTTGCACTAGAAGGATCCTTACAGCCTACCCAGTTTGCTCGGAAGATCGCAAAATTTAGCGAC
>olsFP048_eqFP611_O26	GGTAGGCTGTAAGGATCCTTCTAGTGCAAGGGGGGACATCGGGCCGTTAAGAATATCG
>olsFP048_eqFP611_O27	CACTAACCCGTTGGCGGGCTTGATCGATATTCTTAACGGCCCGATGTCCCC
>olsFP048_eqFP611_O28	ATCAAGCCCGCCAACGGGTTAGTGTGGGCACAGGAAAGATACTT
>olsFP048_eqFP611_O3	TGATAACCATTCACAGAGCCTTCCATCACGACCATCATCCGCATGTTTTCCTTAATCAGGGAATTCATA
>olsFP048_eqFP611_O4	TCGTGATGGAAGGCTCTGTGAATGGTTATCAGTTTAAATGCACAGGCGAAGGGGATGGT
>olsFP048_eqFP611_O5	CACTTTAATTCGCATGGTTTGTGTGCCCATATAAGGATTACCATCCCCTTCGCCTGTGCATTTAAAC
>olsFP048_eqFP611_O6	AATCCTTATATGGGCACACAAACCATGCGAATTAAAGTGGTGGAGGGCGGGCCCC
>olsFP048_eqFP611_O7	GGCGAGTATGTCGAACGCAAACGGCAGGGGCCCGCCCTCCAC
>olsFP048_eqFP611_O8	TGCCGTTTGCGTTCGACATACTCGCCACAAGTTTTATGTATGGCTCGAAAACTTTCATAAAACATACGAAGG
>olsFP048_eqFP611_O9	GGAACGACTGTTTGAAAAAGTCGGGGATGCCCTTCGTATGTTTTATGAAAGTTTTCGAGCCATACATAAAACTTGT
>olsFP052_G4_O1	CCTGCAGCCTACCAAAGTCAAAAGGGCCGCTAGGACGGCATCTATAT
>olsFP052_G4_O10	AGACGTTCCCAGAGGGCTATAGTTGGGAACGCAGCATGACTTATGAAGATCAAGGCATTTGC
>olsFP052_G4_O11	CAACGCCTTTCATCATGGTGATATCATTAGTTGCGATGCAAATGCCTTGATCTTCATAAGTCATGCTGCGTT
>olsFP052_G4_O12	ATCGCAACTAATGATATCACCATGATGAAAGGCGTTGACGATTGTTTTGTCTATAAAATCCGATTCGATGGCGTT
>olsFP052_G4_O13	CCGGGCCATTCGCTGGGAAGTTAACGCCATCGAATCGGATTTTATAGACAAAACAATCGT
>olsFP052_G4_O14	AACTTCCCAGCGAATGGCCCGGTGATGCAACGCAAGACCCTGAAATGGG
>olsFP052_G4_O15	CGCGGACATACATTTTCTCTGTAGAGGGCTCCCATTTCAGGGTCTTGCGTTGCATCA
>olsFP052_G4_O16	AGCCCTCTACAGAGAAAATGTATGTCCGCGATGGCGTGCTTAAGGGCGATGTGAATATGG
>olsFP052_G4_O17	CCGCCCCCTTCAAGAAGCAGCGCCATATTCACATCGCCCTTAAGCACGCCAT
>olsFP052_G4_O18	CGCTGCTTCTTGAAGGGGGCGGGCATTATAGATGCGATTTTAAAACTACTTACAAGGCCAAAAAAGTTGTTC
>olsFP052_G4_O19	TCCGATGATCAACAAAATGGTAGTCTGGCAACTGAACAACTTTTTTGGCCTTGTAAGTAGTTTTAAAATCGCATCTATAATGC
>olsFP052_G4_O2	GCCCTTTTGACTTTGGTAGGCTGCAGGTATGTCAGTGATCAAACCTGATATGAAAATAAAGCTCCGTATGG
>olsFP052_G4_O20	AGTTGCCAGACTACCATTTTGTTGATCATCGGATCGAAATTGTGTCTCATGATAAAGATTATAATAAGGTGAAACTATATGAACACGC
>olsFP052_G4_O21	CGGTAGTCCCGAATGGGCCTCGGCGTGTTCATATAGTTTCACCTTATTATAATCTTTATCATGAGACACAATTTCGA
>olsFP052_G4_O22	CGAGGCCCATTCGGGACTACCGCGATTGGCTAAATAAGGATCCCAGTATATGAATCCAGG
>olsFP052_G4_O23	ACCGCTCTCGTTACAATCTGCATTGCATGTTATAGTCCTGGATTCATATACTGGGATCCTTATTTAGCCAATCG
>olsFP052_G4_O24	ACTATAACATGCAATGCAGATTGTAACGAGAGCGGTTGGGCACAGGAAAGATACTT
>olsFP052_G4_O3	ACGAACTTATGCCCATTCACTGCGCCTTCCATACGGAGCTTTATTTTCATATCAGGTTTGATCACTGACATA
>olsFP052_G4_O4	AAGGCGCAGTGAATGGGCATAAGTTCGTGATCGAAGGCGATGGCAAAGGCAAGC
>olsFP052_G4_O5	ACCGTTAGATCCATAGTCTGCTTTCCTTCGAAAGGCTTGCCTTTGCCATCGCCTTCGATC
>olsFP052_G4_O6	CTTTCGAAGGAAAGCAGACTATGGATCTAACGGTTATCGAAGGTGCACCTCTGCCGTTTGC
>olsFP052_G4_O7	GGTTGCCGTAGTCAAAGACTGTAGTTAGAATGTCATACGCAAACGGCAGAGGTGCACCTTCGATA
>olsFP052_G4_O8	GTATGACATTCTAACTACAGTCTTTGACTACGGCAACCGAGTCTTTGCAAAGTACCCAAAAGACATTCCTGATTATTTTAAGC
>olsFP052_G4_O9	CCCAACTATAGCCCTCTGGGAACGTCTGCTTAAAATAATCAGGAATGTCTTTTGGGTACTTTGCAAAGACTC
>olsFP055_gdjiCP_O1	CCTGCAGGATGGACCGCCTAGTTATCACGCTAGGACGGCATCTATAT
>olsFP055_gdjiCP_O10	AGACTACGTGAAGCAGAGCTTTCCTGAAGGGTACACATGGGAAAGAATCATGAATTTCGAAGACGG
>olsFP055_gdjiCP_O11	GGATTGAACTATCATTACTCACCGTACACACTGCGCCGTCTTCGAAATTCATGATTCTTTCCCATGTGTAC
>olsFP055_gdjiCP_O12	CGCAGTGTGTACGGTGAGTAATGATAGTTCAATCCAGGGGAACTGCTTCATCTATAATGTGAAATTTAGCGG
>olsFP055_gdjiCP_O13	GGCCCCGACGGCGGAAAATTCAAACCGCTAAATTTCACATTATAGATGAAGCAGTTCCCCT
>olsFP055_gdjiCP_O14	TTTGAATTTTCCGCCGTCGGGGCCGGTAATGCAAAAGAAGACGCAAGGCTGGG
>olsFP055_gdjiCP_O15	CGAGCAAACGCTCAGTGTTGGGCTCCCAGCCTTGCGTCTTCTTTTGCATTACC
>olsFP055_gdjiCP_O16	AGCCCAACACTGAGCGTTTGCTCGCACGTGATGGTATGCTGATCGGTAACAACTTTATGG
>olsFP055_gdjiCP_O17	TGGCCGCCTCCTTCCAATTTTAGCGCCATAAAGTTGTTACCGATCAGCATACCATCACGTG
>olsFP055_gdjiCP_O18	CGCTAAAATTGGAAGGAGGCGGCCATTATTTATGTGAGTTTAAGAGCACTTACAAAGCCAAGAAACCAGT
>olsFP055_gdjiCP_O19	ACTTCCTGTCAACAAAATGATAACCCGGCATTTTCACTGGTTTCTTGGCTTTGTAAGTGCTCTTAAACTCACATAAATAA
>olsFP055_gdjiCP_O2	TGATAACTAGGCGGTCCATCCTGCAGGTATGTCAGTTATTGCCAAACAAATGACATACAAAGTCTACATGTCT
>olsFP055_gdjiCP_O20	GAAAATGCCGGGTTATCATTTTGTTGACAGGAAGTTGGATGTGACAAACCATAATCAGGATTATACGAGCG
>olsFP055_gdjiCP_O21	CGGGCTATGGAAATTTCGCATTGCTCGACGCTCGTATAATCCTGATTATGGTTTGTCACATCCA
>olsFP055_gdjiCP_O22	TCGAGCAATGCGAAATTTCCATAGCCCGAAAACCGGTCGTTGCGTAAGGATCCG
>olsFP055_gdjiCP_O23	ACTATTGGTAAACGGGGCGAGTACATCGAGCGGATCCTTACGCAACGACCGGTTTT
>olsFP055_gdjiCP_O24	CTCGATGTACTCGCCCCGTTTACCAATAGTCCCAAATAGCAGCGGGGCGTTACC
>olsFP055_gdjiCP_O25	CTGCCTCATATTCGTTCACGTCTAGTGTGGTACGGTAACGCCCCGCTGCTATTTGGG
>olsFP055_gdjiCP_O26	GTACCACACTAGACGTGAACGAATATGAGGCAGTGGGCACAGGAAAGATACTT
>olsFP055_gdjiCP_O3	CCCTGTACTTCAAAATAGTGGCCATTTACGGTACCAGACATGTAGACTTTGTATGTCATTTGTTTGGCAATAACTGACATA
>olsFP055_gdjiCP_O4	GGTACCGTAAATGGCCACTATTTTGAAGTACAGGGGGATGGAAAAGGAAAGCCTTATGAAGGTGAACA
>olsFP055_gdjiCP_O5	CCCTTTGGTTACGGTCAACTTGACGGTCTGTTCACCTTCATAAGGCTTTCCTTTTCCATCC
>olsFP055_gdjiCP_O6	GACCGTCAAGTTGACCGTAACCAAAGGGGGGCCTTTGCCGTTCGCATGG
>olsFP055_gdjiCP_O7	CCGTATTGGGCTTGTGGGCTCAAAATGTCCCATGCGAACGGCAAAGGCCC
>olsFP055_gdjiCP_O8	GACATTTTGAGCCCACAAGCCCAATACGGGTCCATACCATTTACCAAGTATCCCGAAGATATCCC
>olsFP055_gdjiCP_O9	CCTTCAGGAAAGCTCTGCTTCACGTAGTCTGGGATATCTTCGGGATACTTGGTAAATGGTATGGAC
>olsFP056_gfasCP_O1	CCTGCAGCAGAGCACCCTATAAAACGCCGCTAGGACGGCATCTATAT
>olsFP056_gfasCP_O10	ATTATGTGAAGCAGAGCTTCCCCGAGGGTTATACGTGGGAGCGTATTATGAATTTCGAGGACGG
>olsFP056_gfasCP_O11	TCGTTCGAGACCGTGCAAACTGCGCCGTCCTCGAAATTCATAATACGCTCCCACGTATAA
>olsFP056_gfasCP_O12	CGCAGTTTGCACGGTCTCGAACGATAGTTCTATTCAGGGCAACTGCTTTATTTACCATGTGAAATTTTC
>olsFP056_gfasCP_O13	GGCCATTTGGTGGGAAATTAAGCCCGGAAAATTTCACATGGTAAATAAAGCAGTTGCCCTGAATAGAACTA
>olsFP056_gfasCP_O14	CGGGCTTAATTTCCCACCAAATGGCCCCGTTATGCAAAAGAAAACCCAGGGGTG
>olsFP056_gfasCP_O15	CGAAGAGCCGTTCCGTGTTTGGTTCCCACCCCTGGGTTTTCTTTTGCATAACGG
>olsFP056_gfasCP_O16	GGAACCAAACACGGAACGGCTCTTCGCGCGGGACGGGATGCTAATCGG
>olsFP056_gfasCP_O17	CCCCCTCCTTCAAGTTTTAGCGCCATAAAGTTATTACCGATTAGCATCCCGTCCCGCG
>olsFP056_gfasCP_O18	TAATAACTTTATGGCGCTAAAACTTGAAGGAGGGGGGCATTATCTTTGTGAATTTAAGAGTACGTATAAAGCCAAGAAGCCG
>olsFP056_gfasCP_O19	CCGATCTACGTAGTGATAGCCCGGCATTTTAACCGGCTTCTTGGCTTTATACGTACTCTTAAATTCACAAAGATAATGC
>olsFP056_gfasCP_O2	GCGTTTTATAGGGTGCTCTGCTGCAGGTATGTCAGTGATTGCCAAGCAAATGACTTATAAAGTGTATATGAGTG
>olsFP056_gfasCP_O20	GTTAAAATGCCGGGCTATCACTACGTAGATCGGAAACTTGATGTGACCAATCATAACAAAGATTATACCAGTGTAGAGC
>olsFP056_gfasCP_O21	GCCACTACTGATTTTCTTGCAATCGAGATCTCACATTGCTCTACACTGGTATAATCTTTGTTATGATTGGTCACATCAAGTTT
>olsFP056_gfasCP_O22	AATGTGAGATCTCGATTGCAAGAAAATCAGTAGTGGCGTAAGGATCCAGACTCTCTCGGTTCGTGA
>olsFP056_gfasCP_O23	AGGCCCTACACCAGATTCCCAAATGAATACAATCACGAACCGAGAGAGTCTGGATCCTTAC
>olsFP056_gfasCP_O24	TTGTATTCATTTGGGAATCTGGTGTAGGGCCTCCGCACCTAAGGGAATACTTACTCTCACATCG
>olsFP056_gfasCP_O25	GCCTTCTGTGACGACGTTACGGACAGATAGCGATGTGAGAGTAAGTATTCCCTTAGGTGCGG
>olsFP056_gfasCP_O26	CTATCTGTCCGTAACGTCGTCACAGAAGGCTGGGCACAGGAAAGATACTT
>olsFP056_gfasCP_O3	CCCTCAACTTCAAAATAGTGCCCATTAACCGTACCACTCATATACACTTTATAAGTCATTTGCTTGGCAATCACTGACATA
>olsFP056_gfasCP_O4	GTACGGTTAATGGGCACTATTTTGAAGTTGAGGGAGACGGGAAGGGTAAACCTTATGAAGGCG
>olsFP056_gfasCP_O5	CCTCCTTTAGTCACGGTTAGTTTAACGGTCTGTTCGCCTTCATAAGGTTTACCCTTCCCGTCT
>olsFP056_gfasCP_O6	AACAGACCGTTAAACTAACCGTGACTAAAGGAGGACCACTTCCCTTCGCATGGGATATTCTGT
>olsFP056_gfasCP_O7	GGAACCGTATTGGGACTGGGGCGACAGAATATCCCATGCGAAGGGAAGTGGT
>olsFP056_gfasCP_O8	CGCCCCAGTCCCAATACGGTTCCATCCCGTTCACAAAATATCCGGAAGATATTCCGG
>olsFP056_gfasCP_O9	CCCTCGGGGAAGCTCTGCTTCACATAATCCGGAATATCTTCCGGATATTTTGTGAACGGGAT
>olsFP057_gfasGFP_O1	CCTGCAGTGAACCTGGGAATGTCTCGACGCTAGGACGGCATCTATAT
>olsFP057_gfasGFP_O10	TTCCCTGAGGGTTATCATTGGGAACGATCAATGACCTATGAAGACCAGGGTATCTGCACTG
>olsFP057_gfasGFP_O11	TCCCCTCGCATAGAAATGTTGGACGTTGCAGTGCAGATACCCTGGTCTTCATAGGTCATT
>olsFP057_gfasGFP_O12	CAACGTCCAACATTTCTATGCGAGGGGACTGCTTTTTTTACGACATCCGTTTTGATGGCGT
>olsFP057_gfasGFP_O13	GCATAACAGGGCCATTAGGCGGGAAATTTACGCCATCAAAACGGATGTCGTAAAAAAAGCAG
>olsFP057_gfasGFP_O14	AAATTTCCCGCCTAATGGCCCTGTTATGCAAAAAAAAACCCTTAAATGGGAACCGTCCACTGA
>olsFP057_gfasGFP_O15	CCTTCAGAACCCCATCTCGCACATACATTTTCTCAGTGGACGGTTCCCATTTAAGGGTTTTTTTTT
>olsFP057_gfasGFP_O16	GAAAATGTATGTGCGAGATGGGGTTCTGAAGGGTGACGTTAACATGGCTCTTCTGCTTGAAGG
>olsFP057_gfasGFP_O17	CCTTATAGGTAGTTTTAAAATCACAGCGATAGTGACCACCTCCTTCAAGCAGAAGAGCCATGTTAACGTCAC
>olsFP057_gfasGFP_O18	AGGTGGTCACTATCGCTGTGATTTTAAAACTACCTATAAGGCGAAGAAAGATGTACGACTACCAGATTACCATTTCGTG
>olsFP057_gfasGFP_O19	TGTAGTCCTTGTCGTGTTTCAATATCTCAATTCTGTGATCCACGAAATGGTAATCTGGTAGTCGTACATCTTTCTTCG
>olsFP057_gfasGFP_O2	TCGAGACATTCCCAGGTTCACTGCAGGTATGAATGTTATTAAACCTGATATGAAAATCAAACTGTGTATGCGTGGT
>olsFP057_gfasGFP_O20	GATCACAGAATTGAGATATTGAAACACGACAAGGACTACAACAAAGTTGAGTTATATGAAAACGCGGTGGCCA
>olsFP057_gfasGFP_O21	TCCTTATTTGGCCTGTGAAGGCAGCATAGAATATCTGGCCACCGCGTTTTCATATAACTCAACTTTGT
>olsFP057_gfasGFP_O22	GATATTCTATGCTGCCTTCACAGGCCAAATAAGGATCCAGGCATCAGTTCCGAGTGAGG
>olsFP057_gfasGFP_O23	GCCCTTGATGTGAGCATTCATCGGTATATGTGGCCTCACTCGGAACTGATGCCTGGA
>olsFP057_gfasGFP_O24	CCACATATACCGATGAATGCTCACATCAAGGGCAGTTAGTGCGAGCACCAATGTCTATCATCGG
>olsFP057_gfasGFP_O25	GACTCTCAGCTTTGGTACACCTAACACAAGTGACCGATGATAGACATTGGTGCTCGCACTAACT
>olsFP057_gfasGFP_O26	TCACTTGTGTTAGGTGTACCAAAGCTGAGAGTCTGGGCACAGGAAAGATACTT
>olsFP057_gfasGFP_O3	TCACCTTCGATGACAAAATTATGGCCGTTGATAGTACCACGCATACACAGTTTGATTTTCATATCAGGTTTAATAACATTCATA
>olsFP057_gfasGFP_O4	ACTATCAACGGCCATAATTTTGTCATCGAAGGTGAAGGTAAAGGTAACCCATACGAGGGCACC
>olsFP057_gfasGFP_O5	GCCCTCAGTCACGTTTAGATCCAAGATCTGGGTGCCCTCGTATGGGTTACCTTTACCT
>olsFP057_gfasGFP_O6	CAGATCTTGGATCTAAACGTGACTGAGGGCGCACCGCTACCGTTTGCATACGATATCCT
>olsFP057_gfasGFP_O7	GCCCGATTGCCATATTGAAAGACTGTCGTGAGGATATCGTATGCAAACGGTAGCGGTGC
>olsFP057_gfasGFP_O8	CACGACAGTCTTTCAATATGGCAATCGGGCTTTCACTAAATATCCCGCTGACATTCAGGATTATTTTAAACAAACG
>olsFP057_gfasGFP_O9	GATCGTTCCCAATGATAACCCTCAGGGAACGTTTGTTTAAAATAATCCTGAATGTCAGCGGGATATTTAGTGAAA
>olsFP058_GFP_O1	CCTGCAGGACGATAGCGATGAAGCTGCCGCTAGGACGGCATCTATAT
>olsFP058_GFP_O10	TCTCGATACCCGGATCATATGAAACAGCACGACTTTTTTAAAAGTGCGATGCCAGAGGGTTACGT
>olsFP058_GFP_O11	TGCCATCGTCCTTAAAAAAAATGGTCCTTTCTTGGACGTAACCCTCTGGCATCGCACTTTTAAAAAAGT
>olsFP058_GFP_O12	CCAAGAAAGGACCATTTTTTTTAAGGACGATGGCAACTATAAAACCAGAGCTGAAGTGAAGTTTGAAGGAGATACG
>olsFP058_GFP_O13	TCTTCTTTGAAATCGATTCCCTTAAGCTCAATCCTATTAACAAGCGTATCTCCTTCAAACTTCACTTCAGCTCTGGTTTTATAGT
>olsFP058_GFP_O14	CTTGTTAATAGGATTGAGCTTAAGGGAATCGATTTCAAAGAAGACGGCAATATTCTAGGTCATAAATTGGAATATAATTATAATTCCCACAACGT
>olsFP058_GFP_O15	TGACGGATTTTAAAGTTAACTTTAATGCCATTTTTTTGTTTATCCGCCATTATATAAACGTTGTGGGAATTATAATTATATTCCAATTTATGACCTAGAATATTGCCG
>olsFP058_GFP_O16	TTATATAATGGCGGATAAACAAAAAAATGGCATTAAAGTTAACTTTAAAATCCGTCACAATATAGAGGATGGCTCTGTGCAGTTGGCG
>olsFP058_GFP_O17	CACCGATTGGAGTGTTCTGCTGGTAATGATCCGCCAACTGCACAGAGCCATCCTCTATATTG
>olsFP058_GFP_O18	GATCATTACCAGCAGAACACTCCAATCGGTGACGGGCCAGTTCTTTTACCAGATAATCACTACTTG
>olsFP058_GFP_O19	GGGTCTTTACTTAAAGCCGACTGCGTGGACAAGTAGTGATTATCTGGTAAAAGAACTGGCCCGT
>olsFP058_GFP_O2	GCAGCTTCATCGCTATCGTCCTGCAGGTATGTCAAAAGGTGAAGAATTATTTACTGGCGTTGTACCC
>olsFP058_GFP_O20	TCCACGCAGTCGGCTTTAAGTAAAGACCCTAATGAGAAACGGGACCACATGGTGTTGC
>olsFP058_GFP_O21	TGATTCCTGCGGCAGTTACGAACTCCAGCAACACCATGTGGTCCCGTTTCTCATTA
>olsFP058_GFP_O22	TGGAGTTCGTAACTGCCGCAGGAATCACCCATGGAATGGACGAACTGTATAAATAAGGATCCC
>olsFP058_GFP_O23	AGGTACTATTAGAAGATAAGATAGACTACAGTTACAGTGCTGGTCGGGATCCTTATTTATACAGTTCGTCCATTCCATGGG
>olsFP058_GFP_O24	GACCAGCACTGTAACTGTAGTCTATCTTATCTTCTAATAGTACCTTGGGCACAGGAAAGATACTT
>olsFP058_GFP_O3	CCATTTACATCACCATCGAGTTCGACGAGGATGGGTACAACGCCAGTAAATAATTCTTCACCTTTTGACATA
>olsFP058_GFP_O4	ATCCTCGTCGAACTCGATGGTGATGTAAATGGTCACAAGTTCTCAGTGAGTGGAGAGGGC
>olsFP058_GFP_O5	TGTTAGTTTGCCGTAGGTCGCATCTCCTTCGCCCTCTCCACTCACTGAGAACTTGTGA
>olsFP058_GFP_O6	GAAGGAGATGCGACCTACGGCAAACTAACACTTAAATTCATTTGTACGACAGGGAAACTTCCCGTG
>olsFP058_GFP_O7	CGTCACCAGGGTTGGCCATGGCACGGGAAGTTTCCCTGTCGTACAAATGAATTTAAG
>olsFP058_GFP_O8	CCATGGCCAACCCTGGTGACGACCTTTTCCTACGGGGTGCAGTGTTTC
>olsFP058_GFP_O9	CGTGCTGTTTCATATGATCCGGGTATCGAGAGAAACACTGCACCCCGTAGGAAAAGGT
>olsFP059_gtenCP_O1	CTGCAGAATTGCAGGGGCTAGACCTGCGCTAGGACGGCATCTATAT
>olsFP059_gtenCP_O10	GCTTCCCTGAGGGGTATACTTGGGAGAGAATTATGAATTTCGAAGATGGCGCGGTTTGCA
>olsFP059_gtenCP_O11	CCCTGGATACTGCTATCGTTGCTGACGGTGCAAACCGCGCCATCTTCGAAATTCATAATTCT
>olsFP059_gtenCP_O12	CCGTCAGCAACGATAGCAGTATCCAGGGTAATTGTTTTATTTATAACGTGAAGTTTTCGGGTTTGAACTTCCCA
>olsFP059_gtenCP_O13	TCTGCATCACCGGACCGTTCGGTGGGAAGTTCAAACCCGAAAACTTCACGTTATAAATAAAACAATTA
>olsFP059_gtenCP_O14	CCGAACGGTCCGGTGATGCAGAAGAAAACTCAGGGCTGGGAGCCG
>olsFP059_gtenCP_O15	CGCGCGCAAATAAGCGCTCGGTGTTCGGCTCCCAGCCCTGAGTTTTCT
>olsFP059_gtenCP_O16	AACACCGAGCGCTTATTTGCGCGCGATGGCATGCTTATCGGCAATAACTTCATGGCG
>olsFP059_gtenCP_O17	ACATAAGTAATGGCCACCCCCCTCTAACTTAAGCGCCATGAAGTTATTGCCGATAAGCATGCCAT
>olsFP059_gtenCP_O18	CTTAAGTTAGAGGGGGGTGGCCATTACTTATGTGAGTTTAAGAGCACTTATAAGGCTAAAAAACCGGTAAAAATGCC
>olsFP059_gtenCP_O19	CATCCAGTTTGCGATCGACGTAATGATAGCCTGGCATTTTTACCGGTTTTTTAGCCTTATAAGTGCTCTTAAACTC
>olsFP059_gtenCP_O2	CAGGTCTAGCCCCTGCAATTCTGCAGGTATGTCAGTAATAGCGAAACAGATGACATATAAAGTTTATATGTCCGG
>olsFP059_gtenCP_O20	AGGCTATCATTACGTCGATCGCAAACTGGATGTGACCAATCATAATATTGACTACACCTCAGTCGAACAATGT
>olsFP059_gtenCP_O21	CCACGACAGGTTTCCGTGCGATACTAATTTCACATTGTTCGACTGAGGTGTAGTCAATATTATGATTGGTCA
>olsFP059_gtenCP_O22	GAAATTAGTATCGCACGGAAACCTGTCGTGGCATAAGGATCCTGTTTCATGAGTCATCATAGAGTCACG
>olsFP059_gtenCP_O23	GGGGCTAGCCCACAGCGATTACCCGTGACTCTATGATGACTCATGAAACAGGATCCTTATG
>olsFP059_gtenCP_O24	GGTAATCGCTGTGGGCTAGCCCCGGGCACCAGTGATTAGGAGAACTATTAAGATTGAGTT
>olsFP059_gtenCP_O25	GCGACGACGATTTGCTTGTAGGGTCAACAACTCAATCTTAATAGTTCTCCTAATCACTGGTGCCC
>olsFP059_gtenCP_O26	GTTGACCCTACAAGCAAATCGTCGTCGCTGGGCACAGGAAAGATACTT
>olsFP059_gtenCP_O3	CCTGAACTTCGAAGTAATGACCATTGACGGTCCCGGACATATAAACTTTATATGTCATCTGTTTCGCTATTACTGACATAC
>olsFP059_gtenCP_O4	GACCGTCAATGGTCATTACTTCGAAGTTCAGGGCGACGGTAAAGGGAAACCTTATGAAGGAG
>olsFP059_gtenCP_O5	CCCTTCGTGACGGTCAATTTGACTGTTTGTTCTCCTTCATAAGGTTTCCCTTTACCGTCGC
>olsFP059_gtenCP_O6	AACAAACAGTCAAATTGACCGTCACGAAGGGTGGTCCATTACCCTTCGCCTGGG
>olsFP059_gtenCP_O7	AGGTATTGATCCGTACTGACTCTGTGGACTCAAAATATCCCAGGCGAAGGGTAATGGACCA
>olsFP059_gtenCP_O8	ATATTTTGAGTCCACAGAGTCAGTACGGATCAATACCTTTTACAAAATATCCAGAGGATATCCCTGATTACGTCAAACAGA
>olsFP059_gtenCP_O9	CTCCCAAGTATACCCCTCAGGGAAGCTCTGTTTGACGTAATCAGGGATATCCTCTGGATATTTTGTAAA
>olsFP060_hcriCP_O1	CCTGCAGACTCGGAACACGACATTCGACGCTAGGACGGCATCTATAT
>olsFP060_hcriCP_O10	CGAGATTCCAGATTTCTTTAAACAGTCCTTTCCTGAAGGTTTCACTTGGGAACGGACTACAACTTACGAAG
>olsFP060_hcriCP_O11	CCTGATGCGCAGTGAGTATACCGCCATCTTCGTAAGTTGTAGTCCGTTCCCAAGTGAAAC
>olsFP060_hcriCP_O12	ATGGCGGTATACTCACTGCGCATCAGGATACGAGTCTTGAAGGGAACTGTCTTATTTATAAAGTCAAAGTGC
>olsFP060_hcriCP_O13	CCATCTGCCGGAAAGTTGGTGCCTAGCACTTTGACTTTATAAATAAGACAGTTCCCTTCAAGACTCGTAT
>olsFP060_hcriCP_O14	TAGGCACCAACTTTCCGGCAGATGGTCCCGTGATGAAAAATAAGAGTGGCGGC
>olsFP060_hcriCP_O15	ACCACTTCGGTGCAAGGTTCCCAGCCGCCACTCTTATTTTTCATCACGGGA
>olsFP060_hcriCP_O16	TGGGAACCTTGCACCGAAGTGGTATACCCGGAAAACGGCGTCCTATGTGG
>olsFP060_hcriCP_O17	CCCTACTTTCAAGGCCATCACGTTCCTGCCACATAGGACGCCGTTTTCCGGGTAT
>olsFP060_hcriCP_O18	CAGGAACGTGATGGCCTTGAAAGTAGGGGATCGCAGATTAATCTGCCACCTTTACACAAGTTACC
>olsFP060_hcriCP_O19	GGGCCCGAACTGCTTTTTTCGAGCGGTAACTTGTGTAAAGGTGGCAGATTAATCTGCGATC
>olsFP060_hcriCP_O2	TCGAATGTCGTGTTCCGAGTCTGCAGGTATGGCAGGACTACTGAAGGAAAGTATGAGGATTAAAATGT
>olsFP060_hcriCP_O20	GCTCGAAAAAAGCAGTTCGGGCCCTAACGATGCCTGGCTTCCACTTTACGGA
>olsFP060_hcriCP_O21	AGAGCTCGAAGTATTCATCTTTTTTTTTTCGTGGCATTTGTAATCTTATATCCGTAAAGTGGAAGCCAGGCATCGTTA
>olsFP060_hcriCP_O22	TATAAGATTACAAATGCCACGAAAAAAAAAAGATGAATACTTCGAGCTCTATGAAGCGTCGGTCGCACGCTACTC
>olsFP060_hcriCP_O23	GGATCCTTAGTTAGCTTTTTCGGGCAGATCCGAGTAGCGTGCGACCGACGCTTCAT
>olsFP060_hcriCP_O24	GGATCTGCCCGAAAAAGCTAACTAAGGATCCCCAGTCAGGAAGGATACATCCTCCGG
>olsFP060_hcriCP_O25	CGGTTCCTAGTCATGTTTGCCGTAGCCCCGGAGGATGTATCCTTCCTGACTGG
>olsFP060_hcriCP_O26	GGCTACGGCAAACATGACTAGGAACCGTGGGCACAGGAAAGATACTT
>olsFP060_hcriCP_O3	CGCATTTAAAGTAATGCCCGTTTACTGTTCCTTCCATATACATTTTAATCCTCATACTTTCCTTCAGTAGTCCTGCCATA
>olsFP060_hcriCP_O4	ATATGGAAGGAACAGTAAACGGGCATTACTTTAAATGCGAAGGTGAAGGCGATGGAAACCCGTT
>olsFP060_hcriCP_O5	CGTGTATCCGCATAGACTGAGTTCCCGTAAACGGGTTTCCATCGCCTTCACCTT
>olsFP060_hcriCP_O6	TACGGGAACTCAGTCTATGCGGATACACGTTACAGAGGGTGCCCCACTACCATTTG
>olsFP060_hcriCP_O7	AGCCATATTCACAACAAGGCGCTAAGATGTCAAAAGCAAATGGTAGTGGGGCACCCTCTGTAA
>olsFP060_hcriCP_O8	CTTTTGACATCTTAGCGCCTTGTTGTGAATATGGCTCCCGGACCTTTGTTCACCATACCGC
>olsFP060_hcriCP_O9	CTTCAGGAAAGGACTGTTTAAAGAAATCTGGAATCTCGGCGGTATGGTGAACAAAGGTCCGGG
>olsFP062_hmagnCP_O1	TGCAGCGGGAAACCAAGAGCTTCTCCGCTAGGACGGCATCTATAT
>olsFP062_hmagnCP_O10	GGGGGCTTTACGTGGAAACGGGTGTCCAACTATGAGGATGGGGGGG
>olsFP062_hmagnCP_O11	CACCTTTCAAGCTGGTTTCTTGTGTTACCGTTAAAACCCCCCCATCCTCATAGTTGGACA
>olsFP062_hmagnCP_O12	TTTTAACGGTAACACAAGAAACCAGCTTGAAAGGTGATTGCATTATCTGCAATATAAAGGTCCACGGCACG
>olsFP062_hmagnCP_O13	GACAGGCCCGTCAGCTGGAAAGTTCGTGCCGTGGACCTTTATATTGCAGATAATGCAAT
>olsFP062_hmagnCP_O14	AACTTTCCAGCTGACGGGCCTGTCATGCAGAAGAGGACTAATGGTTGGGAACCT
>olsFP062_hmagnCP_O15	CCGTCCCGTGGGATAACAGTTTCTGTAGAAGGTTCCCAACCATTAGTCCTCTTCTGCAT
>olsFP062_hmagnCP_O16	TCTACAGAAACTGTTATCCCACGGGACGGCGAAATTAGAATGCGCGACGTCCCTGC
>olsFP062_hmagnCP_O17	GACGCATAACAAATGTCCCTTGTTATCTAGCAATTTCAGAGCAGGGACGTCGCGCATTCTAATTTCG
>olsFP062_hmagnCP_O18	TCTGAAATTGCTAGATAACAAGGGACATTTGTTATGCGTCATGGAGACAACTTATAAACCGAATAAGAAAGTAAATTTGCCTAAGTTGC
>olsFP062_hmagnCP_O19	GCTAATACTGTCTTTTTCCATGCGGAGATGATGAAAGTGCAACTTAGGCAAATTTACTTTCTTATTCGGTTTATAAGTTGTCTCCAT
>olsFP062_hmagnCP_O2	GAGAAGCTCTTGGTTTCCCGCTGCAGGTATGTACTCCTACATCAAAGAAACAATGAGATCGAAGG
>olsFP062_hmagnCP_O20	ACTTTCATCATCTCCGCATGGAAAAAGACAGTATTAGCGATGACGAAAAAACGATTAAACAGCATGAACATGTTGTTGC
>olsFP062_hmagnCP_O21	CCTTAAGAGGAATCATCGAATGGAACGTTGAAGTATGAGGCAACAACATGTTCATGCTGTTTAATCGTTTTTTCGTCATC
>olsFP062_hmagnCP_O22	CTCATACTTCAACGTTCCATTCGATGATTCCTCTTAAGGATCCTGGCGTAGCGAAACTTCGAATGTGA
>olsFP062_hmagnCP_O23	GAACCTACACAGCGAACTCAAGTCGGCTCACATTCGAAGTTTCGCTACGCCAGGAT
>olsFP062_hmagnCP_O24	GCCGACTTGAGTTCGCTGTGTAGGTTCTGGGCACAGGAAAGATACTT
>olsFP062_hmagnCP_O3	CGGTGCATTTAAACGCATGATTATTGACGTTACCTTCCATATATACCTTCGATCTCATTGTTTCTTTGATGTAGGAGTACATACC
>olsFP062_hmagnCP_O4	TATATATGGAAGGTAACGTCAATAATCATGCGTTTAAATGCACCGCGGAAGGCGAAGGAAAACCATATAAAGGGT
>olsFP062_hmagnCP_O5	CCTTCCGTCACTGTGATGGTAAGATTTTGCGACCCTTTATATGGTTTTCCTTCGCCTTCCG
>olsFP062_hmagnCP_O6	CGCAAAATCTTACCATCACAGTGACGGAAGGCGGCCCATTACCGTTCGCATTCGA
>olsFP062_hmagnCP_O7	TGAACACTTTATTCCCATATCTAAAAGCATGCGACAAGATGTCGAATGCGAACGGTAATGGGCCG
>olsFP062_hmagnCP_O8	CATCTTGTCGCATGCTTTTAGATATGGGAATAAAGTGTTCACCAAATACCCAGATGATATACCTGATTTTTTTAAACAAAGTCTGAGC
>olsFP062_hmagnCP_O9	CCCGTTTCCACGTAAAGCCCCCGCTCAGACTTTGTTTAAAAAAATCAGGTATATCATCTGGGTATTTGG
>olsFP063_Kaede_O1	CTGCAGTAGGGCCAACTCGTAACACCCGCTAGGACGGCATCTATAT
>olsFP063_Kaede_O10	ATTACTTTAAGCAATCTTTTCCGAAGGGCTTTAGTTGGGAACGTAGTTTAATGTTCGAAGACGGGGGTGT
>olsFP063_Kaede_O11	CGTATCACCTTTTAATGTGATATCGTTCGTCGCAATACAGACACCCCCGTCTTCGAACATTAAACTACGTT
>olsFP063_Kaede_O12	CTGTATTGCGACGAACGATATCACATTAAAAGGTGATACGTTTTTCAATAAAGTCAGATTTGATGGAGTGAATTTTCCACCC
>olsFP063_Kaede_O13	CCACTTTAAGGTCTTTTTCTGCATTACTGGGCCATTGGGTGGAAAATTCACTCCATCAAATCTGACTTTATTGAAAAA
>olsFP063_Kaede_O14	AATGGCCCAGTAATGCAGAAAAAGACCTTAAAGTGGGAAGCATCTACTGAGAAAATGTATCTGCGCGATGG
>olsFP063_Kaede_O15	AGAAGCGCCATCGTTATGTCTCCTGTAAGTACACCATCGCGCAGATACATTTTCTCAGTAGATGCTTC
>olsFP063_Kaede_O16	TGTACTTACAGGAGACATAACGATGGCGCTTCTGCTGAAAGGAGATGTACATTACCGCTGTGATTTTCG
>olsFP063_Kaede_O17	TGGTAATTTAACACCCTCTTGACGTGACTTATAAGTGGTACGAAAATCACAGCGGTAATGTACATCTCCTTTCAGC
>olsFP063_Kaede_O18	TACCACTTATAAGTCACGTCAAGAGGGTGTTAAATTACCAGGCTATCACTTCGTCGATCACTGTATCTCCA
>olsFP063_Kaede_O19	TGTTCGTATAATTTCACTTCGTTGTAATCTTTGTCATGACGTAAGATGGAGATACAGTGATCGACGAAGTGATAGCC
>olsFP063_Kaede_O2	GGTGTTACGAGTTGGCCCTACTGCAGGTATGAGTCTCATAAAACCGGAGATGAAAATAAAACTCCTAATGG
>olsFP063_Kaede_O20	TCTTACGTCATGACAAAGATTACAACGAAGTGAAATTATACGAACATGCGGTCGCACACAGTGGGC
>olsFP063_Kaede_O21	TCTTTTTACCAGGATCCTTATTTGACATTATCCGGCAGCCCACTGTGTGCGACCGCA
>olsFP063_Kaede_O22	TGCCGGATAATGTCAAATAAGGATCCTGGTAAAAAGACGGGATGTTTCACAAGATAGGGAAGTGCATC
>olsFP063_Kaede_O23	CGACAAGTTTGAGCTGTATTTGGGGCTCCTGATGCACTTCCCTATCTTGTGAAACATCCCG
>olsFP063_Kaede_O24	AGGAGCCCCAAATACAGCTCAAACTTGTCGTGGGCACAGGAAAGATACTT
>olsFP063_Kaede_O3	CCTTCAATGACAAATTGATGGCCGTTAACATTACCCTCCATTAGGAGTTTTATTTTCATCTCCGGTTTTATGAGACTCATAC
>olsFP063_Kaede_O4	AGGGTAATGTTAACGGCCATCAATTTGTCATTGAAGGAGATGGCAAAGGACACCCGTTCGAG
>olsFP063_Kaede_O5	CCTTCTTTTACAACTAAGTCCATCGACTGTTTCCCCTCGAACGGGTGTCCTTTGCCATCT
>olsFP063_Kaede_O6	GGGAAACAGTCGATGGACTTAGTTGTAAAAGAAGGCGCCCCGCTCCCTTTTGCC
>olsFP063_Kaede_O7	TCGGTTACCGTAATGAAATGCGGTAGTCAGAATATCATAGGCAAAAGGGAGCGGGGCG
>olsFP063_Kaede_O8	TATGATATTCTGACTACCGCATTTCATTACGGTAACCGAGTTTTCGCTAAATATCCGGACCACATTCCGG
>olsFP063_Kaede_O9	CCCAACTAAAGCCCTTCGGAAAAGATTGCTTAAAGTAATCCGGAATGTGGTCCGGATATTTAGCGAAAAC
>olsFP065_KikG_O1	CCTGCAGTATCGTCGACAGCCACTACGCGCTAGGACGGCATCTATAT
>olsFP065_KikG_O10	CCGGAAGGCTATAGTTGGGAACGTTCCATGTCCTATGAGGATGGCGGGATTTGCT
>olsFP065_KikG_O11	GCTGCCATCTTTTTTCATCGTGATATTATTAGTCGCCAAGCAAATCCCGCCATCCTCATAGGACAT
>olsFP065_KikG_O12	TGGCGACTAATAATATCACGATGAAAAAAGATGGCAGCAATTGTTTTGTTTACGAAATTCGTTTCGATGGAGTTAACTTTCCA
>olsFP065_KikG_O13	TGCGTTGCATCACCGGTCCATTTGCTGGAAAGTTAACTCCATCGAAACGAATTTCGTAAACAAAACAATT
>olsFP065_KikG_O14	GCAAATGGACCGGTGATGCAACGCAAGACGGTGAAATGGGAACCTTCCACG
>olsFP065_KikG_O15	CCTTTAAGCACCCCATCTCGCACATACATTTTCTCCGTGGAAGGTTCCCATTTCACCGTCT
>olsFP065_KikG_O16	GAGAAAATGTATGTGCGAGATGGGGTGCTTAAAGGGGATGTAAACATGGCACTGCTTCTACAAGGG
>olsFP065_KikG_O17	GTACGAAAATCGCATCTGTAATGCCCGCCCCCTTGTAGAAGCAGTGCCATGTTTACATCC
>olsFP065_KikG_O18	GGCGGGCATTACAGATGCGATTTTCGTACAACCTACAAAGCCAAGAAAGTAGTTCAGCTACCAG
>olsFP065_KikG_O19	TGTGATTTCAATCCGATGGTCCACGAAATGATAGTCTGGTAGCTGAACTACTTTCTTGGCTTTGTAGGTT
>olsFP065_KikG_O2	CGTAGTGGCTGTCGACGATACTGCAGGTATGTCGGTTATCACTTCGGAAATGAAGATGGAACTAC
>olsFP065_KikG_O20	ACTATCATTTCGTGGACCATCGGATTGAAATCACATCGCATGACAAGGATTATAACAAAGTGAAATTGTATGAGCACG
>olsFP065_KikG_O21	TGGGAAGACCACTGTGGGCTTTCGCGTGCTCATACAATTTCACTTTGTTATAATCCTTGTCATGCGA
>olsFP065_KikG_O22	CGAAAGCCCACAGTGGTCTTCCCAGATTGGCGAAGTAAGGATCCTATTGCTGCC
>olsFP065_KikG_O23	TGAAAGGGTCCCATGATCAGCGAAGTAAATAATTTGAGGCAGCAATAGGATCCTTACTTCGCCAATC
>olsFP065_KikG_O24	TCAAATTATTTACTTCGCTGATCATGGGACCCTTTCAAATGGACTCTATCAACTCTAGAATGTTGTCTAAGCCGA
>olsFP065_KikG_O25	CGCCACATTGACCGTTCGGTCCTGTCGGCTTAGACAACATTCTAGAGTTGATAGAGTCCATT
>olsFP065_KikG_O26	CAGGACCGAACGGTCAATGTGGCGTGGGCACAGGAAAGATACTT
>olsFP065_KikG_O3	TGCCCATTGACCGCACCTTCCATACGTAGTTCCATCTTCATTTCCGAAGTGATAACCGACATA
>olsFP065_KikG_O4	GTATGGAAGGTGCGGTCAATGGGCATAAATTCGTAATCACAGGAAAAGGGTCTGGTCAGC
>olsFP065_KikG_O5	CTGTAAGGTCCATGTTCTGTATCCCTTCAAAGGGCTGACCAGACCCTTTTCCTGTGATTACGAATTTA
>olsFP065_KikG_O6	CCTTTGAAGGGATACAGAACATGGACCTTACAGTCATTGAAGGTGGGCCATTACCCTTCG
>olsFP065_KikG_O7	ACCCGGTTACCATAATCAAACACGGTAGTTAAAATATCAAATGCGAAGGGTAATGGCCCACCTTCAATGA
>olsFP065_KikG_O8	CATTTGATATTTTAACTACCGTGTTTGATTATGGTAACCGGGTTTTCGTTAAATATCCGGAAGAGATTGTGGATTATTTTAAACAGTCATTC
>olsFP065_KikG_O9	GGAACGTTCCCAACTATAGCCTTCCGGGAATGACTGTTTAAAATAATCCACAATCTCTTCCGGATATTTAACGAAA
>olsFP071_mc4_O1	CCTGCAGTAAATGCCGCGTGTGACAAGCGCTAGGACGGCATCTATAT
>olsFP071_mc4_O10	CGGAAGGTTACTCGTGGGAACGTTCTATGACTTATGAGGACCAGGGCATTTGCATCG
>olsFP071_mc4_O11	CCACCCCTTTCATCATCGTGATATCGTTAGTCGCGATGCAAATGCCCTGGTCCTCATAAGTCAT
>olsFP071_mc4_O12	CGACTAACGATATCACGATGATGAAAGGGGTGGATGATTGTTTTCTGTATAAAATTAGATTCGATGGTGTGAATTTTCCTGC
>olsFP071_mc4_O13	CGTTGCATCACGGGGCCGTTGGCAGGAAAATTCACACCATCGAATCTAATTTTATACAGAAAACAATCAT
>olsFP071_mc4_O14	CAACGGCCCCGTGATGCAACGAAAAACTCTTAAATGGGAACCATCGACAGAAAAAATGTATGTTCG
>olsFP071_mc4_O15	CACATCCCCTTTGAGGACGCCATCACGAACATACATTTTTTCTGTCGATGGTTCCCATTTAAGAGTTTTT
>olsFP071_mc4_O16	TGATGGCGTCCTCAAAGGGGATGTGAATATGGCATTACTACTGGAGGGTGGAGGAC
>olsFP071_mc4_O17	GGCCTTATACGTCGTCTTGAAATCGCAGCGATAATGTCCTCCACCCTCCAGTAGTAATGCCATATT
>olsFP071_mc4_O18	ATTATCGCTGCGATTTCAAGACGACGTATAAGGCCAAAAAAGTTGTCCAGCTGCCGGACTACC
>olsFP071_mc4_O19	CATGTGACACAATTTCTATGCGATGATCGACGAAGTGGTAGTCCGGCAGCTGGACAACTTTTTT
>olsFP071_mc4_O2	CTTGTCACACGCGGCATTTACTGCAGGTATGTCAGTTATTAAACCGGATATGAAGATAAAACTGCGTATGGAAG
>olsFP071_mc4_O20	ACTTCGTCGATCATCGCATAGAAATTGTGTCACATGATAAAGATTATAACAAAGTTAAATTATATGAACACGCGGAGGCTCACTC
>olsFP071_mc4_O21	CCTTACTTAGCCTGTCGCGGTAACCCTGAGTGAGCCTCCGCGTGTTCATATAATTTAACTTTGTTATAATCTTTAT
>olsFP071_mc4_O22	AGGGTTACCGCGACAGGCTAAGTAAGGATCCTTGCTGGAGCCAAAGGTCCATTC
>olsFP071_mc4_O23	GAATCCGGGATAGCTTCAAATCGCGAAAGCTATGAATGGACCTTTGGCTCCAGCAAGGAT
>olsFP071_mc4_O24	ATAGCTTTCGCGATTTGAAGCTATCCCGGATTCTGGGCACAGGAAAGATACTT
>olsFP071_mc4_O3	CTCCTTCAATAACAAATTTATGACCGTTAACCGCCCCTTCCATACGCAGTTTTATCTTCATATCCGGTTTAATAACTGACATA
>olsFP071_mc4_O4	GGGCGGTTAACGGTCATAAATTTGTTATTGAAGGAGATGGTAAAGGTAAACCGTTCGAAGGCAAGCA
>olsFP071_mc4_O5	GCACCTTCTATTACGGTGAGGTCCATTGTCTGCTTGCCTTCGAACGGTTTACCTTTACCAT
>olsFP071_mc4_O6	GACAATGGACCTCACCGTAATAGAAGGTGCGCCACTTCCTTTTGCCTATGATATCCTCACG
>olsFP071_mc4_O7	TGCAAACACTCTGTTACCGTAATCGAAAACCGTCGTGAGGATATCATAGGCAAAAGGAAGTGGC
>olsFP071_mc4_O8	ACGGTTTTCGATTACGGTAACAGAGTGTTTGCAAAATATCCCAAAGATATACCGGATTACTTCAAGCAAACGTTTC
>olsFP071_mc4_O9	AGAACGTTCCCACGAGTAACCTTCCGGAAACGTTTGCTTGAAGTAATCCGGTATATCTTTGGGATATTT
>olsFP072_mc5_O1	CCTGCAGATAATGCGTAGCCTCGTCCCCGCTAGGACGGCATCTATAT
>olsFP072_mc5_O10	AAAGTTTTCCAGAAGGCTACTCATGGGAGCGGAGTATGACTTTCGAAGATCAGGGTGTTTGTACTGT
>olsFP072_mc5_O11	AAAAACAGTCGCCCTCTAGTTTAATGTCACTGGTTACAGTACAAACACCCTGATCTTCGAAAGTCATACTC
>olsFP072_mc5_O12	AACCAGTGACATTAAACTAGAGGGCGACTGTTTTTTCTATGAGATCCGATTTTACGGTGTGAATTTTCCATCTTC
>olsFP072_mc5_O13	CCATTTCAAGGTTTTTTTCTGCATTACCGGTCCTGAAGATGGAAAATTCACACCGTAAAATCGGATCTCATAGA
>olsFP072_mc5_O14	AGGACCGGTAATGCAGAAAAAAACCTTGAAATGGGAGCCGAGCACGGAGAACATGTATGTG
>olsFP072_mc5_O15	TCTCCCAAAAGCACACCGTCGCGCACATACATGTTCTCCGTGCTCGGCTC
>olsFP072_mc5_O16	CGCGACGGTGTGCTTTTGGGAGATGTTAGTCGGACGCTACTGCTAGAAGGAGA
>olsFP072_mc5_O17	CGGTAAGTAGACCTAAAGTTGCAACGATGGTGTTTATCTCCTTCTAGCAGTAGCGTCCGACTAACA
>olsFP072_mc5_O18	TAAACACCATCGTTGCAACTTTAGGTCTACTTACCGAGCGAAAAAGGGTGTTGTGTTACCAGAATACCA
>olsFP072_mc5_O19	GTGGGAAAGAATCTCAATTCGATGGTCAACGAAATGGTATTCTGGTAACACAACACCCTTTTTCGCT
>olsFP072_mc5_O2	GGGACGAGGCTACGCATTATCTGCAGGTATGTCTGTCATAAAATCGGTTATGAAAATTAAATTACATATGGACGGCA
>olsFP072_mc5_O20	TTTCGTTGACCATCGAATTGAGATTCTTTCCCACGATAAGGATTACAACACGGTTGAGGTCTACGAAAACG
>olsFP072_mc5_O21	GACGGCCGGGCCACGGCGTTTTCGTAGACCTCAACCGTGTTGTAATCCTTATC
>olsFP072_mc5_O22	CCGTGGCCCGGCCGTCTATGTTGCCGAGCAAGGCTTAAGGATCCG
>olsFP072_mc5_O23	CGTTCACTTTTCACGATCAGCCTTCTACCTAAGTAGCGGATCCTTAAGCCTTGCTCGGCAACATA
>olsFP072_mc5_O24	CTACTTAGGTAGAAGGCTGATCGTGAAAAGTGAACGAGCTCCCCCAAAGGTAACACAGGATACG
>olsFP072_mc5_O25	CCGCACGATTGGCCTTGTATAATGCCTGAATCGTATCCTGTGTTACCTTTGGGGGAGCT
>olsFP072_mc5_O26	ATTCAGGCATTATACAAGGCCAATCGTGCGGTGGGCACAGGAAAGATACTT
>olsFP072_mc5_O3	CCGGTGATCATGAACTTATGACCGTTCACGATGCCGTCCATATGTAATTTAATTTTCATAACCGATTTTATGACAGACATA
>olsFP072_mc5_O4	TCGTGAACGGTCATAAGTTCATGATCACCGGAGAAGGCGAAGGAAAGCCCTTCGAAG
>olsFP072_mc5_O5	CCCCTTCCTTAACTTTTAAGATAATGGTGTGGGTACCTTCGAAGGGCTTTCCTTCGCCTTCT
>olsFP072_mc5_O6	GTACCCACACCATTATCTTAAAAGTTAAGGAAGGGGGTCCCCTTCCGTTTGCCTACGATATATTGACC
>olsFP072_mc5_O7	CGCGGTTGCCGTATTGAAATGCCGTGGTCAATATATCGTAGGCAAACGGAAGGGGAC
>olsFP072_mc5_O8	ACGGCATTTCAATACGGCAACCGCGTCTTCACCAAATATCCGAAGGACATACCAGATTATTTCAAAC
>olsFP072_mc5_O9	CGCTCCCATGAGTAGCCTTCTGGAAAACTTTGTTTGAAATAATCTGGTATGTCCTTCGGATATTTGGTGAAGA
>olsFP073_meffCFP_O1	CCTGCAGTCGTTTGGGCACGAGTAACACGCTAGGACGGCATCTATAT
>olsFP073_meffCFP_O10	TCCAAATATTGTCGATTATTTTAAGAATTCCTGCTCCGGTGGAGGGTATAAATTTGGTCGTTCATTCCTATACGAAGATGG
>olsFP073_meffCFP_O11	CCCGAAGCCGTGCACACTGCCCCATCTTCGTATAGGAATGAACGACCAAATTTATACCCTC
>olsFP073_meffCFP_O12	GGCAGTGTGCACGGCTTCGGGGGACATTACTCTTAGTGCTGACAAGAAATCGTTCGA
>olsFP073_meffCFP_O13	GCAGGAAAGTTAACGCCAAGAAACTTCGATTTATGCTCGAACGATTTCTTGTCAGCACTAAGAGTAATGTCC
>olsFP073_meffCFP_O14	GCATAAATCGAAGTTTCTTGGCGTTAACTTTCCTGCTGATGGGCCCGTGATGAAAAAAGAAACCA
>olsFP073_meffCFP_O15	GTCATCTTTTCGCATGACGGTTCCCAGTTAGTGGTTTCTTTTTTCATCACGGGCCCATCA
>olsFP073_meffCFP_O16	CTAACTGGGAACCGTCATGCGAAAAGATGACCCCGAATGGCATGACCCTTATCGGC
>olsFP073_meffCFP_O17	CCATCTTCTTTGAGAAGGAATCCCGTCACATCGCCGATAAGGGTCATGCCATTCGGG
>olsFP073_meffCFP_O18	GATGTGACGGGATTCCTTCTCAAAGAAGATGGAAAGCGATATAAATGTCAGTTCCATACGTTTCACGATGCG
>olsFP073_meffCFP_O19	GAAAGTCCGGCATTGGCATCTTTTTGCTTTTATCTTTCGCATCGTGAAACGTATGGAACTGACATTTATATCGCTTT
>olsFP073_meffCFP_O2	TGTTACTCGTGCCCAAACGACTGCAGGTATGGCGCTTAGTAAACAATCGCTCCCGTC
>olsFP073_meffCFP_O20	AAAGATAAAAGCAAAAAGATGCCAATGCCGGACTTTCATTTTGTTCAGCACAAAATTGAACGTAAGGATCTTCCGG
>olsFP073_meffCFP_O21	TGTTCAGTAAGTCTCCACGTCTGCATAGACCCCGGAAGATCCTTACGTTCAATTTTGTGCTGAACAAAAT
>olsFP073_meffCFP_O22	GGTCTATGCAGACGTGGAGACTTACTGAACATGCGGCGGCTTGCAAAACTTGTTTCA
>olsFP073_meffCFP_O23	TGTAACGGAGGTAATGAGGATCCTTACTCGGTGAAACAAGTTTTGCAAGCCGCCGCA
>olsFP073_meffCFP_O24	CCGAGTAAGGATCCTCATTACCTCCGTTACACTACTGGGCGATGCCAATTAGATGCGG
>olsFP073_meffCFP_O25	CCGCTTCGTTAGAAGGGCCCCTGCCGCATCTAATTGGCATCGCCCAGTAG
>olsFP073_meffCFP_O26	CAGGGGCCCTTCTAACGAAGCGGTGGGCACAGGAAAGATACTT
>olsFP073_meffCFP_O3	GCCATTTACATTCCCGTCCATATGATAAATCAGCTTCATATCTGACGGGAGCGATTGTTTACTAAGCGCCATA
>olsFP073_meffCFP_O4	AGATATGAAGCTGATTTATCATATGGACGGGAATGTAAATGGCCATTCTTTTGTCATAAAGGGCGAGGGTGAAGG
>olsFP073_meffCFP_O5	TGAAGTTTTATGGTGTGTGTCCCTTCGTAAGGTTTTCCTTCACCCTCGCCCTTTATGACAAAAGAATG
>olsFP073_meffCFP_O6	AAAACCTTACGAAGGGACACACACCATAAAACTTCAGGTCGTTGAGGGCTCCCCTCT
>olsFP073_meffCFP_O7	GACCGTGCTAAGTATATCCGCTGAAAACGGAAGAGGGGAGCCCTCAACGACC
>olsFP073_meffCFP_O8	TCCGTTTTCAGCGGATATACTTAGCACGGTCTTTCAATATGGAAACCGCTGCTTCACCAAATACCC
>olsFP073_meffCFP_O9	CACCGGAGCAGGAATTCTTAAAATAATCGACAATATTTGGAGGGTATTTGGTGAAGCAGCGGTTTCCATATTGAAA
>olsFP075_meffGFP_O1	TGCAGTCCCGAAGGAACGATCTGACCGCTAGGACGGCATCTATAT
>olsFP075_meffGFP_O10	AGGGTCTTTACGAAATATCCGCAGGACCTCGTGGACTATTTTAAAAACAGTTGCCCAGCGG
>olsFP075_meffGFP_O11	CAGGAAGGAGCGCTGCCAAGTGTAACCCGCTGGGCAACTGTTTTTAAAATAGTCCACG
>olsFP075_meffGFP_O12	GTTACACTTGGCAGCGCTCCTTCCTGTTCGAAGACGGGGCTGTTTGTACAGC
>olsFP075_meffGFP_O13	TCGACGGAGACGGTTATATCCGCTGAAGCTGTACAAACAGCCCCGTCTTCGAA
>olsFP075_meffGFP_O14	TTCAGCGGATATAACCGTCTCCGTCGAGGAAAACTGTTTCTATCACGAAAGCAAATTTCACGGA
>olsFP075_meffGFP_O15	GGGTCCGTCCGCTGGAAAGTTGACTCCGTGAAATTTGCTTTCGTGATAGAAACAGTTTTCC
>olsFP075_meffGFP_O16	GTCAACTTTCCAGCGGACGGACCCGTGATGAAAAAAATGACAACTAATTGGGAGCCTTCGTG
>olsFP075_meffGFP_O17	CCTTAAGTATACCTTCATTCGGTATAGGCGTGATTTTCTCGCACGAAGGCTCCCAATTAGTTGTCATTTTTTTCATCAC
>olsFP075_meffGFP_O18	CGAGAAAATCACGCCTATACCGAATGAAGGTATACTTAAGGGCGACGTTACGATGTTTCTTCTATTAAAAGATGGAGGC
>olsFP075_meffGFP_O19	AGCCTTGTAAACTGTATCAAACTGGCATCGATAACGGCCTCCATCTTTTAATAGAAGAAACATCGTAACGTCGC
>olsFP075_meffGFP_O2	GTCAGATCGTTCCTTCGGGACTGCAGGTATGGCGTTGAGTAAAAACGGCGTTAAAGATC
>olsFP075_meffGFP_O20	CGTTATCGATGCCAGTTTGATACAGTTTACAAGGCTAAATCCGATCCGAAAACAATCATGATGCCCG
>olsFP075_meffGFP_O21	GCGATTGAGTTTGTGCTGGATAAAGTGCCAGTCGGGCATCATGATTGTTTTCGGATCGGATTT
>olsFP075_meffGFP_O22	ACTGGCACTTTATCCAGCACAAACTCAATCGCGAGGACCGAAGCGATGCCAAGCA
>olsFP075_meffGFP_O23	GCTATGGCATTTTCCACTAGGCGCCATTTTTGATGCTTGGCATCGCTTCGGTCCTC
>olsFP075_meffGFP_O24	TCAAAAATGGCGCCTAGTGGAAAATGCCATAGCTTATCGCTCTACCCTATCCTAAGGATCCCTCC
>olsFP075_meffGFP_O25	GGCATTCTGGGCCGTTTGACCCGGAGGGATCCTTAGGATAGGGTAGAGCGATAA
>olsFP075_meffGFP_O26	GGGTCAAACGGCCCAGAATGCCAGACATCTTGGTGCTGGATATCCTAGTGAGCG
>olsFP075_meffGFP_O27	GCCCCGAGCTGCGACTTGATCGCGCTCACTAGGATATCCAGCACCAAGATGTCT
>olsFP075_meffGFP_O28	CGATCAAGTCGCAGCTCGGGGCTGGGCACAGGAAAGATACTT
>olsFP075_meffGFP_O3	CGTTGACAGAACCTTCCATGTGAAACTTTAATTTCATGCGATCTTTAACGCCGTTTTTACTCAACGCCATACC
>olsFP075_meffGFP_O4	GCATGAAATTAAAGTTTCACATGGAAGGTTCTGTCAACGGACACGAATTTACAATAAAAGGGGAAGGCACCG
>olsFP075_meffGFP_O5	TGCGTGCCTTCGTACGGTTGGCCGGTGCCTTCCCCTTTTATTGTAAATTCGTGTC
>olsFP075_meffGFP_O6	GCCAACCGTACGAAGGCACGCAGAGCATTCAACTGCGTGTCGAAAAGGGA
>olsFP075_meffGFP_O7	CCACACTGAAGGGTAGCGGCCCTCCCTTTTCGACACGCAGTTGAATGCTC
>olsFP075_meffGFP_O8	GGGCCGCTACCCTTCAGTGTGGATATTCTGAGCGCGGTGTTCCTGTATGGTAAC
>olsFP075_meffGFP_O9	AGGTCCTGCGGATATTTCGTAAAGACCCTGTTACCATACAGGAACACCGCGCTCAGAATAT
>olsFP086_phiYFP_O1	TGCAGCGTTCTCCTGCCACACATTCCGCTAGGACGGCATCTATAT
>olsFP086_phiYFP_O10	CCTCACTTATGGTGCGCAGTGCTTTGCGAAATATGGCCCGGAATTGAAGGACTTCTATAAATCTTGC
>olsFP086_phiYFP_O11	GGTGATAGTTCTTTCCTGTACATAGCCTTCAGGCATGCAAGATTTATAGAAGTCCTTCAATTCCGGGCCATATTTC
>olsFP086_phiYFP_O12	ATGCCTGAAGGCTATGTACAGGAAAGAACTATCACCTTCGAGGGGGATGGTGTGTTCAAAACT
>olsFP086_phiYFP_O13	CACTACCATTTTCAAATGTGACTTCGGCGCGAGTTTTGAACACACCATCCCCCTCGAA
>olsFP086_phiYFP_O14	CGCGCCGAAGTCACATTTGAAAATGGTAGTGTCTACAACAGAGTCAAACTCAATGGGCAAGGG
>olsFP086_phiYFP_O15	TGAACTCCAAGTTTTTACCTAAGACATGGCCATCTTTTTTAAACCCTTGCCCATTGAGTTTGACTCTGTTGTAGA
>olsFP086_phiYFP_O16	TTTAAAAAAGATGGCCATGTCTTAGGTAAAAACTTGGAGTTCAACTTTACCCCTCATTGCCTGTATATCTGGGG
>olsFP086_phiYFP_O17	CCGATTTCAGTCCGTGGTTAGCCTGATCACCCCAGATATACAGGCAATGAGGGGTAAAGT
>olsFP086_phiYFP_O18	TGATCAGGCTAACCACGGACTGAAATCGGCATTCAAAATTATGCACGAAATTACCGGGAGTAAAGAGG
>olsFP086_phiYFP_O19	GAGTGTTCATTTGCGTATGATCCGCGACGATAAAATCCTCTTTACTCCCGGTAATTTCGTGCATAATTTTGAATG
>olsFP086_phiYFP_O2	GAATGTGTGGCAGGAGAACGCTGCAGGTATGTCTTCCGGGGCGCTTCT
>olsFP086_phiYFP_O20	ATTTTATCGTCGCGGATCATACGCAAATGAACACTCCGATCGGCGGCGGCCC
>olsFP086_phiYFP_O21	TGGTACGTAATATGATGATATTCGGGCACATGCACTGGGCCGCCGCCGATCG
>olsFP086_phiYFP_O22	AGTGCATGTGCCCGAATATCATCATATTACGTACCATGTTACTTTATCAAAGGACGTTACCGACCATCGC
>olsFP086_phiYFP_O23	GCACGTACAGTCTCCACCAAGCTCATGTTATCGCGATGGTCGGTAACGTCCTTTGATAAAGTAACA
>olsFP086_phiYFP_O24	GATAACATGAGCTTGGTGGAGACTGTACGTGCAGTAGATTGCCGCAAAACCTATCTCTAAGGATCC
>olsFP086_phiYFP_O25	TGAAGATCTATTAGTCGTACCCCAGGTGATACTTTAATGTCGGATCCTTAGAGATAGGTTTTGCGGCAATCTACT
>olsFP086_phiYFP_O26	GACATTAAAGTATCACCTGGGGTACGACTAATAGATCTTCATGGGCACAGGAAAGATACTT
>olsFP086_phiYFP_O3	CCTCCATTTCCACGACATAGGGAATTTTACCATGAAATAGAAGCGCCCCGGAAGACATACC
>olsFP086_phiYFP_O4	ATTTCATGGTAAAATTCCCTATGTCGTGGAAATGGAGGGCAACGTCGATGGGCACACGTTTTCA
>olsFP086_phiYFP_O5	ACGCATCGCCGTAACCTTTTCCACGTATTGAAAACGTGTGCCCATCGACGTTGC
>olsFP086_phiYFP_O6	ATACGTGGAAAAGGTTACGGCGATGCGTCGGTCGGGAAAGTTGACGCACAGT
>olsFP086_phiYFP_O7	GGCACATCACCGGTCGTGCAAATGAACTGTGCGTCAACTTTCCCGACCG
>olsFP086_phiYFP_O8	TCATTTGCACGACCGGTGATGTGCCGGTTCCCTGGTCCACACTAGTAACCAC
>olsFP086_phiYFP_O9	GCAAAGCACTGCGCACCATAAGTGAGGGTGGTTACTAGTGTGGACCAGGGAACC
>olsFP092_pporGFP_O1	CCTGCAGTTCGTGTGCGGGACCTATACCGCTAGGACGGCATCTATAT
>olsFP092_pporGFP_O10	GTTTTCCAGAAGGTTATTCCTTCGAAAGAACGTTGGAATTTGAAGATGGTGGCTACTGCACGGCT
>olsFP092_pporGFP_O11	TGAAGCCGAGTCTAGGCTAATATCAGCGGAAGCCGTGCAGTAGCCACCATCTTCAAATT
>olsFP092_pporGFP_O12	TCCGCTGATATTAGCCTAGACTCGGCTTCAAACTGCTTCATACATAAGTCTTCATTTAAAGGCGTGAAATTTCC
>olsFP092_pporGFP_O13	GGTCTTTTTTTGCTTCACCGGTCCGTTATCTGGAAATTTCACGCCTTTAAATGAAGACTTATGTATGAAGCAGTT
>olsFP092_pporGFP_O14	AGATAACGGACCGGTGAAGCAAAAAAAGACCACCAACTGGGAACCGAGTATTGAGAAGATGA
>olsFP092_pporGFP_O15	CACCCTTTAGGATACCATCGCGCACAGTCATCTTCTCAATACTCGGTTCCCAGTTGGT
>olsFP092_pporGFP_O16	CTGTGCGCGATGGTATCCTAAAGGGTGATGTTACCATGTTTCTCTCACTCACCGACGG
>olsFP092_pporGFP_O17	AGTGCTAAACTGACACCTGTGGTTGCCACCGTCGGTGAGTGAGAGAAACATGGTAACAT
>olsFP092_pporGFP_O18	TGGCAACCACAGGTGTCAGTTTAGCACTCTGTATAAAGCCAAGAAAGCGGTAAAATTACCTACCGAG
>olsFP092_pporGFP_O19	TTCTGACGAGTCTGTGCTCAACATAATGGGACTCGGTAGGTAATTTTACCGCTTTCTTGGCTTTATACAG
>olsFP092_pporGFP_O2	GTATAGGTCCCGCACACGAACTGCAGGTATGGCCCTGAGCAATCAGGTTACTATGAAATATCATATGG
>olsFP092_pporGFP_O20	TCCCATTATGTTGAGCACAGACTCGTCAGAACGGATTTGCCTAATGGCAAGGTGCAACT
>olsFP092_pporGFP_O21	CGGGCCGCAGCGTGTTCTTCGAGTTGCACCTTGCCATTAGGCAAATCCG
>olsFP092_pporGFP_O22	CGAAGAACACGCTGCGGCCCGGCTTAACACAGTCTAAGGATCCATCTTCGTAATGTGG
>olsFP092_pporGFP_O23	CCTATTCACTGAGCGTTATATAACCTCCACTTCTGTTGACCACATTACGAAGATGGATCCTTAGACTGTGTTAAGC
>olsFP092_pporGFP_O24	TCAACAGAAGTGGAGGTTATATAACGCTCAGTGAATAGGGTCGCCTAGTTAGTCTTGGGTGGGC
>olsFP092_pporGFP_O25	ACAGTCTTTAAGAGCCCAACGGAGTAAGAGCGCCCACCCAAGACTAACTAGGCGAC
>olsFP092_pporGFP_O26	GCTCTTACTCCGTTGGGCTCTTAAAGACTGTTGGGCACAGGAAAGATACTT
>olsFP092_pporGFP_O3	CCTCTATTGTAAATTCTTTGTCTTCGAAGCGACCGTCCATATGATATTTCATAGTAACCTGATTGCTCAGGGCCATA
>olsFP092_pporGFP_O4	ACGGTCGCTTCGAAGACAAAGAATTTACAATAGAGGGTGAAGGTACGGGAAAGCCTTACGAGG
>olsFP092_pporGFP_O5	CCTTTTGTAACCCACAATGTTACGGTCTGTTTGCCCTCGTAAGGCTTTCCCGTACCTTCAC
>olsFP092_pporGFP_O6	GCAAACAGACCGTAACATTGTGGGTTACAAAAGGCGCACCTCTTCCATTTTCTTTCGACATTCTGTC
>olsFP092_pporGFP_O7	CCCGATTACCGTATAGGAACACCGCCGACAGAATGTCGAAAGAAAATGGAAGAGGTGCG
>olsFP092_pporGFP_O8	GGCGGTGTTCCTATACGGTAATCGGGCTTTTACAGATTATCCCAAAGGCATTGTAGATTATTTCAAACCCA
>olsFP092_pporGFP_O9	CCAACGTTCTTTCGAAGGAATAACCTTCTGGAAAACTGGGTTTGAAATAATCTACAATGCCTTTGGGATAATCTGTAAAAG
>olsFP096_R1_2_O1	CTGCAGTAGTTTTCTGCCGGGTTGGTCGCTAGGACGGCATCTATAT
>olsFP096_R1_2_O10	AAAACATATCCCCGACTATTTCAAACAGATGTTTCCTGAGGGCTATTTTTGGGAACGGTCGATGAACT
>olsFP096_R1_2_O11	CGAGCTGTGCATATCCCACCATCTTCGAAGTTCATCGACCGTTCCCAAAAATAGCCC
>olsFP096_R1_2_O12	TCGAAGATGGTGGGATATGCACAGCTCGTAACGAGATCACTATGGAAGGAGACTGCTTCTTCA
>olsFP096_R1_2_O13	GTTGACCCCGTCAAAGCGTACCTTGTTGAAGAAGCAGTCTCCTTCCATAGTGATCTCGTTA
>olsFP096_R1_2_O14	ACAAGGTACGCTTTGACGGGGTCAACTTTCCACCGAACGGGCCGGT
>olsFP096_R1_2_O15	GCTTGGTTCCCATTTCAGCGTTTTTTTCTGCATCACCGGCCCGTTCGGTGGAAA
>olsFP096_R1_2_O16	GATGCAGAAAAAAACGCTGAAATGGGAACCAAGCACAGAAAAAATGTATGTTCGGGATGGCGTGC
>olsFP096_R1_2_O17	CTTCGAGAAGTAAGGCCATGTTAATGTCACCTGTTAGCACGCCATCCCGAACATACATTTTTTCTGT
>olsFP096_R1_2_O18	TAACAGGTGACATTAACATGGCCTTACTTCTCGAAGGAGGGGGTCACTATCGGTGCGA
>olsFP096_R1_2_O19	TCTTCTTCGCTCGATACGTGGTCCTGAAGTCGCACCGATAGTGACCCCCTC
>olsFP096_R1_2_O2	ACCAACCCGGCAGAAAACTACTGCAGGTATGAGTGTGATCAAATCCGTTATGAAAATAAAACTGCGCA
>olsFP096_R1_2_O20	CTTCAGGACCACGTATCGAGCGAAGAAGAAGGGTGTGGAGCTTCCTGACTACCA
>olsFP096_R1_2_O21	TCACTTTGTTATAATCTTTATCGTGACTCAATATTTCAATACAATGATCCACAAAGTGGTAGTCAGGAAGCTCCACACCCT
>olsFP096_R1_2_O22	CTTTGTGGATCATTGTATTGAAATATTGAGTCACGATAAAGATTATAACAAAGTGAAGTTGTATGAGCACGCAGAAGCTCATAGCGG
>olsFP096_R1_2_O23	GGATCCTTATTTAGCGACCCGTGGCAGACCGCTATGAGCTTCTGCGTGCTCATACAACT
>olsFP096_R1_2_O24	TCTGCCACGGGTCGCTAAATAAGGATCCAGGTGTAGTCTTAGAAAGTGAAAAGTCATTCACTATGAGGT
>olsFP096_R1_2_O25	GTTGTCAAATGGTACGCGATTTGGGGTCTTACCTCATAGTGAATGACTTTTCACTTTCTAAGACTACACCT
>olsFP096_R1_2_O26	AAGACCCCAAATCGCGTACCATTTGACAACTGGGCACAGGAAAGATACTT
>olsFP096_R1_2_O3	GCCCATTTACCCGCCCCTCCATGCGCAGTTTTATTTTCATAACGGATTTGATCACACTCATAC
>olsFP096_R1_2_O4	TGGAGGGGCGGGTAAATGGGCATAATTTCCTGATCGTAGGCGAGGGCGA
>olsFP096_R1_2_O5	CATGCTCTGAGTACCTTCATAAGGTTTCCCCTCGCCCTCGCCTACGATCAGGAAATTAT
>olsFP096_R1_2_O6	GGGGAAACCTTATGAAGGTACTCAGAGCATGGACCTGACTGTTAAAGAAGGCGCCCC
>olsFP096_R1_2_O7	AGTGGAATACGGTAGTCATAATATCATACGCAAACGGTAACGGGGCGCCTTCTTTAACAGTCAGGTC
>olsFP096_R1_2_O8	GTTACCGTTTGCGTATGATATTATGACTACCGTATTCCACTATGGGAACCGTGTCTTCGCAAAATACCC
>olsFP096_R1_2_O9	TCAGGAAACATCTGTTTGAAATAGTCGGGGATATGTTTTGGGTATTTTGCGAAGACACGGTTCCCAT
>olsFP097_R2_O1	CTGCAGATGAGATCGACCCCTTGAGCCGCTAGGACGGCATCTATAT
>olsFP097_R2_O10	CTTTTCCAGAAGGATTCAGCTGGGAGCGGAGCATGACTTATGAGGATCAAGGAATTTGCATCGC
>olsFP097_R2_O11	CAATCATCTACCCCTTTCATCATCGTAATATCGTTCGTTGCGATGCAAATTCCTTGATCCTCATAAGTCATGCTC
>olsFP097_R2_O12	AACGAACGATATTACGATGATGAAAGGGGTAGATGATTGTTTCCTGTACAAGATTCGTTTTGATGGTGTGAACTTTCC
>olsFP097_R2_O13	CCATTTTAGTGTTTTTTTCTGCATTACCGGACCATTAGCAGGAAAGTTCACACCATCAAAACGAATCTTGTACAGGAAA
>olsFP097_R2_O14	TGCTAATGGTCCGGTAATGCAGAAAAAAACACTAAAATGGGAACCTAGCACGGAAAAAATGTATGTGCGCG
>olsFP097_R2_O15	GATCGCCCTTCAGCACGCCGTCGCGCACATACATTTTTTCCGTGCTAGGTTC
>olsFP097_R2_O16	ACGGCGTGCTGAAGGGCGATCTCAATATGGCCTTGCTACTGGAAGGTGGC
>olsFP097_R2_O17	GTCGTCTTAAAATCACACCGGTAGTGGCCGCCACCTTCCAGTAGCAAGGCCATATTGA
>olsFP097_R2_O18	GGCCACTACCGGTGTGATTTTAAGACGACGTATAAAGCTAAGAAGGTCGTTCAGCTCCCTGG
>olsFP097_R2_O19	TCACCTTATTATAGTCTTTATCATGACTTAAAATTTCAATACGATGATCTACAAAATGGTAGCCAGGGAGCTGAACGACCTTCTTAGCTTTATAC
>olsFP097_R2_O2	GCTCAAGGGGTCGATCTCATCTGCAGGTATGAGCGTGATTAAGCCAGATATGAAAATGAAATTGAGGATG
>olsFP097_R2_O20	CTACCATTTTGTAGATCATCGTATTGAAATTTTAAGTCATGATAAAGACTATAATAAGGTGAAGCTGTATGAACATGCCGAGGCTCATTCC
>olsFP097_R2_O21	GGCCACACGCGGCAGGCCGGAATGAGCCTCGGCATGTTCATACAGCT
>olsFP097_R2_O22	GGCCTGCCGCGTGTGGCCAAGTAAGGATCCAATTTTGGCCCTACAAACGATTCC
>olsFP097_R2_O23	CTCGTCCCGGCGCGGTGATGGAATCGTTTGTAGGGCCAAAATTGGATCCTTACTT
>olsFP097_R2_O24	ATCACCGCGCCGGGACGAGATTAGTACAAAGTCATCGGCGGGAGGCG
>olsFP097_R2_O25	CTGCGATTTGGGGCCTGGGACCGCCTCCCGCCGATGACTTTGTACTAAT
>olsFP097_R2_O26	GTCCCAGGCCCCAAATCGCAGTGGGCACAGGAAAGATACTT
>olsFP097_R2_O3	CCTCGATAACAAAATAATGACCGTTAACCGCTCCTTCCATCCTCAATTTCATTTTCATATCTGGCTTAATCACGCTCATAC
>olsFP097_R2_O4	GAAGGAGCGGTTAACGGTCATTATTTTGTTATCGAGGGCGAAGGCAAAGGTAAACCCTTTGAAGGC
>olsFP097_R2_O5	GCACCCTCTATGACCGTTAGATCCATAGTCTGTTTGCCTTCAAAGGGTTTACCTTTGCCTTCGC
>olsFP097_R2_O6	AAACAGACTATGGATCTAACGGTCATAGAGGGTGCACCGCTGCCGTTCGCCTATGATATCC
>olsFP097_R2_O7	CGAATACCCGATTACCATAATCAAAGACCGTGGTAAGGATATCATAGGCGAACGGCAGCGGT
>olsFP097_R2_O8	TTACCACGGTCTTTGATTATGGTAATCGGGTATTCGTCAAGTACCCAAAAGACATTCCGGATTATTTCAAACAGA
>olsFP097_R2_O9	CGCTCCCAGCTGAATCCTTCTGGAAAAGTCTGTTTGAAATAATCCGGAATGTCTTTTGGGTACTTGA
>olsFP105_scubRFP_O1	CTGCAGTAGTCAAAGCCGACCACAGGCGCTAGGACGGCATCTATAT
>olsFP105_scubRFP_O10	AAAACATCCCTGATTATTTTAAGCAGAGTTTTCCGAAAGGTTATAGCTGGGAACGGAGCCTTACTTTTGAGG
>olsFP105_scubRFP_O11	ACTGCGCGCAATGCAAATACCGCCATCCTCAAAAGTAAGGCTCCGTTCCCAGCTATA
>olsFP105_scubRFP_O12	ATGGCGGTATTTGCATTGCGCGCAGTGACATTAAGATGGTTGGCGATACCTTTCACAACG
>olsFP105_scubRFP_O13	CGGGGAAATTAACGCCGTAAAACTGGACTTCGTTGTGAAAGGTATCGCCAACCATCTTAATGTC
>olsFP105_scubRFP_O14	AAGTCCAGTTTTACGGCGTTAATTTCCCCGCGAATGGCCCCGTAATGCAACGCC
>olsFP105_scubRFP_O15	CGTGCTGGGTTCCCATTTTACCGTGTGGCGTTGCATTACGGGGCCATTCG
>olsFP105_scubRFP_O16	ACACGGTAAAATGGGAACCCAGCACGGAGAAAATCTACGTTCGAGATGGCGTTTTGACTG
>olsFP105_scubRFP_O17	GCCTTTCAGCAACAATGCCATGGTGATATCACCAGTCAAAACGCCATCTCGAACGTAGATTTTCTC
>olsFP105_scubRFP_O18	GTGATATCACCATGGCATTGTTGCTGAAAGGCGGCACTCACTACAGATGTGATTTTAGGACGACG
>olsFP105_scubRFP_O19	CCAGGAAATTTGGGGCCTTTTTCCTTTGCTTTATACGTCGTCCTAAAATCACATCTGTAGTGAGTGCC
>olsFP105_scubRFP_O2	CCTGTGGTCGGCTTTGACTACTGCAGGTATGTCTGCCATCAAAACCGTAGTCAAACAGTTCA
>olsFP105_scubRFP_O20	TATAAAGCAAAGGAAAAAGGCCCCAAATTTCCTGGCTATCATCTTGTAGACCATTGCATTGAGATAACATCACACG
>olsFP105_scubRFP_O21	GCCACGGCATGCTCATAGAGTTCTACTACGTTATAATCTTTATCGTGTGATGTTATCTCAATGCAATGGTCTACAAGATGATAG
>olsFP105_scubRFP_O22	ATAAAGATTATAACGTAGTAGAACTCTATGAGCATGCCGTGGCACATTCGGGTTTACCTGATTCCGCGAATC
>olsFP105_scubRFP_O23	GGGACAGCCTTGCTGGATCCTTACCGATTCGCGGAATCAGGTAAACCCGAATGT
>olsFP105_scubRFP_O24	GGTAAGGATCCAGCAAGGCTGTCCCCGGTTCCTTCTGCGAAATACCCATCCT
>olsFP105_scubRFP_O25	CCCTTTACTGGACTCCTAGCCCTACGTTCAGGATGGGTATTTCGCAGAAGGAACCG
>olsFP105_scubRFP_O26	GAACGTAGGGCTAGGAGTCCAGTAAAGGGTGGGCACAGGAAAGATACTT
>olsFP105_scubRFP_O3	CCGTTCACAGTACCCTCTAGACTCATTTTGATTTTCATGAACTGTTTGACTACGGTTTTGATGGCAGACATAC
>olsFP105_scubRFP_O4	TGAAAATCAAAATGAGTCTAGAGGGTACTGTGAACGGCCACTATTTCAAAATTGTAGGGGAGGGTGATGG
>olsFP105_scubRFP_O5	GTTTGCTTCCCTTCGAAGGGGGTGCCATCACCCTCCCCTACAATTTTGAAATAGTGG
>olsFP105_scubRFP_O6	CACCCCCTTCGAAGGGAAGCAAACCCTTCATTTAAAAGTTAAAGAAGGTGCGCCACTGC
>olsFP105_scubRFP_O7	GGAGTGCAGTAGTTAAGATGTCATAGGCGAAGGGCAGTGGCGCACCTTCTTTAACTTTTAAATGAAGG
>olsFP105_scubRFP_O8	CCTTCGCCTATGACATCTTAACTACTGCACTCCATTATGGGAATAGGGTGTTTGTGGAATACCCGG
>olsFP105_scubRFP_O9	ACCTTTCGGAAAACTCTGCTTAAAATAATCAGGGATGTTTTCCGGGTATTCCACAAACACCCTATTCCCATAAT
>olsFP106_spisCP_O1	CTGCAGAATCCGCTCCCCACCATATCCGCTAGGACGGCATCTATAT
>olsFP106_spisCP_O10	TTTAAATGCTTCATGAAATATCCTGCGGATATTCCCGACTATTTCAAACTTGCGTTTCCGGAGGGGC
>olsFP106_spisCP_O11	GTCTTCAAACGCGATCTTCCTATCGTACGTCAGCCCCTCCGGAAACGCAAGTTTGAAATA
>olsFP106_spisCP_O12	TGACGTACGATAGGAAGATCGCGTTTGAAGACGGCGGCTGTGCGACCGCA
>olsFP106_spisCP_O13	GTGAACAAGTGTATTACCTTTAAGGCTCATTTCCACAGTTGCGGTCGCACAGCCGCC
>olsFP106_spisCP_O14	ACTGTGGAAATGAGCCTTAAAGGTAATACACTTGTTCACAAGACAAACTTTCAAGGTGGCAACTTTCCAATCG
>olsFP106_spisCP_O15	CCCAAAGTACGTTTCTGCATCACTGGTCCATCGATTGGAAAGTTGCCACCTTGAAAGTTTGTCTT
>olsFP106_spisCP_O16	ATGGACCAGTGATGCAGAAACGTACTTTGGGGTGGGAACCAACCAGCGAGAAAATGACG
>olsFP106_spisCP_O17	GTACATGATAGTATCCCCTTTAATTATGCCATCGCATGGCGTCATTTTCTCGCTGGTTGGTTCCCAC
>olsFP106_spisCP_O18	CCATGCGATGGCATAATTAAAGGGGATACTATCATGTACTTGATGGTTGAGGGAGGGAAAACCCT
>olsFP106_spisCP_O19	CAGGCTTATTCGCACGATAATTGTTCTCATATCGACATTTGAGGGTTTTCCCTCCCTCAACCATCAA
>olsFP106_spisCP_O2	GATATGGTGGGGAGCGGATTCTGCAGGTATGTCACATTCTAAGCAGGCACTGGCGG
>olsFP106_spisCP_O20	CAAATGTCGATATGAGAACAATTATCGTGCGAATAAGCCTGTGCTCATGCCACCTTCCCATTTTGTGG
>olsFP106_spisCP_O21	GTTGGTACGCGTCAACCGGAGGTCCACAAAATGGGAAGGTGGCATGAGCA
>olsFP106_spisCP_O22	ACCTCCGGTTGACGCGTACCAACCTTGACAAAGAAGGCCTCGCTTTTAAATTGGAAGA
>olsFP106_spisCP_O23	CGAGTACGCGGGCCACGGCATATTCTTCCAATTTAAAAGCGAGGCCTTCTTTGTCAAG
>olsFP106_spisCP_O24	ATATGCCGTGGCCCGCGTACTCGAAGTCTAAGGATCCGAGCGCACCTAACTTATTG
>olsFP106_spisCP_O25	CGGCCGCAGCTAGTGAACTTGTAAAGCCAATAAGTTAGGTGCGCTCGGATCCTTAGACTT
>olsFP106_spisCP_O26	GCTTTACAAGTTCACTAGCTGCGGCCGACCGACATTCTTATGACCGGGAGGTTATAAACC
>olsFP106_spisCP_O27	CACTTCTTTGCTCATCACCTTGAGCTATTTACTATGTGCGGTTTATAACCTCCCGGTCATAAGAATGTCGGT
>olsFP106_spisCP_O28	GCACATAGTAAATAGCTCAAGGTGATGAGCAAAGAAGTGTGGGCACAGGAAAGATACTT
>olsFP106_spisCP_O3	AGCCTTCCATCAACCACGTCATTTTCATCGTATCCGCCAGTGCCTGCTTAGAATGTGACATAC
>olsFP106_spisCP_O4	ATACGATGAAAATGACGTGGTTGATGGAAGGCTCGGTCAATGGCCACGCCTTTACCA
>olsFP106_spisCP_O5	GCTTACCGGTGCCTTCGCCTTCAATGGTAAAGGCGTGGCCATTGACCG
>olsFP106_spisCP_O6	TTGAAGGCGAAGGCACCGGTAAGCCCTACGAAGGAAAGCAGTCAGGGACTTTTC
>olsFP106_spisCP_O7	GGGTAGAGGGCCTCCTTTAGTAACCCGAAAAGTCCCTGACTGCTTTCCTTCGTAGG
>olsFP106_spisCP_O8	GGGTTACTAAAGGAGGCCCTCTACCCTTTGCATTTGATATTGTTGCGCCGACACTTAAATATGGC
>olsFP106_spisCP_O9	GTCGGGAATATCCGCAGGATATTTCATGAAGCATTTAAAGCCATATTTAAGTGTCGGCGCAACAATATCAAATGCAAA
>olsFP107_stylCP_O1	CCTGCAGATGTAGTAAGGGCGAGCCTCCGCTAGGACGGCATCTATAT
>olsFP107_stylCP_O10	TTTACAAAGTATCCAGAGGATATCCCGGACTACGTCAAGCAGTCCTTTCCAGAAGGGTATACGTG
>olsFP107_stylCP_O11	CGCTCCATCTTCGAAATTCATAATGCGCTCCCACGTATACCCTTCTGGAAAGGACTGCTTG
>olsFP107_stylCP_O12	GGAGCGCATTATGAATTTCGAAGATGGAGCGGTTTGCACCGTATCCAATGATTCATCAATCCAGG
>olsFP107_stylCP_O13	CCCGGATATTTTCACGTTGTAGATGAAGCAATTGCCCTGGATTGATGAATCATTGGATACGGTGCAAAC
>olsFP107_stylCP_O14	GCAATTGCTTCATCTACAACGTGAAAATATCCGGGCTCAATTTCCCGCCCAACGGGC
>olsFP107_stylCP_O15	CCATCCTTGGGTTTTCTTCTGCATCACCGGCCCGTTGGGCGGGAAATTGAG
>olsFP107_stylCP_O16	CGGTGATGCAGAAGAAAACCCAAGGATGGGAACCAAATACCGAACGCCTTTTTGCTCGC
>olsFP107_stylCP_O17	GGCCATAAAGTTATTCCCAATAAGCATGCCGTCGCGAGCAAAAAGGCGTTCGGTATTTGGTTC
>olsFP107_stylCP_O18	GACGGCATGCTTATTGGGAATAACTTTATGGCCCTGAAATTAGAAGGCGGTGGGCACTACTTATGC
>olsFP107_stylCP_O19	CCTGACCGGTTTTTTCGCCTTATAAGTTGACTTAAATTCGCATAAGTAGTGCCCACCGCCTTCTAATTTCAG
>olsFP107_stylCP_O2	GAGGCTCGCCCTTACTACATCTGCAGGTATGTCCGTGATCGCAAAACAGATGACTTATAAAGTTTATATGTCC
>olsFP107_stylCP_O20	GAATTTAAGTCAACTTATAAGGCGAAAAAACCGGTCAGGATGCCGGGATATCACTATGTAGATCGCAAACTAGA
>olsFP107_stylCP_O21	GAGGTATAGTCGCGGTTATGAGACGTCACGTCTAGTTTGCGATCTACATAGTGATATCCCGGCAT
>olsFP107_stylCP_O22	CGTGACGTCTCATAACCGCGACTATACCTCTGTTGAACAGTGCGAGATAAGTATCGCAAGACATTC
>olsFP107_stylCP_O23	CAGGTCCATGGGATCCTTAGCCCAATAACGAATGTCTTGCGATACTTATCTCGCACTGTTCAACA
>olsFP107_stylCP_O24	GTTATTGGGCTAAGGATCCCATGGACCTGACCTCACATTGTACGATGGTTGTTAACTAGATTGCC
>olsFP107_stylCP_O25	CCTTTCGGTTGGCCCTATTTTACCCAACATGGGCAATCTAGTTAACAACCATCGTACAATGTGAGGT
>olsFP107_stylCP_O26	CATGTTGGGTAAAATAGGGCCAACCGAAAGGTGGGCACAGGAAAGATACTT
>olsFP107_stylCP_O3	CGAAGTAATGGCCGTTCACGGTCCCGGACATATAAACTTTATAAGTCATCTGTTTTGCGATCACGGACATA
>olsFP107_stylCP_O4	GGGACCGTGAACGGCCATTACTTCGAAGTGCAGGGAGATGGCAAAGGAAAACC
>olsFP107_stylCP_O5	AGCCGCACAGTTTGCTCGCCTTCATATGGTTTTCCTTTGCCATCTCCCTGCACTT
>olsFP107_stylCP_O6	ATATGAAGGCGAGCAAACTGTGCGGCTCACGGTCACGAAGGGCGGCC
>olsFP107_stylCP_O7	GCTTAAGATATCCCACGCAAAGGGGAGTGGGCCGCCCTTCGTGACCGTG
>olsFP107_stylCP_O8	CACTCCCCTTTGCGTGGGATATCTTAAGCCCTCTGTCTCAGTACGGATCAATCCCC
>olsFP107_stylCP_O9	ACGTAGTCCGGGATATCCTCTGGATACTTTGTAAAGGGGATTGATCCGTACTGAGACAGAGG
>olsFP109_zoan2RFP_O1	CTGCAGAACCAGAGAGGCACTCCATGCGCTAGGACGGCATCTATAT
>olsFP109_zoan2RFP_O10	CATTGTCGATTATTTTAAAAATAGTTGCCCGGCCGGGTATACCTGGCACAGATCATTTCGGTTTGAAGATGG
>olsFP109_zoan2RFP_O11	TCGGCCGAGCAGATGCATACTGCACCATCTTCAAACCGAAATGATCTGTGCCAGGTATAC
>olsFP109_zoan2RFP_O12	TGCAGTATGCATCTGCTCGGCCGACATTACGGTGAACGTGAGGGAAAACTGTATTTATCATGA
>olsFP109_zoan2RFP_O13	CCGGAAAGTTGACACCGTAAAACGTGCTTTCATGATAAATACAGTTTTCCCTCACGTTCACCGTAATG
>olsFP109_zoan2RFP_O14	AAGCACGTTTTACGGTGTCAACTTTCCGGCGGACGGGCCGGTCATGAAAAAG
>olsFP109_zoan2RFP_O15	TCGCAACTTGGTTCCCAGTTCGTAGTCATCTTTTTCATGACCGGCCCGTCCG
>olsFP109_zoan2RFP_O16	ATGACTACGAACTGGGAACCAAGTTGCGAAAAAATTATTCCGATTAACTCGCAGAAAATTCTGAAAGGAGATGTC
>olsFP109_zoan2RFP_O17	GTATCTGCCACCATCTTTAAGGAGCAAGTACATTGAGACATCTCCTTTCAGAATTTTCTGCGAGTTAATCGGAATAATTTTT
>olsFP109_zoan2RFP_O18	TCAATGTACTTGCTCCTTAAAGATGGTGGCAGATACCGATGTCAATTTGATACCATCTACAAGGCGAAAACTGA
>olsFP109_zoan2RFP_O19	GCTGAATAAAATGCCAGTCTGGCATTTCTTTAGGCTCAGTTTTCGCCTTGTAGATGGTATCAAATTGACATCG
>olsFP109_zoan2RFP_O2	CATGGAGTGCCTCTCTGGTTCTGCAGGTATGGCACATTCTAAACATGGGTTGACGGATG
>olsFP109_zoan2RFP_O20	GCCTAAAGAAATGCCAGACTGGCATTTTATTCAGCACAAATTAAATCGAGAAGACCGAAGCGATGCCA
>olsFP109_zoan2RFP_O21	TGGCATGCTCAATTAGCTGCCATTTCTGATTCTTGGCATCGCTTCGGTCTTCTCGATTTAATTTGT
>olsFP109_zoan2RFP_O22	AGAATCAGAAATGGCAGCTAATTGAGCATGCCATCGCTTCCAGGAGTGCACTCCC
>olsFP109_zoan2RFP_O23	GCACCGCGATATGCGGGATCCTTACGGGAGTGCACTCCTGGAAGCGA
>olsFP109_zoan2RFP_O24	GTAAGGATCCCGCATATCGCGGTGCTCAGGACGCTTCACAGGGGATAAGAACT
>olsFP109_zoan2RFP_O25	GGTCAGAAACTGGCAAGGGAGATTTCAACACTAAAGTTCTTATCCCCTGTGAAGCGTCCTGA
>olsFP109_zoan2RFP_O26	TTAGTGTTGAAATCTCCCTTGCCAGTTTCTGACCTGGGCACAGGAAAGATACTT
>olsFP109_zoan2RFP_O3	GCATCCTTCCATTCGAAAATGCATGGTCATGTCATCCGTCAACCCATGTTTAGAATGTGCCATAC
>olsFP109_zoan2RFP_O4	ACATGACCATGCATTTTCGAATGGAAGGATGCGTTGATGGCCATAAGTTTGTTATAGAAGGTAATGGAAATGGC
>olsFP109_zoan2RFP_O5	ACACACAGGTTGATAAACTGTTTGCCTTTAAACGGATTGCCATTTCCATTACCTTCTATAACAAACTTATGGCCATCAAC
>olsFP109_zoan2RFP_O6	AATCCGTTTAAAGGCAAACAGTTTATCAACCTGTGTGTGATCGAAGGAGGGCCGCTCCC
>olsFP109_zoan2RFP_O7	TCGAACGCTGCTGACAAAATGTCCTCACTAAATGGGAGCGGCCCTCCTTCGATC
>olsFP109_zoan2RFP_O8	ATTTAGTGAGGACATTTTGTCAGCAGCGTTCGACTATGGTAACCGACTTTTTACTGAGTATCCCGAAGG
>olsFP109_zoan2RFP_O9	CCGGCCGGGCAACTATTTTTAAAATAATCGACAATGCCTTCGGGATACTCAGTAAAAAGTCGGTTACCATAG
>olsFP119_Putative uncharacterized protein_O1	CTGCAGAGAACGTGCACTCCCAGATCCGCTAGGACGGCATCTATAT
>olsFP119_Putative uncharacterized protein_O10	CCGTTTCAGGCCGCGATGCACGATGGTTCTGGTTATCAGGTGCACAGGACC
>olsFP119_Putative uncharacterized protein_O11	CCGTGACACTCGCGCCATCTTCATATTGAATGGTCCTGTGCACCTGATAACCAGAACCAT
>olsFP119_Putative uncharacterized protein_O12	ATTCAATATGAAGATGGCGCGAGTGTCACGGCTCATTATCGATATACCTATGAAGGTAGTCACATCAAAGGAGAA
>olsFP119_Putative uncharacterized protein_O13	GGGGAAAACCGGTACCAATCACCTGAAATTCTCCTTTGATGTGACTACCTTCATAGGTATATCGATAATGAG
>olsFP119_Putative uncharacterized protein_O14	TTTCAGGTGATTGGTACCGGTTTTCCCCCGGACGGCCCAGTAATGACGAATAAACTG
>olsFP119_Putative uncharacterized protein_O15	ACATTTTTGTTACACTCCAGTCCATCGCGGTCAGTTTATTCGTCATTACTGGGCCGTCCG
>olsFP119_Putative uncharacterized protein_O16	ACCGCGATGGACTGGAGTGTAACAAAAATGTTGTATCCCAATGACAAAACAATACTATCCACAGCGG
>olsFP119_Putative uncharacterized protein_O17	TCCCAGCAGTGGTGGTGTAACTACAGTCCGCTGTGGATAGTATTGTTTTGTCATTGGGATACA
>olsFP119_Putative uncharacterized protein_O18	ACTGTAGTTACACCACCACTGCTGGGAAGCGTTACCAATCAAAAATGCGTGAAAACAATACATTTGCA
>olsFP119_Putative uncharacterized protein_O19	TGTTTTTGCAGTATATCCGCTGCCATTGGCTTTGCAAATGTATTGTTTTCACGCATTTTTGATTGGTAACGCT
>olsFP119_Putative uncharacterized protein_O2	GATCTGGGAGTGCACGTTCTCTGCAGGTATGTTCGTCTACGTGTATGTGTTGCCACTTCC
>olsFP119_Putative uncharacterized protein_O20	AAGCCAATGGCAGCGGATATACTGCAAAAACAGCCAATGTTTGTCTTTCGGAAATCCGAACTTCA
>olsFP119_Putative uncharacterized protein_O21	GCCACTCCTTGAACGTCAGTTCTGTTTTACTATGTTGAAGTTCGGATTTCCGAAAGACAAACATTGGC
>olsFP119_Putative uncharacterized protein_O22	ACATAGTAAAACAGAACTGACGTTCAAGGAGTGGCAGAAGGCCTTCACTGATGTCATGTAAGGATCC
>olsFP119_Putative uncharacterized protein_O23	ACCCCATCAAATGCACTCGTTTGATCCAGATAAGGATCCTTACATGACATCAGTGAAGGCCTTCT
>olsFP119_Putative uncharacterized protein_O24	TTATCTGGATCAAACGAGTGCATTTGATGGGGTAGACGGGAACCATACTCACAGTCGGC
>olsFP119_Putative uncharacterized protein_O25	CCATTCATCGCGACGGCCCACGGCCGACTGTGAGTATGGTTCCCGTCT
>olsFP119_Putative uncharacterized protein_O26	CGTGGGCCGTCGCGATGAATGGTGGGCACAGGAAAGATACTT
>olsFP119_Putative uncharacterized protein_O3	GGAGCCGAATATGTGCAATTCGTGGGTTTTGGGAAGTGGCAACACATACACGTAGACGAACATAC
>olsFP119_Putative uncharacterized protein_O4	CAAAACCCACGAATTGCACATATTCGGCTCCTTTAATGGGGTAGAATTTGACATGGTCGGGC
>olsFP119_Putative uncharacterized protein_O5	GAACCCTCGTTTGGGTTACCGATACCTCGCCCGACCATGTCAAATTCTACCCCATTAAA
>olsFP119_Putative uncharacterized protein_O6	GAGGTATCGGTAACCCAAACGAGGGTTCAGAGGAACTTAATGCTAAATTTACAAAGGGTCCGCTTAAATTTTC
>olsFP119_Putative uncharacterized protein_O7	GCGTAGCCAAGGTGTGGAACTAGTATATATGGGGAAAATTTAAGCGGACCCTTTGTAAATTTAGCATTAAGTTCCTCT
>olsFP119_Putative uncharacterized protein_O8	CCCATATATACTAGTTCCACACCTTGGCTACGCTTATTATCAGTATCTACCATTCCCCGATGGGATGAGC
>olsFP119_Putative uncharacterized protein_O9	CGTGCATCGCGGCCTGAAACGGGCTCATCCCATCGGGGAATGGTAGATACTGATAATAA
>olsFP120_Putative uncharacterized protein_O1	TGCAGTAACGGAGAGGCCCCTTACACGCTAGGACGGCATCTATAT
>olsFP120_Putative uncharacterized protein_O10	TTCCCAGATGGTATGTCGCCTTTTCAAGCGGCAGCAGATGATGGCAGTGGTTATGTAGT
>olsFP120_Putative uncharacterized protein_O11	GGCGCCATCTTCAAACTGAATGGTACGATGAACTACATAACCACTGCCATCATCTGCTGCC
>olsFP120_Putative uncharacterized protein_O12	TCATCGTACCATTCAGTTTGAAGATGGCGCCTCCCTCACAGGCAACTACCGTTATAGCTACG
>olsFP120_Putative uncharacterized protein_O13	TGGAACTCCCCTTTAATATGACCGCCGTCGTAGCTATAACGGTAGTTGCCTGTGAGGGA
>olsFP120_Putative uncharacterized protein_O14	ACGGCGGTCATATTAAAGGGGAGTTCCATGTTGTCGGGTCAGGCTTTTTGGGC
>olsFP120_Putative uncharacterized protein_O15	GGCTCTTCGTCATGACCGGACCATCGCCCAAAAAGCCTGACCCGACAACA
>olsFP120_Putative uncharacterized protein_O16	GATGGTCCGGTCATGACGAAGAGCCTTACAGCGGTAGATTGGTCGGTGGCG
>olsFP120_Putative uncharacterized protein_O17	CGAAACAACGGTAGTATCATTCGGAAAAAGCATCGTCGCCACCGACCAATCTACCGCTGTAA
>olsFP120_Putative uncharacterized protein_O18	ACGATGCTTTTTCCGAATGATACTACCGTTGTTTCGACTATTGATTGGACGTGTCCCACTACGAGTG
>olsFP120_Putative uncharacterized protein_O19	CGCACAGTCGCATGATAGCGCTTCCCACTCGTAGTGGGACACGTCCAATCAATAGT
>olsFP120_Putative uncharacterized protein_O2	TGTAAGGGGCCTCTCCGTTACTGCAGGTATGCCGCTCCCGACGACTC
>olsFP120_Putative uncharacterized protein_O20	GGAAGCGCTATCATGCGACTGTGCGTACCAATTATACTTTCGCTAAACCTATTGCGGCCTCT
>olsFP120_Putative uncharacterized protein_O21	TCTTACGGAAAACAAACATCGGCTGCTTCTGTAAAATAGAGGCCGCAATAGGTTTAGCGAAAGTATAATTGGTA
>olsFP120_Putative uncharacterized protein_O22	ATTTTACAGAAGCAGCCGATGTTTGTTTTCCGTAAGACGGAGGTAAAAGCGTCCGATGCGG
>olsFP120_Putative uncharacterized protein_O23	AGGTCATGAAAAGCTTTCTGCCACTCCTTCAAATTAATTTCCGCATCGGACGCTTTTACCTCCG
>olsFP120_Putative uncharacterized protein_O24	AAATTAATTTGAAGGAGTGGCAGAAAGCTTTTCATGACCTTTAAGGATCCGTGATAAGTGTGTGTAAGGTAAGGC
>olsFP120_Putative uncharacterized protein_O25	CCCGGAATCCAATCCATTTTATATGCCGCCGCCTTACCTTACACACACTTATCACGGATCCTTAA
>olsFP120_Putative uncharacterized protein_O26	GGCGGCATATAAAATGGATTGGATTCCGGGATAACATTAGGATTGCGAGCGACACGGTGAG
>olsFP120_Putative uncharacterized protein_O27	TCTACTACTCACCCTTAGTTCCCATTTCCCGCTCACCGTGTCGCTCGCAATCCTAATGTTAT
>olsFP120_Putative uncharacterized protein_O28	CGGGAAATGGGAACTAAGGGTGAGTAGTAGATGGGCACAGGAAAGATACTT
>olsFP120_Putative uncharacterized protein_O3	CGAACTCTACACCATTGATACTCCCATAAACATGTACTTCATGAGTCGTCGGGAGCGGCATACC
>olsFP120_Putative uncharacterized protein_O4	ATGAAGTACATGTTTATGGGAGTATCAATGGTGTAGAGTTCGATCTGGTCGGTTCAGGCAAGGGC
>olsFP120_Putative uncharacterized protein_O5	CTGAATTTCCTCTGACCCGTCTTTCGGATTGCCCTTGCCTGAACCGACCAGAT
>olsFP120_Putative uncharacterized protein_O6	AATCCGAAAGACGGGTCAGAGGAAATTCAGGTGAAGTCGACCAAGGGGCCGC
>olsFP120_Putative uncharacterized protein_O7	CGGAACGACAATGTACGGGCTAAAGCCAAGCGGCCCCTTGGTCGACTTCAC
>olsFP120_Putative uncharacterized protein_O8	TTGGCTTTAGCCCGTACATTGTCGTTCCGAACATCGGTTATGGGTTCCATCAGTATCTACCG
>olsFP120_Putative uncharacterized protein_O9	GCTTGAAAAGGCGACATACCATCTGGGAACGGTAGATACTGATGGAACCCATAACCGATGTT
>olsFP133_GFP-like fluorescent protein yellow isoform_O1	TGCAGCCTCACGCACTCCAGAAAGACGCTAGGACGGCATCTATAT
>olsFP133_GFP-like fluorescent protein yellow isoform_O10	TGTGCTATGGCGTCCAATGTTTTGCGAAATATCCCTCACATATCAAGGACTTCTATAAAAGTGCAATGCCCG
>olsFP133_GFP-like fluorescent protein yellow isoform_O11	CGAACGAGATGGTTCTCTCTTGGATATAGCCTTCGGGCATTGCACTTTTATAGAAGTCCTTGATATGTGAG
>olsFP133_GFP-like fluorescent protein yellow isoform_O12	AAGGCTATATCCAAGAGAGAACCATCTCGTTCGAAGGAGATGGAGTTTATAAAACGAGGGCTATGGTTAC
>olsFP133_GFP-like fluorescent protein yellow isoform_O13	CGGTTGTAGATGCTTCCGCGCTCGTAAGTAACCATAGCCCTCGTTTTATAAACTCCATCTCCTT
>olsFP133_GFP-like fluorescent protein yellow isoform_O14	TTACGAGCGCGGAAGCATCTACAACCGTGTTACTCTGACGGGCGAGAATTTTAAGAAGGA
>olsFP133_GFP-like fluorescent protein yellow isoform_O15	CAACGTTCTTGCGCAGGATATGGCCGTCCTTCTTAAAATTCTCGCCCGTCAGAGTAACA
>olsFP133_GFP-like fluorescent protein yellow isoform_O16	CGGCCATATCCTGCGCAAGAACGTTGCGTTTCAGTGTCCCCCATCAATCCTGT
>olsFP133_GFP-like fluorescent protein yellow isoform_O17	GGTTAAATTCCACCCTTATGCCATTATTAACAGTATCTGGTAAGATATACAGGATTGATGGGGGACACTGAAACG
>olsFP133_GFP-like fluorescent protein yellow isoform_O18	ATATCTTACCAGATACTGTTAATAATGGCATAAGGGTGGAATTTAACCAGGTATTTGATATAGAAGGCGAAACAGAAAAATTAGTCTCCAGT
>olsFP133_GFP-like fluorescent protein yellow isoform_O19	GCCAGGGGGCGATTGATCTGAGAAAAACTGGAGACTAATTTTTCTGTTTCGCCTTCTATATCAAATACCT
>olsFP133_GFP-like fluorescent protein yellow isoform_O2	TCTTTCTGGAGTGCGTGAGGCTGCAGGTATGTCATCTGCGGGCGCCC
>olsFP133_GFP-like fluorescent protein yellow isoform_O20	TTTTCTCAGATCAATCGCCCCCTGGCGGAATCGGCTGCCGTTCACATTCCA
>olsFP133_GFP-like fluorescent protein yellow isoform_O21	CCTTGCTCAATTTGGTGTGATATGTAATGTGATGATACCGTGGAATGTGAACGGCAGCCGATTCC
>olsFP133_GFP-like fluorescent protein yellow isoform_O22	CGGTATCATCACATTACATATCACACCAAATTGAGCAAGGACCGGGATGAAAGACGTGATCATATGTGCC
>olsFP133_GFP-like fluorescent protein yellow isoform_O23	AGTATCCAGATCAACAGCCTTCACTACTTCGACTAGGCACATATGATCACGTCTTTCATCCCGGT
>olsFP133_GFP-like fluorescent protein yellow isoform_O24	TAGTCGAAGTAGTGAAGGCTGTTGATCTGGATACTTATCAGTAAGGATCCTAATTCGCAGCTATAGATCATGTCGG
>olsFP133_GFP-like fluorescent protein yellow isoform_O25	CGACTACGTCCCACATGCCGACTGCCGACATGATCTATAGCTGCGAATTAGGATCCTTACTGATA
>olsFP133_GFP-like fluorescent protein yellow isoform_O26	CAGTCGGCATGTGGGACGTAGTCGTGGGCACAGGAAAGATACTT
>olsFP133_GFP-like fluorescent protein yellow isoform_O3	CTCGGTCACATACGGGATCTTGTTCGTAAATAACAGGGCGCCCGCAGATGACATACC
>olsFP133_GFP-like fluorescent protein yellow isoform_O4	TGTTATTTACGAACAAGATCCCGTATGTGACCGAGCTGGAGGGCGATGTTAACGGGATGA
>olsFP133_GFP-like fluorescent protein yellow isoform_O5	CCAGTCCCTTTGCCGTGAATCGTGAATTTCATCCCGTTAACATCGCCCTCCAG
>olsFP133_GFP-like fluorescent protein yellow isoform_O6	AATTCACGATTCACGGCAAAGGGACTGGCGATGCGTCCACTGGACATATCGAGG
>olsFP133_GFP-like fluorescent protein yellow isoform_O7	ACAGGAATTTCGCCTGAGGTACAGACGTATTTAGCCTCGATATGTCCAGTGGACGCATCG
>olsFP133_GFP-like fluorescent protein yellow isoform_O8	CTAAATACGTCTGTACCTCAGGCGAAATTCCTGTACCTTGGGCGACATTGGTGTCTACGA
>olsFP133_GFP-like fluorescent protein yellow isoform_O9	GGATATTTCGCAAAACATTGGACGCCATAGCACATCGTAGACACCAATGTCGCCCAAGGT
>olsFP136_Predicted protein_O1	CCTGCAGTAACTGACCACATGTGGCGACGCTAGGACGGCATCTATAT
>olsFP136_Predicted protein_O10	TAAAATATCCGGATGATATGACCGACTTTTTTAAAGCAGCTGTCGAAAACGGCGGTCTGTCATGGG
>olsFP136_Predicted protein_O11	CCTGCTCCAGGGACATAGTGCGCTCCCATGACAGACCGCCGTTTTCGA
>olsFP136_Predicted protein_O12	AGCGCACTATGTCCCTGGAGCAGGATGGCGGATTTTGCTCCGTCGTGAATACT
>olsFP136_Predicted protein_O13	TGATAATGGAGGCCGTCCTTGTCTAATTTGGAAGTATTCACGACGGAGCAAAATCCGCCAT
>olsFP136_Predicted protein_O14	TCCAAATTAGACAAGGACGGCCTCCATTATCATATGACTTTCCAAGGCATCAACTTAGATCCGAACG
>olsFP136_Predicted protein_O15	CCCCATCGTCATCTTTTTCATCACTGGGCCGTTCGGATCTAAGTTGATGCCTTGGAAAGTCATA
>olsFP136_Predicted protein_O16	GCCCAGTGATGAAAAAGATGACGATGGGGTGGTTACCTTCAGTAGAAACCAACATTCCGCG
>olsFP136_Predicted protein_O17	TGTCGCCAACAAGGGTGTTGCCACGCGGAATGTTGGTTTCTACTGAAGGTAACCA
>olsFP136_Predicted protein_O18	TGGCAACACCCTTGTTGGCGACATCAACATGTTGTTAAAGGTTAACGACGGTAGCTTCC
>olsFP136_Predicted protein_O19	GGCTTCATAAAGCGATAGACAGTCACAAACTTGACTCTAAGGAAGCTACCGTCGTTAACCTTTAACAACATGTTGA
>olsFP136_Predicted protein_O2	TCGCCACATGTGGTCAGTTACTGCAGGTATGTCGCTTTCTAAGGATGCAATGAAGCTCCATC
>olsFP136_Predicted protein_O20	TTAGAGTCAAGTTTGTGACTGTCTATCGCTTTATGAAGCCGGTGCCAGCCGGCTTCAAAATGC
>olsFP136_Predicted protein_O21	GAGCTTAAAAGCGATGAAGTGATGCGGGGGCATTTTGAAGCCGGCTGGCACC
>olsFP136_Predicted protein_O22	CCCCGCATCACTTCATCGCTTTTAAGCTCACGCGTGTTGAGAATGATGCCGATTGTAATGT
>olsFP136_Predicted protein_O23	AGAAAAAGCTTTGCCCCACTCATGTAAAAGAACGACATTACAATCGGCATCATTCTCAACACGCGT
>olsFP136_Predicted protein_O24	CGTTCTTTTACATGAGTGGGGCAAAGCTTTTTCTTGCTTTCTCCCAGAAAATCCGACTCTACAGC
>olsFP136_Predicted protein_O25	GCCTTTTCCTAGGGATCCTTATTTGAGTTTCGGTAGCTGTAGAGTCGGATTTTCTGGGAGAAAGCA
>olsFP136_Predicted protein_O26	TACCGAAACTCAAATAAGGATCCCTAGGAAAAGGCACCTGACCGAGAGGATTTTCACGTAGATCA
>olsFP136_Predicted protein_O27	GGCTCCAGAGCTTTTCTGAGAAACCGGTTATGATCTACGTGAAAATCCTCTCGGTCAGGT
>olsFP136_Predicted protein_O28	TAACCGGTTTCTCAGAAAAGCTCTGGAGCCTGGGCACAGGAAAGATACTT
>olsFP136_Predicted protein_O3	GCAGTGCCCGTTGACAGAACCTTCTAAAATCAGATGGAGCTTCATTGCATCCTTAGAAAGCGACATA
>olsFP136_Predicted protein_O4	TGATTTTAGAAGGTTCTGTCAACGGGCACTGCTTTGAGATCCATGGTGAAGGGGAAGGG
>olsFP136_Predicted protein_O5	GACCATTGCTCGCCTTCAAACGCCTTCCCTTCCCCTTCACCATGGATCTCAAA
>olsFP136_Predicted protein_O6	AAGGCGTTTGAAGGCGAGCAATGGTCTAAATTCACTGTTAAGAAGGGCGGACCGCT
>olsFP136_Predicted protein_O7	GGGCGATAAGGTCGAACGAAAAGGGCAGCGGTCCGCCCTTCTTAACAGTGAATTTA
>olsFP136_Predicted protein_O8	GCCCTTTTCGTTCGACCTTATCGCCCCGTGCCTAAAATATGGCAGCAAGCCGTTTG
>olsFP136_Predicted protein_O9	CAGCTGCTTTAAAAAAGTCGGTCATATCATCCGGATATTTTACAAACGGCTTGCTGCCATATTTTAGGCACG
>olsFP139_McavFP_7.5_O1	CCTGCAGATAAAGCCGACCCACGTCAACGCTAGGACGGCATCTATAT
>olsFP139_McavFP_7.5_O10	ATCCAAAGCATATCCCGGACTATTTTAAACAGATGTTCCCTGAAGAATATAGCTGGGAAAGGTCGATGAATTTCGA
>olsFP139_McavFP_7.5_O11	TGCGTGCAGTACAAATGCCACCTCCTTCGAAATTCATCGACCTTTCCCAGCTATATTCTTCAG
>olsFP139_McavFP_7.5_O12	AGGAGGTGGCATTTGTACTGCACGCAACGAAATTACGATGGAAGGCGATTGTTTTTTTAACAAGGT
>olsFP139_McavFP_7.5_O13	CGGGAAGTTCACCCCGTCGAATCTAACCTTGTTAAAAAAACAATCGCCTTCCATCGTAATTTCGT
>olsFP139_McavFP_7.5_O14	TAGATTCGACGGGGTGAACTTCCCGCCCAACGGTCCGGTTATGCAAAAAAAAACC
>olsFP139_McavFP_7.5_O15	ACATACATTTTTTCCGTGGATGGTTCCCATTTCAGGGTTTTTTTTTGCATAACCGGACCGTTGGG
>olsFP139_McavFP_7.5_O16	CTGAAATGGGAACCATCCACGGAAAAAATGTATGTGAGAGATGGCGTACTGACAGGGGATATTAATATGG
>olsFP139_McavFP_7.5_O17	CCCACCACCTTCCAGCAGAAGCGCCATATTAATATCCCCTGTCAGTACGCCATCTCTC
>olsFP139_McavFP_7.5_O18	CGCTTCTGCTGGAAGGTGGTGGGCATTATCGTTGCGATTTTAGGACGACTTACAGGGC
>olsFP139_McavFP_7.5_O19	GGTAATCTGGCAGCTTCACTCCTTTCTTCTTGGCCCTGTAAGTCGTCCTAAAATCGCAACGATAATG
>olsFP139_McavFP_7.5_O2	TTGACGTGGGTCGGCTTTATCTGCAGGTATGTCCGTTATCAAAAGCGTTATGAAAATCAAACTCCGC
[truncated: 726 more rows]
