# Supplementary material for: A Method for Multiplex Gene Synthesis Employing Error Correction Based on Expression
Source: PLoS One. 2015 Mar 19;10(3):e0119927. doi: 10.1371/journal.pone.0119927 (PMC4366238; doi:10.1371/journal.pone.0119927)
Supplement: S2 Dataset — Contains the gene sequences for the GFP chip. (TXT) [file pone.0119927.s004.txt]

>gnl|BL_ORD_ID|0 N3
CTGCAGGTATGAAAACCAAATACCATATGGAAGGTTCAGTGAACGGTCACGAGTTCACAATAGAAGGTGTGGGAACCGGT
TACCCTTATGAGGGGAAGCAGATGTCTGAATTGGTCATCATCAAACCGGCAGGGAAACCCTTACCTTTCTCATTTGATAT
TCTTTCTAGCGTCTTTCAGTATGGCAACCGCTGCTTTACAAAGTACCCAGCGGATATGCCAGACTATTTCAAACAGGCCT
TCCCTGATGGGATGTCATATGAACGTAGTTTTTTATTCGAGGACGGGGCGGTAGCGACAGCCTCTTGGAACATAAGACTG
GAAGGCAATTGCTTTATTCACAACAGTATATTTCATGGAGTTAACTTCCCGGCGGATGGACCAGTTATGAAAAAAAAAAC
GATCGGTTGGGACAAGAGCTTTGAAAAAATGACAGTATCCAAGGAAGTTCTAAGGGGTGATGTTACCATGTTTCTGATGC
TAGAGGGAGGGGGGTACCATCGATGTCAGTTTCACTCCACCTACAAAACCGAAAAACCAGTAACTTTACCCCCAAACCAT
GTGGTGGAACACCAGATCGTGCGAACGGATTTAGGCCAGTCGGCAAAAGGGTTTTAAGGATCCGCCACCTCACCTGCTTG
CGGTGAATCCAGTTTGTCTAGTATTAAGTCTGCATATGGCGTTGACGTGGATGAATTCTTACGTTTAACGAAAACTGCTG
TGTCCGAAATA
>gnl|BL_ORD_ID|1 N37
CTGCAGGTATGTCTGTGATCAAGGAAGATATGCGGATAAAATTGCATATGGAAGGCACCGTGAATGGGCACGATTTTACG
ATCGAAGGAGAAGGAAAAGGGAAACCGTACGAAGGAACACAAACGATGAAACTTACAGTAACTAAAGGTGGCCCTCTTCC
GTTTGCCTTCGATATTTTGTCCCCCAGTTTTCAGTACGGCTCGAAAGCGTTCACCAAGTATCCTGAAGATATTCCGGACT
ATTTTAAACAGTCTTTTCCAGAAGGGTATACGTGGGAACGTACCATGACGTTTGAGGACGGCGGTGTGTGCACGGCGACT
AACGATATTTCATTAGAAGGGAACTGTTTTATATATAAGGTAAAATTCCATGGGGTCAACTTTCCGCCTAACGGGCCGGT
TATGCAGAAAAAGACCACCGGTTGGGAGCCGTCAACAGAAAAGATGTACCCACGTGACGGCGTCCTGAAAGGAGACATCC
ACATGGCGCTAAAACTGGAAGGCGGCGGGCACTATCGCTGCGACTTTAAGACCACTTACAAGGCGAAGAAACCTGTTAAA
ATGCCGGGTTATCATTTTGTAGACCATCGCCTCGAAATCACTAATCATAATAAAGATTACAACTAAGGATCCTGTCAGTG
ATATAAGGGTGCTTGTACAGCAATACTCGAAGGAATTAACAATGTTCCGCTCCAATATACAGTAAATTCATGGAATGGTC
ATTCAGTTCGT
>gnl|BL_ORD_ID|2 N38
CTGCAGGTATGTCTGTTATCAAGGAGGAAATGCGAATCAAAGTGCATATGGAAGGTACCGTAAATGGTCATTACTTCGAG
ATAGAAGGAGAAGGTAAAGGGAAACCATACGAAGGCACCCAGACTGTCAAACTAACAGTTACCAAAGGCGGCCCTTTACC
GTTCGCCTGGGATATCTTATCGCCTCAGTTTCAGTACGGTAGCAAAGCGTTCACGAAGTATCCAGAAGACATTCCAGATT
ACTTTAAACAGTCTTTTCCGGAAGGTTACACCTGGGAGCGTACGATGAACTTTGAAGATGGTGGTGTCTGCACCGTGACC
AACGATTCATCGCTCCAAGGTAATTGTTTCATTTACAAAGTCAAGTTCACGGGGGTCAATTTTCCTCCAAACGGTCCAGT
TATGCAGAAAAAAACTATGGGGTGGGAACCCTCGACAGAGCGGCTCTATCCTCGCGACGGTGTTCTCAAAGGTGATATCC
ATATGGCCTTGAAACTAGAGGGCGGCGGTCATTATCTCTGTGAGTTCAAGACTACCTACAAAGCAAAAAAACCCGTTAAA
ATGCCGGGGTATCATTACGTTGATCATAAACTCGATATTACGAACCATAACAAAGACTATACGTAAGGATCCCGCGCTCG
AACTCCGGTGAGCTTAGAACTAACGCGCATTTTCGCAAAAACCACCCCTGATATCCAATGTATGCAATTGTACTGGTTAC
CCTGGCGGGTG
>gnl|BL_ORD_ID|3 N39
CTGCAGGTATGAGCGTGATCGCCAAACAAATGACCTACAAAGTTTATATGTCCGGAACTGTCAACGGTCATTACTTTGAG
GTGGAAGGCGACGGCAAAGGGAAGCCGTATGAAGGCGAACAAACGGTCAAACTGACGGTGACCAAGGGCGGTCCCCTTCC
TTTTGCGTGGGATATCTTATCTCCACAATGTCAATATGGATCAATCCCATTTACTAAATACCCGGAAGACATACCGGACT
ATGTGAAGCAGAGTTTTCCGGAAGGTTATACCTGGGAAAGGATTATGAATTTCGAAGATGGAGCCGTTTGCACCGTTAGC
AATGATTCCTCTATTCAAGGGAACTGTTTTATCTATCATGTCAAATTCTCTGGGCTAAATTTTCCTCCCAACGGGCCGGT
CATGCAGAAAAAGACCCAAGGTTGGGAGCCGAATACCGAGCGCTTGTTCGCGCGCGATGGCATGCTGCTGGGTAACAACT
TTATGGCTCTGAAATTGGAGGGGGGTGGCCATTATCTTTGCGAATTTAAGACTACGTACAAGGCAAAAAAGCCAGTTAAA
ATGCCGGGTTACCATTATGTCGATCGAAAACTTGATGTCACCAACCACAACAAAGATTACACCTAAGGATCCCCCAGCAT
GTCTATAACGGATAACTGGCCTATATAGGCGACGTACCGACTGATAGGGAAACGGAGTCAGCTAACATCTTCTCACTGCA
GGGCATCCAGA
>gnl|BL_ORD_ID|4 N4
CTGCAGGTATGAAAACGAAATACCATATGGAAGGTTCGGTTAACGGTCATGAGTTCACCATTGAAGGCGTGGGTACCGGG
TATCCTTATGAAGGTAAACAGATGTCCGAACTGGTCATCATTAAACCTGCGGGTAAACCTCTACCCTTTTCATTTGATAT
CCTCTCGAGCGTGTTCCAGTATGGTAACCGCTGCTTCACTAAATATCCAGCGGATATGCCAGATTATTTTAAGCAAGCGT
TTCCAGATGGTATGAGCTACGAAAGATCATTTCTGTTTGAAGACGGAGCGGTGGCTACAGCATCTTGGAATATTCGCTTA
GAAGGTAACTGTTTTATCCACAACTCGATCTTTCATGGAGTCAATTTTCCCGCTGATGGGCCAGTCATGAAGAAGAAAAC
AATCGGTTGGGATAAATCATTCGAAAAAATGACGGTGTCCAAGGAAGTCCTCAGAGGTGACGTCACCATGTTCCTGATGC
TCGAAGGAGGCGGTTCGCACCGCTGTCAATTTCATAGTACTTACAAGACCGAGAAACCGGTAACGTTACCACCTAATCAT
GTGGTAGAACACCAAATTGTTCGCACGGATCTTGGTCAGTCTGCTAAGGGTTTCTAAGGATCCAAGAAAGTTCATCCATC
GACCTGCGTAGGACGAAAAGTTCAATTTGAAGGGGAGTAACGCGTACTCCAAAAATACTGTCATTGCAGTTAAAGTGGAA
CCGCACATGCA
>gnl|BL_ORD_ID|5 N40
CTGCAGGTATGAGTGTTATTGCGAAGCAGATGACATATAAGGTATATATGTCGGGCACTGTCAACGGTCACTATTTTGAA
GTGGAAGGTGATGGGAAAGGTAAACCTTACGAAGGCGAACAGACCGTCAAACTTACCGTGACCAAAGGCGGTCCCCTACC
GTTTGCTTGGGACATTTTGTCTCCTCAGTCCCAGTACGGGTCGATCCCGTTTACCAAATATCCGGAGGATATCCCCGACT
ATGTAAAGCAGAGTTTCCCAGAAGGGTACACGTGGGAGAGGATCATGAACTTTGAAGACGGTGCAGTGTGTACTGTCTCC
AACGATTCGTCAATTCAAGGCAACTGCTTCATTTATCACGTGAAATTTAGCGGATTGAATTTCCCACCCAACGGACCCGT
TATGCAGAAAAAAACGCAGGGTTGGGAACCCAATACGGAACGCCTGTTCGCGAGAGATGGGATGTTAATCGGCAACAATT
TTATGGCGCTCAAGCTAGAGGGGGGCGGTCACTATTTGTGTGAGTTTAAATCTACTTACAAGGCGAAAAAGCCCGTGAAG
ATGCCGGGGTATCATTACGTAGACAGGAAATTGGACGTTACCAACCATAACAAAGATTACACGTAAGGATCCGGCTCTAC
GTCAAGTGACTCCATCACTAGACCCTTCAATAAATGCTTTGTATTACGCCGATCACCGCTTATGTGGTTGGGTCCCCTAC
TAGAGGAGCTG
>gnl|BL_ORD_ID|6 N42
CTGCAGGTATGAGTGTTATTGCGAAGCAAATGACTTACAAAGTTTATATGTCCGGTACTGTTAATGGCCACTACTTTGAG
GTGGAAGGGGACGGCAAAGGCAAGCCGTACGAGGGCGAACAAACGGTCAAACTCACCGTTACCAAGGGGGGCCCATTGCC
ATTCGCGTGGGATATCTTATCGCCGCAATCCCAGTATGGTAGTATCCCTTTTACAAAGTATCCAGAAGACATCCCGGATT
ATGTAAAACAGAGTTTTCCTGAGGGCTACACCTGGGAACGCATCATGAACTTCGAAGACGGAGCGGTATGCACGGTGTCT
AACGATTCTAGCATACAGGGGAATTGCTTCATATATAACGTTAAGTTTTCTGGGCTGAACTTTCCCCCTAATGGCCCTGT
GATGCAAAAAAAAACTCAGGGCTGGGAGCCTAATACCGAACGATTGTTCGCCCGTGATGGGATGTTGATTGGCAACAATT
TTATGGCACTGAAACTGGAAGGCGGAGGTCATTATTTATGTGAATTTAAATCAACATACAAAGCTAAAAAACCGGTTAAA
ATGCCGGGCTATCATTATGTGGACCGCAAACTAGATGTCACGAACCATAACCGGGATTATACCTAAGGATCCCAGACGTA
AAGCGATAGAATGTTGCAGCGTATATGCGTTTGCATGAGTCTCACATTTGTGCCCAGGTATCTAGAAACACTGGGACAAG
CAGGCCACTAT
>gnl|BL_ORD_ID|7 N44
CTGCAGGTATGAGCGTTATCGCCAAACAAATGACGTACAAGGTGTATATGTCAGGAACCGTAAATGGCCATTATTTTGAA
GTGGAAGGGGACGGAAAGGGGAAACCCTATGAAGGCGAACAAACGGTCAAACTAACCGTTACCAAGGGTGGCCCACTTCC
ATTCGCATGGGACATTCTTTCGCCACAAAGTCAGTATGGAAGTATTCCTTTCACTAAGTACCCTGAAGACATACCAGATT
ACGTGAAACAAAGTTTTCCTGAAGGCTACACTTGGGAACGTATCATGAATTTTGAAGACGGCGCGGTTTGCACGGTTTCA
AATGATAGTAGCATCCAAGGCAATTGCTTCATCTACAATGTGAAATTTAGCGGCTTGAACTTTCCGCCCAACGGGCCCGT
GATGCAGAAGAAGACCCAGGGGTGGGAACCTAACACGGAACGTCTATTTGCACGGGACGGCATGCTAATCGGCAACAACT
TTATGGCGCTAAAACTTGAAGGCGGTGGTCACTACCTATGCGAGTTTAAATCTACATATAAAGCAAAGAAACCCGTGCGA
ATGCCGGGGTATCATTACGTCGACCGGAAACTGGATGTCACCAATCACAATAGGGACTACACCTAAGGATCCGAAACCGG
ATAGCAAACATGCCTCTCCATATGCAATGTCGAAACCCCCGCGCCATGTGTGTAGCTGGGAGCAGCCAGGTCGTTCTCTC
ACCAGTGATGT
>gnl|BL_ORD_ID|8 N46
CTGCAGGTATGTCCGTCATTAAAGAAGAGATGCGAATTAAAGTCCACATGGAAGGAACTGTCAATGGTCATTATTTCGAA
ATTGAAGGCGAAGGTAAAGGTAAACCTTATGAGGGCACTCAGACCGTGAAACTGACGGTCACCAAAGGTGGTCCGCTTCC
CTTCGCCTGGGATATTCTCTCACCCCAGTTCCAATATGGTTCTAAGGCCTTTGTGAAACATCCCGAAGATATTCCTGACT
ACTTCAAATTATCATTTCCGGAAGGTTATACCTGGGAACGTACGATGAATTTCGAAGACGGCGGCGTTTGCACTGTTACC
AACGATAGTTCACTGCAAGGGAATTGCTTCATCTACAAAGTCAAGTTTACAGGCGTGAACTTCCCTCCCAACGGTCCCGT
TATGCAGAAGAAGACCATGGGCTGGGAACCGTCTACCGAACGATTGTATCCGCGTGACGGAGTCCTCAAGGGAGACATTC
ACATGGCGCTCAAACTAGAAGGAGGCGGTCATTATTTGTGTGAGTTCAAGACAACCTATAAGGCGAAGAAGCCCGTTAAG
ATGCCGGGTTATCATTATGTTGATTCCAAGTTGGATATTACGAATCACAATAAAGATTATACTTAAGGATCCACTAAACT
CGAAAGCGTCAGGGTTGTAATTGTCAGTTTGAGCACAGCCGTCTGGTTGCGTCTGAAACCAAGTCTTACAGGGTGCAGCC
GAAGTGACATG
>gnl|BL_ORD_ID|9 N47
CTGCAGGTATGTCTGTTATCAAAGAGTTCATGCGATTTAAAGTCAGGATGGAGGGAACAGTTAACGGGCATGAATTTGAA
ATTGAGGGAGAAGGAGAGGGACGTCCTTACGAGGGTCACCAGACCGTCAAACTGAAAGTGACCAAAGGTGGGCCTCTCCC
CTTTGCCTGGGACATCTTGTCTCCTCAGTTCCAGTATGGGAGTAAAGCCTACGTGAAACACCCAGCTGACATCCCCGATT
ATTTCAAGTTGAGCTTTCCTGAGGGATTCAAGTGGGAGCGTGTGATGAATTTTGAAGACGGCGGCGTGGTCACCGTGACC
CAAGACTCCAGTCTCCAGGACGGGTGTTTTATTTATAAGGTTAAATTCATAGGGGTTAACTTTCCTTCAGACGGTCCGGT
GATGCAAAAAAAAACAATGGGATGGGAAGCGTCTACAGAGAGGCTCTATCCGCGTGACGGCGTCTTAAAAGGTGAGATTC
ACATGGCATTAAAGCTTAAGGACGGTGGCCATTATCTCTGTGAATTTAAAACTACGTATAAAGCTAAAAAACCCGTGCAG
TTACCGGGTTACTATTATGTCGATTCAAAACTTGATATCACGAGCCATAATGAAGACTACACCTAAGGATCCCCGTGGGC
CTGCGGTCCTTATTGGCTCTTTGTAATCCATCCCGGCTGTTGCAGCAAGTTAGTGGGGAGTCACTACAAGTATCGTCGGA
ATTGGACTCAT
>gnl|BL_ORD_ID|10 N74
CTGCAGGTATGTCACTTTCAAAACAAGGCATAAAAGACGACATGAAAATGACGTACCATATGGATGGGAGCGTTAATGGG
CACGACTTTACGATTGAAGGGGAAGGAACCGGCAAGCCATACGAGGGTACACAAACCTTGAAGTTACGAGTGACGGGTGG
CCCACTTCCATTTGCGTTTGACATTCTGAGTGCTGCCTTCCAATATGGTAATAGATGTTTCACCAAATATCCTGAGGACA
TCCCTGATTACTTCAAGCAGTCCTTCCCAGAGGGTTATTCTTGGGAACGTACAATGACTTTTGAGGATGGTGGAGTTTGC
ACCGCCTCAGCGGATATTTCGCTTGATGGTAATTGTTTTATCCACAAGAGTAAATTTCACGGCGTTAATTTTCCCGCGAA
TGGGCCTGTTATGCAAAAAAAAACCACTAACTGGGAGCCTAGCTCTGAGAAAATGACTCCTCGTGATGGCATTTTGAAAG
GTGATGTCACCATGTTTCTTATGCTAGAAGGCGGGGGCAACTATCGATGCCAGTTTCACACGACCTACAAGGCTAAGAAG
GCGGTCAAAATGCCGGAATCACATTTTGTCGAACATCGTTTGGTAAGGACTGATCTTGATGACGCATAAGGATCCAGTAC
CGCTATCCATACGGCCCGATCTTCAAACGAGGATCGATCTATTCTATGAACTTCGGGCCCTCTACTGGGTTGTCGGCATT
GCCAGCACTGA
>gnl|BL_ORD_ID|11 N75
CTGCAGGTATGGCGTTATCGAAACAGGGCATTAAAGATGATATGAAAATGAAATATCATATGGACGGTTCTGTTAATGGA
CATGAGTTCACTATTGAGGGAGAAGGCACAGGGAAGCCGTATGAGGGCACTCAAACCATCAAACTTCGCGTCACGGGCGG
GCCCTTACCTTTTTCATTTGACATCTTATCAGCAGTGTTCCAGTACGGTAACCGTTGCTTCACCAAGTATCCGGAAGATA
TCGTTGATTATTTCAAGCAGTCTTTCCCTGAGGGTTACTCTTGGGAACGAACTTTAACCTTTGAAGATGGAGGCGTGTGT
ACTGCCAGTGCGGATATATCCCTTGACGGGAATTGTTTTATCCATAAGAGCAAATTCCATGGTGTAAACTTCCCAGCCAA
TGGTCCGGTTATGCAAAAGAAGACCACGAACTGGGAGCCGTCAAGCGAAAAGATGACCCCTCGGGATGGCATACTCAAAG
GCGATGTGACTATGTTCTTACTGCTTGAAGACGGTGGCAACTACCGTTGCCAGTTTCACACCACGTATAAAGCTAAGAAA
GCGGTTAAAATGCCAGAAAGCCACTTTGTAGAACATCGCTTGGTTAGGACCGATTTGCCCGATGCATAAGGATCCCTGCC
GCGGCCGACTTAGCTGCAACCTCATAGTCCGGTCAGTCCGCCTACACAACAGACTCTCTTACAAAACGTCACTGGGCAAT
CTGGTCCCGGA
>gnl|BL_ORD_ID|12 N76
CTGCAGGTATGGCCCTCTCGAAACAGGGGCTAAAAGATGACATGAAGATGAAATACCATATGGACGGGTCTGTGAATGGT
CACGAATTTACCATTAAAGGCGAAGGTACGGGCAAACCGTATGAAGGCACGCAAACGATTAAGTTACGCGTGGTAAAGGG
GGGGCCGCTCCCGTTTTCAGTAGACATTCTGAGCGCAGTTTTCCAGTATGGTAATCGGTGCTTCACTAAATACCCTCAGG
ATATTGTAGACTATTTTAAAAACAGTTGTCCGGCGGGGTACACCTGGGAGAGAAGTTTCTTGTTCGAAGATGGCGCAGTG
TGTACGGCCTCGGCGGACATTACCCTGTCCGAAAATTGTTTCTACCATAAAAGCAAATTCCACGGTGTTAATTTCCCGGC
TGACGGCCCAGTTATGAAAAAGAAGACCACGAACTGGGAGCCAAGCTGTGAAAAAATGACCCCAATTCCGAATGAAGGGA
TCTTGAAGGGGGATGTGACCATGTTCCTGCTGCTCGAAGATGGGGGACGCTACAGGTGCCAGTTTCATACAGTGTACAAG
GCCAAAAGCGACCCAAAGACGATGCCGGACTGGCATTTCGTCCAGCACAAACTCAACCGTGAGGATCTGCCCGACGCCAA
ACACCAATAAGGATCCAACAGCGGCAATAAAAAAAGCAGGCTAGCGCTTGAAGGCCTGATCGAACCTGTGTTTCACTCGG
CGCACTTGTAT
>gnl|BL_ORD_ID|13 N77
CTGCAGGTATGGCGTTGAGCAAACATGGTCTAAAAGATGACATGAAGATGAAATATCACATGGAGGGGTCAGTCAATGGA
CATGAATTTACGATAAAAGGAGAAGGCACAGGTAAACCTTATGAGGGGACGCAGACGATAAAGTTAAGAGTAGTGAAAGG
TGGACCCCTACCGTTCAGCGTGGATATCCTGAGTGCGGTTTTTCAGTATGGCAACCGAGTCTTCACTAAATATCCACAGG
ATATCGTCGATTACTTTAAAAATTCCTGTCCTGCCGGATATACTTGGCAGCGTTCTTTTCTCTTTGAAGACGGAGCCGTG
TGTACAGCCTCAGCTGACATCACGGTGTCTGAGAACTGCTTCTATCATGAGAGTAAATTTCACGGCGTGAACTTCCCGGC
AGACGGCCCGGTTATGAAAAAAATGACTACCAACTGGGAACCTTCATGCGAAAAAATTACCCCGATTCCCAACGAAGGAA
TATTAAAAGGGGATGTGACCATGTTCCTGTTGCTAAAGGACGGCGGTCGTTATAGATGCCAATTCGATACGGTGTATAAG
GCCAAATCGGACCCTAAAACCATGCCAGATTGGCACTTCATACAACATAAACTCAATCGGGAAGATCGTTCCGACGCCAA
ACACCAATAAGGATCCTCGAAGGTATGGGGGCAACGTCGGAGTTATACTAAACGTAGTTGGAGAAACGATGCAGCAGTGC
CGTTCTAGGGC
>gnl|BL_ORD_ID|14 N78
CTGCAGGTATGGCTCTAAGCAAGCATGGTCTGACAGATGACATGACTATGAAGTATCATATGGAGGGTTGTGTCGACGGC
CATAAGTTTGTGATCAAAGGTCACGGTAACGGCAATCCGTTTGAAGGAAAACAGACGATCAACCTTTGCGTGGTCGAGGG
TGGCCCACTCCCATTTTCGGAGGATATACTTTCAGCTGCTTTCGACTATGGTAATCGAGTCTTCACGGAATATCCACAGG
GAATTGTTGACTACTTCAAAAACTCATGTCCAGCCGGCTATACATGGCATAGGTCGTTTTTATTCGAAGACGGGGCCGTT
TGTACAGCTAGCGCAGATATCACTGTGTCGGAAAATTGCTTTTATCATGAATCCAAATTTCACGGGGTAAACTTTCCAGC
CGATGGTCCTGTAATGAAAAAAATGACGACCAACTGGGAACCGTCTTGCGAGAAGATTATTCCAATTCCTAGCCAAGGTA
TTCTAAAAGGTGATGTTGCCATGTATCTTCTTCTGAAAGATGGTGGCAGATACAGATGTCAGTTTGATACCATTTATAAA
GCCAAAACGGACCCGAAGGAAATGCCGGATTGGCACTTTATTCAACATAAGTTGAATCGGGAAGATAGAAGCGACGCCAA
GAATCAGTAAGGATCCACGTCTCGCGAGCAGACTACGTTCCTCTTTTACTCAGCCACACCACGAAAATGACAGCCAGTTT
ACGCGGTAAAT
>gnl|BL_ORD_ID|15 N79_bamhi
CTGCAGGTATGGCGCTTAGCAAACATGGTCTGACTAAAGATATGACAATGAAGTATCATATGGAAGGGTGCGTCGATGGT
CACAAATTTGTTATTACTGGGCACGGAAATGGTAACCCTTTCGAAGGGAAACAGACGATTAACTTGTGCGTTGTGGAAGG
GGGTCCGTTGCCGTTTTCAGAAGATATTCTTAGTGCCGCGTTCGATTATGGAAACCGTGTCTTTACAGAGTATCCACAGG
GTATGGTCGATTTCTTTAAGAACAGCTGCCCCGCGGGCTATACCTGGCATCGTTCTCTTCTCTTTGAGGACGGGGCGGTC
TGTACGGCCTCAGCCGACATCACCGTCTCCGAAAATTGTTTCTACCATGAATCTAAATTCCACGGGGTCAATTTTCCGGC
GGACGGTCCTGTGATGAAGAAGATGACGACAAATTGGGAACCGTCATGCGAAAAAATTATCCCAGTGCCCCGCCAAGGGA
TTCTCAAAGGAGATGTTGCCATGTATTTATTGTTGAAGGATGGAGGCAGATATAGATGCCAGTTTGACACTATCTATAAA
GCAAAGACTGATCCGAAAGAAATGCCGGAATGGCACTTCATCCAACATAAACTTACCCGGGAGGATCGAAGCGACGCCAA
AAACCAATAAGGATCCATCATAACGTCGTACTCGTCGGGTCTAGCACGAACCGCATAGGCTACAAGAAATTTCCCTACCT
TCCCAAATCAT
>gnl|BL_ORD_ID|16 OLS3_gene21
GAATTCATTGGATCGGGTGGGTGTCGCCGGTCTGGCACGCGTCCGAGGTGGGCCGCTCGCTGAGCTACGGGTCGCCCCCC
GGTGCCTGGCCCGTCGGGGTGCACCTCGCGGTCCTGCTGGTCATGGCGGGGGCGGGCGCGGTCGTCGCCGGGCGCATCTT
CACGAGGAGGCTGCGCGGATGACGACGACGACCACGACGGCCGCCCCCCGCTGGCTGACCACGGGCGGGGTGCGTGCGCT
GTCGTCCGGGAACGCCGGTGCGGTGGTCGAGCGCGGGCTGCGCGCGACGCGGTCCGGCAACTGGGTGATCGTGCTGTCCG
GGTTCTTCGAGCCGGTGTTCTACCTGCTGGCGATGGGCTACGGGCTCGGCACGTACATCGGCGACGTCGAGCTCGGCACG
GGCGAGGCCGTCTCGTACGCCGCGTTCGTCGCGCCTGCGCTGCTGGCCGTCTCGGCGATGAACGGAGCGGTCTACGACTC
GACGTGGAACGTCTTCTTCAAGATGCACTTCGGCAAGCTGTACGACGCGATGCTCACGACGTCGATGGGCCCGCTCGACG
TCGCGCTCGGCGAGATCGCGTACGCGCTGCTCCGCGGGGGCGTCTACGCGTTCGGCTTCCTCACGGTCATGCAGGTCATG
GGCCTCAACCTGGCGTGGACGGCCGTGCTCGCCGTGCCCGCGGTCCTGCTCATCGCGTTCGGCTTCGCGGCCGTCGGCAT
GGCCGTCAGGATCC
>gnl|BL_ORD_ID|17 OLS3_gene22
GAATTCTTGCGATCCCCCACCGCGAGCCGTCCTCGAAGTGCCGCTGGACGCGCTCCCGGTTCGACCCCACGACCAACATC
ACCCTCGTGACGCCCGCCGACACCAACGCGTCCACGATATGCTCCAGGATGGGCTGGTTGGCAACCGGCACCATCGGCTT
CGGCCGGTTCTCCGTCAGCGGCCAGAGCCGCTCTCCCTTCCCCGCCGCCAGCACAACAGCCTGCATTGACTGTGTTCTCT
CAGTCACGGCCCTTATCAGTTGTCACGACCGCCCCGAGTGTTGTTCGCGTCCCCGTTCCCAGCGTCACGCCCGCGTTCAG
GCTCGTGTTGATCCCGGTCTTGGTGTCGTCCCCGACGACGACCCCGAACTTCCGGCGGCCCGTGTCGACCAGCTCGCCGT
TCACCTGCACCTGAACGGGGGCGTCGTCGTGGCGGAGGTTCGCGACCTTCGTGCCCGCACCGAAGTTCACGTCCGCCCCG
AGCACGCTGTCCCCGACGTACGCGTGATGGCCCACCGCCGTGTCAGCCATCAGAATCGAGTTTTTCACCTCCACGGCGTT
CCCAACCCGGACGTCTGGTCCGACAACGGTCGCGCCGCGAACGTAGGCGTTCGGCCCGACATCCGCACCCGATTGGATGA
CGACCGGCCCTTCGATGTATGCGCCATCGCGAACCCGCGCGCCGTCCTCGACGACGACGCGTCCCGTCAGCGTCGCGCCG
TCCGCCACGGATCC
>gnl|BL_ORD_ID|18 OLS3_gene23
GAATTCTGGACGCCCGCGTCGTTGTTCAACACGACTTCGACGCTGGCCTCCGTCGGCCCCGCGGCTCCATCAGCGCCCTC
GTGAGCGGGGTTGTAGATGAGATCAGTGAGCGTTTCGGCGCGCATCCCGGTGGTGCGGGCCAACCCAAGCGCGAACAGTA
TGGCGTCGATGATGTTCGACTTCCCGGAGCCGTTGGGACCACTGATCGTCGTGAAGTCCTCGTAGAACGGGATTCGGGTG
GTCCCTGCGAAGCTCTTGAAGTTCTCAACGACGAGTTCCTCTATGTACATGTGCAAAGGGGGCGGCCAGCCTCAAGCGAC
GATGATGTCGTCGAGCCCGGAGTCGTCGGTGTCATCGGTCGTGGCGTCGTCCTCGGTGTCGTCGGCGTCCGTCCCGTCAG
CTGGCTGGTCGTCGGCGGGCTCGATGGCGGACTGGTCGCGAGCCTGCCTGAGCGCGTCGGTTGACGGTGGCTGGTCGAGT
TCGGCTTCGAGCGCCCGGATGCGTTCGCCCGCATCGACCAGCTCCTCGGTGAGGCCGCGCACGGTCGCTTCCAGTTCAGC
GACTCGGTCTTCGAGGTCGGTGGCGTCGTCGCTCATATCCTGGGAACCGGCCTCGATACATAAAAGGATGTATCGGACGT
GCGTCAGACACCTATTAGTCGTCCTACTGGTTGTGGGTTCGGGGCTTCGTTACTCCTAAGCGGACGCACCGAGAATCCGT
TGGTAATGGGATCC
>gnl|BL_ORD_ID|19 OLS3_gene24
GAATTCATTATTACCTTCATAACCTATCAAATATTCGACTTTATCAAGTCCTATGACATTTGAAAATATCTGAAATACTT
TGTTTATGATTTCTTCACTGGCAGGTTTGATTTTTTCAGCAGGTGGTCTTATAGGAATACTTATATAACATTTATTTGGA
GATAATCTCTTTAAAAATTTTGCAGTATCTTCTATTACTTCATCTGTGTAGTTAATTCCATCCAACAGCATGGTTTCAGT
TATTATTTTTCCCTTAAAACTTTCTTTAAATGTTAAAATTCCTTCCAATATATCCTTTAAGTTTAACTCATCATGTGGTC
TATCAATGATTTTCCAGAACTCCTCCTCAACAGTATTTACTTTTAGAGAAACAAGGTTAAAATCCATTAAATCGTTTCTT
ACATCCTCCCTATACATTAAAGAAGTATTTGTAATTATGGCGATAGGAATATCCAACTTCTTTAATTCTTCAACTTCCTT
TTTTAAGTTAATATCAAGAGTAGGTTCTCCATCTGGAACATAGGTAATATAATCAATTTTTTCATTATTATTTTTTAAAT
TATGCACCTTCTTTTTAACGGATGAAACAATATCTTCCACTTTATAAAATTCCTGTCTTTTAATGGTTTTATTTATTGTT
CTTCCTACCTGACAATATATACAATCATAGCTACAATATTTGTTTGGTATGTTGTTTATTCCCAAACTTTTTCCAAGTCT
TCTTGATGGGATCC
>gnl|BL_ORD_ID|20 OLS3_gene25
GAATTCTAATAAGGGAATTAACTGATAGATTAACTTCTCAAAAAGGAGTAAAACAGGTTAAATTAAATGTAATGGTTCCA
GGAGGCAATATACCCGAATAATTACAAGATTTAATAATAATCTACTAATTCAAATCCTTTATTTTTCAATTCTTTTTTCT
TTTTGAATATTATTTCTTCAATATTTTTATGTTCTACATTTTTATTATTTTCATCATATAGGGGTATAATATTTATTGTA
TGTTTGGTTTTATCGTAAAAATATGGTTTTTCTACAATATATTCTTTTTTAATGTATTGTTCAAAACATTTATTTATATA
TAAACTATATCCTTTTTCAACCAAATCAAGGGCATAAAATGGATTTTTCACAGTTTTTGTGATTTTATGGGTTATATTCT
CACTTTTTAAAATATTCCAAATTATGCGTTGAGGGGAATATCTTATGCCTATTAAATTATTATGATTAAATTCATATTTT
GGACTATGCACCTTAATAAAATAATCATAAGCCACAGGTATGGGGTCGTAAAAACTCCTTTGGAATTTTGAAACTCCAAA
ATCCATACTCCAATAGGGGTCATCTATGCCAATAATAGACAGCAAATCCATTTTATATAACTTTAATATGTTATCAAAAG
ATGAAATAATTATATTATCAAATAATATTTTTCCAATTTCCCCACTTATATATCCGCAACCAATGAATTTATCGGAAGAT
ATTAGGTGGGATCC
>gnl|BL_ORD_ID|21 olsFP001_aacuGFP1
CTGCAGGTATGTCGTTGTCGAAGCATGGAATAACCCAAGAAATGCCCACGAAATATCATATGAAAGGTAGTGTTAATGGC
CATGAGTTTGAAATCGAGGGTGTCGGGACTGGCCACCCTTATGAAGGGACGCATATGGCTGAACTAGTAATCATTAAGCC
AGCCGGTAAACCTCTACCGTTTTCGTTTGACATCCTGTCGACTGTGATTCAGTATGGGAACCGCTGCTTCACCAAATACC
CTGCCGATTTGCCTGATTACTTCAAACAAGCATATCCTGGGGGTATGTCGTATGAAAGGAGCTTCGTATACCAGGATGGT
GGAATCGCAACTGCCAGTTGGAACGTTGGGCTAGAGGGGAACTGTTTTATCCATAAATCGACATATCTGGGCGTCAACTT
TCCCGCCGACGGACCTGTTATGACTAAAAAAACAATCGGTTGGGATAAAGCATTCGAAAAGATGACAGGCTTTAACGAAG
TACTTCGTGGCGACGTCACGGAATTTCTGATGTTGGAAGGAGGGGGCTATCATTCGTGTCAGTTCCATTCGACATACAAA
CCTGAAAAACCTGTCGAGTTGCCGCCAAATCACGTGATTGAACACCATATTGTGCGCACCGACTTAGGCAAAACGGCTAA
AGGTTTCATGGTCAAGCTTGTCCAGCATGCCGCGGCGCATGTTAATCCTCTCAAGGTTCAGTAAGGATCCGGGGGGACTC
CGAGTCTCTGT
>gnl|BL_ORD_ID|22 olsFP002_aacuGFP2
CTGCAGGTATGAGTTATTCCAAACAGGGCATTGTCCAGGAGATGAAAACCAAATATCGCATGGAGGGCAGTGTGAACGGC
CATGAATTTACAATAGAAGGTGTAGGTACGGGTTATCCTTACGAGGGTAAACAAATGTCGGAACTAGTTATAATAAAACC
GAAAGGCAAGCCCTTACCGTTCTCGTTTGATATCCTCTCGTCAGTTTTTCAGTACGGTAATCGCTGCTTTACAAAATATC
CGGCGGATATGCCGGACTACTTCAAACAAGCATTTCCCGATGGGATGTCGTATGAACGATCGTTTCTATTTGAGGACGGA
GCTGTGGCTACGGCGTCTTGGAATATCCGGCTAGAAGGCAATTGCTTCATCCACAATTCAATTTTTCACGGGGTGAATTT
CCCGGCCGACGGTCCAGTCATGAAAAAGAAAACCATTGGCTGGGATAAGAGCTTCGAGAAAATGACGGTAAGTAAGGAGG
TACTACGCGGTGACGTTACGATGTTTCTGATGCTGGAAGGCGGGGGTTACCATCGCTGCCAATTTCATAGCACATATAAG
ACTGAGAAACCGGTGGAGTTACCGCCGAACCATGTGGTTGAACACCAGATTGTGCGAACCGACTTGGGTCAATCCGCCAA
AGGTTTTACGGTCAAACTGGAGGCGCACGCAGCGGCCCATGTGAATCCGCTCAAGGTCCAGTAAGGATCCCTGTGTATGT
GTAGCTATATC
>gnl|BL_ORD_ID|23 olsFP003_aaculCP
CTGCAGGTATGTCCGTGATTGCGAAACAAATGACATATAAAGTTTATATGTCCGGGACGGTAAACGGTCATTATTTTGAA
GTTGAAGGTGACGGGAAGGGAAAACCCTACGAAGGAGAACAGACTGTGAAACTGACGGTAACTAAAGGGGGTCCGCTCCC
GTTTGCATGGGATATTTTAAGTCCGCAATCCCAATATGGCTCAATTCCATTCACAAAATATCCGGACGATATCCCCGATT
ATGTTAAACAGTCGTTTCCCGAAGGCTACACATGGGAACGTATTATGAATTTTGAAGATGGTGCGGTGTGTACCGTGTCG
AATGATAGCTCGATTCAGGGCAACTGCTTTATCTACAACGTAAAGTTTTCCGGCCTAAACTTTCCCCCGAACGGGCCTGT
GATGCAGAAAAAGACTCAGGGCTGGGAGCCTAATACTGAACGCTTGTTTGCTCGTGATGGCATGTTGATTGGCAATAACT
TCATGGCGCTTAAATTAGAGGGTGGCGGGCATTACTTATGTGAGTTCAAGTCTACGTACAAAGCTAAAAAGCCAGTTCGG
ATGCCGGGCTACCATTATGTAGACAGGAAGCTAGATGTTACCAACCATAACCGCGATTATACCAGCGTAGAACAATGTGA
AATCTCGATTGCCAGAAAGCCTGTGGTGGCGTAAGGATCCCAAATATGCGGCGGACTGCATCTATAGAGATTGAGAACCG
ATCTTAAAAAG
>gnl|BL_ORD_ID|24 olsFP007_ahyaCP
CTGCAGGTATGAGCGTAATCGCCACCCAAATGACGTACAAAGTATATATGTCAGGCACAGTTAACGGACATTATTTCGAA
GTCGAAGGTGACGGGAAAGGCAAGCCTTATGAAGGAGAACAGACGGTTCGCCTCACGGTCACTAAAGGAGGCCCTTTACC
CTTCGCATGGGACATACTGAGCCCACAAAGCCAGTATGGGTCTATCCCGTTTACTAAATATCCGGAGGATATCCCTGATT
ATGTTAAACAAAGTTTTCCCGAAGGTTACACCTGGGAACGCATCATGAATTTCGAAGATGGTGCCGTCTGTACGGTGAGC
AATGATTCCAGCATTCAGGGCAATTGCTTCATCTATCACGTTAAGTTTAGCGGACTTAACTTTCCACCCAACGGACCAGT
GATGCAAAAAAAAACGCAGGGATGGGAGCCGAATACCGAGCGTCTCTTTGCTAGAGACGGGGTGCTGATCGGCAACAATT
TTATGGCGCTTAAACTTGAAGGTGGTGGTCACTATTTATGCGAGTTTAAATCTACCTATAAAGCAAAAAAACCAGTAAAA
ATGCCAGGTTATCATTTTGTTGACCGCAAACTTGATGTGACCAACCATAACAAAGATTATACATCTGTCGAGCAACGCGA
AATAAGTATTGCAAGAAAACCGGTGGTTGCTTAAGGATCCTCTGGCTATTTAGGTTTTCAATCAGCAAGACATTAAATAG
CGATTAAATCT
>gnl|BL_ORD_ID|25 olsFP009_alajGFP2
CTGCAGGTATGGTGTTGTCAAAACAGATGAATATGACGTATCTTATGGATGGTTCGGTGAATGGCCACAACTTCACAGTG
GAAGGCGAAGGGGATGGGAAACCGTATGAAGGTCATCAGTGCCTGAAATTAAGAATTACCAAAGGCGAACCCCTTCCATT
TGCGTTTGATATACTCACTGCCGCGTTTTGTTATGGCAACAGATGTTTTGTGAACTACCCGGCTGAAATTGCCGATTATT
TTAAGCAAGCGTTTCCAGAGGGGTTGACATGGGAACGTTCCATGACGTTTGAGGACGGTGGGTTTGCCGCTGTCTCCGCT
GATCTGTCGCTTAAAAATGGCAACTGGTTTGTGCATCAGTCCAAATTTGTCGGCGTTAACTTTCCAGCTGACGGCCCGGT
GATGCAAAAGAAAACAGTTGGTTGGGAGCCTTCAACAGAAAAGATGATTGTTCGAGATGGCACCTTGGAAGGCGATGTAA
CGATGTATCTAAAGCTAGAAGGAGGTGGTAACTATCGCTGTGACTATAGAACTATCTATAAGGCAAAGAAGGACGTTAAG
ATGCCTAAGAGTCATTTTGTGGAGCACACCTTGGTTCGTAATAACATCAAAAAAGATGCTAAAGGCAACACCATCGAGCT
CATTGAAGACGCTTCTGCACGTTACTAAGGATCCGGTGGGCCAGTGCGGCCGGTCTTAATGCACCTCTTTTACGGGCAGG
GGAGTTTGCCA
>gnl|BL_ORD_ID|26 olsFP012_amajCFP
CTGCAGGTATGGCATTGTCTAATAAATTCATTGGCGATGATATGAAAATGACTTACCACATGGACGGCTGCGTGAATGGT
CATTATTTTACCGTCAAGGGCGAGGGCAATGGCAAACCGTACGAAGGGACGCAGACATCGACCTTCAAAGTGACGATGGC
CAATGGCGGCCCACTCGCTTTCAGCTTCGATATCCTCTCAACTGTGTTCAAATATGGCAATCGCTGCTTCACCGCGTACC
CCACGTCTATGCCGGATTACTTCAAACAGGCCTTTCCCGATGGCATGTCATACGAGCGTACTTTTACTTACGAAGATGGG
GGGGTTGCTACAGCGAGCTGGGAAATTTCATTGAAAGGGAACTGCTTTGAACATAAATCCACCTTTCACGGCGTTAACTT
CCCGGCGGATGGACCTGTGATGGCAAAAAAAACTACGGGTTGGGACCCAAGCTTCGAAAAAATGACTGTGTGCGACGGCA
TTCTTAAAGGCGACGTGACAGCCTTTCTTATGCTACAAGGCGGAGGGAATTACCGCTGCCAATTTCATACCAGTTATAAA
ACAAAGAAACCGGTAACAATGCCACCTAATCATGTGGTGGAACACCGTATCGCACGTACTGATTTGGATAAAGGAGGCAA
CTCCGTGCAGCTTACGGAACACGCGGTCGCTCATATCACATCGGTGGTTCCGTTTTAAGGATCCAGCAGAACAGGGCACG
TATACTTAGTG
>gnl|BL_ORD_ID|27 olsFP013_amilCFP
CTGCAGGTATGTCTTATTCTAAACAAGGTATCGCACAGGTTATGAAAACTAAATATCACATGGAGGGTTCTGTTAATGGC
CACGAATTTACCATCGAAGGGGTCGGTACGGGCAACCCCTACGAAGGTACCCAGATGTCAGAGCTCGTGATTACCAAACC
TGCGGGCAAACCTTTGCCCTTTTCCTTTGATATCCTGTCCACCGTCTTCCAATATGGCAACAGATGTTTTACCAAATACC
CAGAAGGTATGACGGACTATTTCAAACAGGCTTTCCCAGATGGGATGTCCTTCGAAAGGTCGTTCTTGTACGAAGATGGC
GGCGTGGCGACTGCAAGCTGGAATATACGTCTAGAGCGAGATTGTTTCATCCATAAGTCAATCTACCATGGTGTTAATTT
CCCTGCTGATGGACCTGTCATGAAGAAAAAAACTATTGGTTGGGATAAAGCGTTCGAGAAAATGACCGTATCTAAAGATG
TGCTGCGGGGCGATGTCACAGAATTTCTGATGCTTGAAGGAGGTGGGTATCATAGTTGCCAGTTCCACAGTACGTACAAG
CCGGAAAAACCTGTTACGCTACCGCCTAATCATGTCGTTGAACATCACATTGTCCGTACTGACTTAGGACAAACTGCAAA
AGGCTTTACAGTAAAACTTGAGGAACATGCGGCGGCACACGTAAATCCGCTTAAAGTCCAGTAAGGATCCTATAGTTATG
TGTGGTCGACG
>gnl|BL_ORD_ID|28 olsFP014_amilCP
CTGCAGGTATGAGTGTTATTGCAAAGCAGATGACCTACAAAGTTTATATGAGCGGTACGGTGAACGGACATTATTTTGAA
GTGGAAGGTGACGGTAAAGGGAAACCGTATGAAGGAGAACAGACTGTGAAATTAACGGTAACAAAAGGCGGCCCACTACC
TTTCGCCTGGGATATCTTGAGTCCACAATGCCAGTATGGCTCGATCCCCTTTACAAAATATCCCGAGGACATACCGGATT
ACGTTAAACAGTCTTTTCCGGAGGGTTATACCTGGGAACGAATCATGAACTTCGAAGATGGGGCAGTTTGCACGGTTTCG
AACGATAGCAGTATTCAGGGGAACTGTTTTATCTACCATGTCAAATTTTCCGGCTTAAACTTTCCGCCTAATGGCCCAGT
TATGCAGAAAAAAACCCAGGGCTGGGAGCCAAACACGGAACGCCTCTTCGCTAGAGATGGGATGCTCCTCGGCAACAACT
TCATGGCGCTGAAGTTAGAAGGTGGGGGTCATTACCTATGTGAATTTAAAACTACTTATAAAGCAAAAAAACCGGTTAAG
ATGCCCGGCTATCATTATGTAGACCGCAAGTTGGACGTGACAAACCACAACAAGGATTACACCAGCGTCGAACAATGCGA
AATTAGTATTGCGCGTAAACCAGTCGTCGCCTAAGGATCCTAATAGTGACCTAATAGGTCACTACTAATTCAGCACGGAG
TACAGCTCGAG
>gnl|BL_ORD_ID|29 olsFP015_amilGFP
CTGCAGGTATGAGCTACTCTAAACAGGGCATTGTTCAAGAAATGAAAACAAAATATCATATGGAAGGTTCAGTAAATGGC
CACGAATTTACGATTGAAGGGGTCGGAACAGGTTACCCCTACGAAGGGAAGCAGATGTCAGAACTCGTCATCATAAAACC
TGCTGGTAAGCCACTTCCTTTTTCGTTCGACATCTTAAGCAGCGTGTTCCAGTATGGTAATCGATGTTTTACCAAGTACC
CAGCAGATATGCCGGACTATTTTAAACAGGCGTTCCCAGACGGGATGTCCTATGAGCGCTCGTTCTTGTTCGAAGACGGG
GCGGTAGCTACGGCGAGTTGGAATATCCGTCTGGAAGGCAACTGCTTTATTCATAAAAGCATTTTCCATGGGGTCAACTT
CCCTGCGGATGGACCCGTGATGAAAAAGAAAACCATCGATTGGGATAAGAGTTTTGAAAAAATGACCGTTTCTAAAGAGG
TATTACGTGGCGATGTTACAATGTTTTTGATGTTGGAAGGTGGTGGCTCTCATCGGTGCCAGTTTCATAGTACGTATAAA
ACCGAGAAGCCAGTCACACTGCCACCGAACCATGTGGTTGAACATCAGATTGTTCGAACGGATCTGGGCCAGAGCGCGAA
AGGGTTTACCGTTAAATTAGAAGCGCACGCGGCCGCACATGTTAACCCGTTAAAAGTGAAGTAAGGATCCATGACAGTGC
GTGATTTACGG
>gnl|BL_ORD_ID|30 olsFP016_amilRFP
CTGCAGGTATGGCGTTATCGAAACATGGCTTAACCAAAGACATGACCATGAAGTATCACATGGAGGGGTCTGTCGATGGC
CACAAATTTGTGATAACGGGACATGGGAACGGTAATCCGTTTGAGGGTAAACAGACCATGAACTTATGTGTCGTAGAAGG
CGGTCCACTGCCGTTTTCTGAAGACATCTTGTCCGCGGCATTCGACTACGGTAATCGGGTGTTCACCGAATACCCCCAAG
GGATGGTGGATTTCTTCAAAAACTCTTGTCCAGCGGGTTACACGTGGCATCGGTCACTCCTGTTCGAGGATGGTGCCGTG
TGCACCACCTCAGCAGATATCACCGTGTCTGTCGAAGAGAATTGTTTCTATCACAATTCCAAATTCCATGGGGTTAACTT
TCCCGCGGATGGCCCTGTTATGAAAAAAATGACGACGAACTGGGAACCCAGCTGTGAGAAGATAATCCCGGTCCCCCGCC
AGGGTATTCTGAAAGGGGACATTGCCATGTATCTGTTGCTTAAGGATGGGGGTAGGTACCGCTGCCAGTTTGACACGATC
TACAAAGCTAAGAGCGACCCGAAAGAAATGCCAGAGTGGCATTTTATACAGCATAAGCTTACCCGGGAGGATCGAAGCGA
TGCCAAAAACCAGAAATGGCAATTGGTCGAGCACGCGGTGGCCAGCCGCTCAGCGCTGCCAGGTTAAGGATCCTATAGAA
TGCTTCGATGG
>gnl|BL_ORD_ID|31 olsFP017_anm1GFP1
CTGCAGGTATGACGGAAACCTTCCAGAAAAAATTACCTTACAAACTGGAGCTTGACGGAGATGTTGATGGCCAGACTTTC
AAGGTGATTGGTGAAGGTGTGGGCGATGCGACTACTGGAGTGATCGAGGGCAAATATGTATGCACAGAGGGCGAAGTGCC
TATCTCTTGGGTCTCGTTGATCACGAGTCTATCTTATGGTGCCAAATGCTTTGTACGGTATCCAAACGAGATCAACGACT
TTTTTAAAAGTACGTTTCCGTCGGGCTATCACCAGGAACGCAAAATCACCTATGAAAACGATGGGGTATTGGAAACTGCT
GCGAAAATCACCATGGAATCCGGAGCTATTGTCAATCGCATCAATGTGAAAGGGACTGGGTTTGACAAAGATGGACATGT
ATGTCAGAAGAACTTGGAAAGCTCCCCGCCATCTACAACTTATGTCGTTCCGGAAGGTGAAGGAATCCGTATCATTTATC
GGAACATTTATCCAACGAAAGATGGACATTATGTTGTTGCAGACACACAGCAGGTGAACCGCCCAATCCGAGCCCAAGGC
ACGAGCGCGATCCCAACATATCATCATATTAAGTCGAAGGTTGACTTGAGTACAGATCCTGAGGAGAACAAAGACCACAT
CATCATTAAAGAAACCAACTGTGCGTTTGACGCAGACTTTTCATAAGGATCCTAAGTCGTGCTACCCATAATCCTAAGCC
GCGTACCCATC
>gnl|BL_ORD_ID|32 olsFP019_anm2CP
CTGCAGGTATGGAAGGCGGTCCGGCCCTCTTTCAGAGCGATATGACCTTCAAAATCTTTATTGATGGTGTAGTGAATGAC
CAAAAGTTTACTATTATCGCAGACGGCTCAAGCAAGTTTCCACATGGAGATTTTAACGTCCACGCAGTTTGTGAAACCGG
GAAATTGCCAATGAGCTGGAAACCTATATGCCACCTGATCCAATATGGTGAACCTTTTTTTGCGAAGTACCCTAACGGGA
TCTCGCACTTTGCACAGGAGTGTTTTCCCGAAGGGCTTACCATCGATCGTACAGTGCGTTTTGAGAATGATGGCACCATG
ACCTCTCACCACACCTATGAACTAGATGGGACCTGCGTTATTAGCCGCATTACTGTGAACTGTGATGGCTTCCAACCTGA
TGGTCCGATAATGAAGGATCAGCTTGTGGATATTCTCCCGACCGAAACGCATATGTTCCCTCATGGTTCAAACGCAGTGC
GTCAGCTCTGCTATATTGGCTTCACTACGGCCGATGGCGGGCTTATGATGAGTCACTTCGATTCTAAATTAACTTTTAAT
GGCTCGAGGGCTATAAAAATACCGGGGCCACACTTTGTTACTGTCATAATCAAACAGATGAAGGATACCTCAGATAAACG
TGACCATGTCTGCCAGCGGGAGGTAACTTATGCGCATAGTGTCCCGCGGATCACAAGTGCCATTTAAGGATCCTGCGTTA
CGTATGTGGTA
>gnl|BL_ORD_ID|33 olsFP020_anobCFP1
CTGCAGGTATGAGCTATTCGAAACAGGGCATCGCACAGGTAATGAAAACGAAATATCACATGGAAGGCAGTGTCAATGGC
CATGAATTTACGATAGAAGGTGTCGGTACAGGCAACCCGTATGAAGGGACCCAGATGTCTGAATTGGTCATTACTAAACC
GGCTGGTAAACCACTGCCTTTCAGTTTCGATATCCTTAGTACTGTCTTTCAATATGGTAACCGCTGCTTTACCAAGTATC
CTGAAGGCATGACTGATTACTTTAAACAAGCGTTTCCAGACGGTATGAGTTATGAACGTTCTTTTCTGTATGAAGATGGG
GGAGTTGCGACAGCGGGCTGGAATATCGGCCTAGAACGCGATTGCTTTATACATAAATCGATTTATCACGGCGTTAACTT
TCCAGCAGATGGTCCTGTCATGAAAAAGAAGACGATTGGTTGGGACAAAGCATTCGAGAAAATGACGGTGAGTAAGGATG
TTTTACGGGGTGATGTCACCGGTTTCCTTATGTTGGAAGGGGGTGGATATCACTCTTGTCAGTTCCATTCTACTTACAAA
CCAGAAAAACCAGCAGCCCTCCCACCCAATCACGTTGTGGAACATCATATTGTCCGTACCGATCTGGGTCAGTCGGCCAA
AGGCTTTACTGTTAAGCTGGAAGAGCATGCCGCCGCTCATGTCAACCCGTTAAAAGTACAGTAAGGATCCAATTCGGCTG
GTTTTAAACAG
>gnl|BL_ORD_ID|34 olsFP021_anobCFP2
CTGCAGGTATGTCTTATTCTAAACAGGGGATCGCTCAGGTGATGAAGACCAAATATCATATGGAAGGTTCAGTTAATGGC
CATGAATTTACGATCGAGGGCGTAGGCACCGGGAACCCGTACGAAGGAACGCAGATGTCGGAGCTGGTTATCACCAAACC
TGCTGGAAAACCGTTGCCATTTAGCTTCGACATTTTGTCCACAGTGTTTCAGTATGGCAATCGTTGCTTTACAAAATACC
CAGAAGGAATGACAGATTATTTTAAGCAGGCCTTCCCCGATGGCATGAGTTATGAGCGTTCGTTTCTGTATGAAGACGGC
GGGGTGGCTACGGCGTCATGGAACATCCGGCTCGAACGTGATTGTTTCATCCATAAGTCGATCTATCACGGTGTGAACTT
CCCGGCAGACGGTCCGGTAATGAAGAAAAAAACCATTGGTTGGGATAAAGCCTTTGAAAAAATGACGGTGTCTAAGGATG
TGCTCAGAGGTGACGTAACCGAATTTCTAATGCTTGAAGGTGGCGGGTACCACAGCTGCCAATTTCATAGCACTTACAAA
CCCGAAAAACCCGCAGCCTTACCACCTAACCATGTAGTCGAACATCACATTGTTCGTACCGACCTCGGGCAGTCAGCGAA
AGGCTTCACGGTGAAACTTGAGGAACATGCCGCCGCACATGTCAACCCTCTTAAAGTCCAGTAAGGATCCGACGCTTCAT
GTGCGCCTAGC
>gnl|BL_ORD_ID|35 olsFP022_anobGFP
CTGCAGGTATGAGTTATTCAAAACAGGGCATAGCCCAGGAGATGAAAACGAAATATCATATGGAGGGCTCGGTTAACGGA
CATGAGTTTACAATCGAGGGGGTAGGGACCGGTTACCCGTATGAAGGTAAACAGATGTCTGAATTGGTGATTATTAAACC
AGCAGGAAAACCGCTGCCATTCTCGTTTGACATTCTATCCAGTGTTTTTCAATATGGTAACCGATGCTTCACAAAGTATC
CAGCCGATATGCCTGATTACTTCAAGCAAGCATTTCCTGACGGGATGTCATATGAACGTTCGTTCCTATTCGAAGATGGG
GCGGTAGCCACTGCCTCTTGGAAAATCCGTTTGGAAGGTAATTGTTTCATTCACAACTCCATCTTTAACGGTGTAAACTT
TCCGGCGGATGGCCCTGTTATGGAAAAAAAGACCATTGGTTGGGATAAATCGTTTGAGAAAATGACCGTCTCGAAGGAAG
TCCTGCGAGGCGATGTTACGATGTTTCTGATGCTGGAAGGTGGCGGCTCGCATCGTTGCCAGTTTCACTCGACCTACAAA
ACTGAGAAGCCGGTGACTTTGCCACCAAACCACGTAGTTGAACACCAAATCGTTAGAACCGATCTGGGCCAGTCAGCTAA
AGGCTTTACAGTCAAACTGGAGGCACACGCAGCAGCGCATGTCAATCCCTTAAAAGTGAAATAAGGATCCATTATCGTCA
AGTAGTGGCCA
>gnl|BL_ORD_ID|36 olsFP023_asFP499
CTGCAGGTATGTACCCGTCAATAAAAGAAACAATGAGAGTACAGCTTTCTATGGAAGGTAGCGTGAATTATCATGCCTTT
AAATGCACGGGCAAAGGAGAGGGTAAACCTTATGAGGGAACCCAGAGTCTTAATATAACAATAACAGAGGGCGGGCCACT
CCCTTTTGCCTTCGATATTCTATCACATGCTTTCCAGTACGGCATTAAAGTTTTCGCGAAATATCCAAAAGAAATACCTG
ATTTCTTTAAACAGTCCCTCCCAGGCGGATTCTCGTGGGAGCGCGTTTCGACGTATGAAGATGGGGGTGTGTTATCGGCG
ACCCAGGAAACGAGTCTTCAGGGTGACTGCATTATCTGCAAAGTCAAAGTCTTAGGGACGAACTTTCCGGCCAATGGTCC
GGTGATGCAGAAAAAAACATGCGGGTGGGAGCCGTCTACCGAGACAGTTATTCCAAGAGATGGGGGATTGCTTTTACGCG
ATACCCCAGCATTAATGCTGGCCGACGGCGGACATCTCTCTTGCTTCATGGAAACTACTTACAAGTCGAAGAAGGAGGTA
AAGCTGCCCGAGCTCCATTTTCACCATCTGCGCATGGAAAAGCTAAATATCTCTGACGATTGGAAAACCGTCGAACAGCA
TGAATCTGTTGTCGCATCCTATAGTCAGGTGCCCTCCAAGTTAGGTCATAACTAAGGATCCAGATGCCGGGAGTGTAGTC
AAACCACCACG
>gnl|BL_ORD_ID|37 olsFP024_asulCP
CTGCAGGTATGGCCTCGTTTCTCAAGAAGACTATGCCATTTAAGACTACCATCGAAGGCACGGTGAACGGGCACTACTTT
AAGTGCACCGGGAAGGGCGAAGGTAACCCATTTGAAGGGACCCAAGAAATGAAAATTGAAGTCATAGAAGGCGGGCCGTT
GCCGTTTGCGTTTCATATCTTGAGCACCTCTTGCATGTATGGCAGCAAGACCTTTATTAAGTACGTATCAGGCATTCCTG
ATTATTTCAAACAGTCTTTCCCCGAAGGCTTTACTTGGGAACGAACGACCACTTACGAGGACGGCGGTTTTCTAACTGCG
CACCAGGACACGTCCCTGGACGGCGATTGCCTAGTCTATAAAGTAAAAATCCTTGGTAACAACTTCCCTGCGGATGGTCC
AGTCATGCAAAATAAGGCAGGTAGATGGGAGCCTGCCACCGAAATCGTGTATGAAGTGGATGGGGTTCTTCGTGGTCAGT
CCTTGATGGCTCTAAAGTGCCCTGGTGGGCGTCATCTGACCTGTCACTTGCATACGACTTATCGGTCGAAGAAACCGGCA
TCAGCACTTAAGATGCCGGGTTTTCATTTTGAAGACCATCGTATTGAAATCATGGAAGAAGTAGAGAAAGGTAAATGTTA
TAAGCAGTATGAAGCCGCAGTAGGGCGATACTGCGATGCTGCACCATCGAAACTCGGACATAATTAAGGATCCCTGCAGT
TGTGTGCCGAA
>gnl|BL_ORD_ID|38 olsFP028_cgigCP
CTGCAGGTATGGCGGGTCTGCTTAAAGAAAGCATGAGAATCAAAATTTATATGGAGGGAACGGTTAACGGCTATCACTTC
AAATGTGAGGGCGAAGGAGATGGCAATCCTTTCGAAGGTACCCAGAACATGCGGATTAGAGTCACAGAAGGCGCACCCCT
GCCTTTTGCGTTTGATATCCTCTCGCCCTGCTGTGCATACGGCTCAAAGACTTTCATTAAACACACTTCCGGTATTCCGG
ATTACTTCAAGCAATCGTTCCCGGAGGGTTTTACGTGGGAGCGGACGACCATTTATGAAGATGGCGGGGTGCTTACTGCT
CACCAGGATACCAGTTTGGAAGGTAACTGTTTGATTTATAAGGTTAAGGTACTTGGTACCAATTTCCCGGCCGACGGGCC
TGTTATGAAAAAAATCAGTGGCGGATGGGAACCTTGCACTGAAATCGTTTACCAAGATAACGGGGTGCTGCGTGGCCGGA
ACGTCATGGCTCTAAAAGTAAGTGGCAGGCCTCCCCTCATATGCCATCTTCACAGCACATATCGGTCGAAAAAAGCATGC
GCCCTAACCATGCCGGGCTTTCATTTTGCCGATTTACGTATCCAAATGCCGAAAAAGAAAAAGGATGAATATTTTGAACT
GTACGAGGCATCTGTTGCTCGATATTCGGATGTTCCTGAGAAAGCAACGTAAGGATCCAGCACTGGCTAATCAATGTGGG
ATAAACCTCTT
>gnl|BL_ORD_ID|39 olsFP033_cpasCP_bamhi
CTGCAGGTATGGCAGGTCTTTTAAAAGAATCGATGCGAATCAAAATTTACATGGAAGGCACCGTAAATGGCTATCATTTT
AAGTGCGAAGGCGAAGGTGATGGCAATCCCTATGAGGGGACTCAGAACATGCGGATTCGGGTGACTGAGGGCGCGCCGCT
ACCATTCGCATTTGATATCCTCTCTCCATGCTGTGCCTACGGCTCCAAAACTTTCATTAAGCATACGTCAGGTATCCCTG
ATTACTTCAAGCAGTCATTTCCCGAAGGCTTTACTTGGGAACGAACGACCATTTATGAGGACGGTGGCGTGCTTACAGCA
CACCAAGATACTTCACTGGAGGGTAACTGCCTTAATTATAAAGTAAAAGTGTTAGGCACAAACTTTCCGGCGGATGGTCC
CGTCATGAAAAACATCTCCGGGGGTTGGGAACCGTGTACGGAAATTGTCTATCAGGATAACGGTGTGTTGAGGGGCCGAA
ATGTCATGGCATTAAAGGTGAGCGGCCGCCCACCGTTAATTTGTCACCTACATTCAACCTATCGTAGTAAAAAAGCGTGC
GCCCTGACTATGCCCGGCTTTCACTTTGCTGACCTGAGGATTCAAATGCCCAAAAAAAAAAAAGATGAATATTTTGAATT
GTACGAGGCGTCCGTTGCGAGATATTCGGATCTACCTGAAAAAGCTAATTAAGGATCCCGTTTGTCAGGGCGTGTACAAT
AAAGTAGCCTA
>gnl|BL_ORD_ID|40 olsFP036_dis2RFP
CTGCAGGTATGAGTTGCTCAAAAAATGTCATCAAAGAGTTCATGCGTTTTAAGGTTCGGATGGAGGGCACAGTCAATGGT
CACGAATTTGAAATTAAAGGAGAAGGCGAGGGTCGACCTTACGAGGGGCATTGTTCCGTGAAGCTAATGGTGACAAAGGG
TGGCCCACTACCCTTTGCGTTTGACATCCTTTCTCCCCAATTCCAGTATGGAAGTAAAGTTTATGTAAAACACCCTGCCG
ACATTCCGGATTACAAAAAATTGTCGTTTCCCGAGGGATTTAAATGGGAACGGGTTATGAACTTTGAAGACGGCGGGGTC
GTTACCGTGAGTCAGGACTCTAGCCTCAAGGACGGCTGCTTTATATACGAGGTGAAATTCATTGGGGTGAATTTTCCATC
CGACGGTCCAGTGATGCAACGTAGAACTCGCGGTTGGGAAGCTTCATCTGAACGGTTATATCCTCGTGATGGCGTATTAA
AAGGAGATATTCATATGGCATTGCGGCTCGAAGGTGGCGGTCACTACCTCGTGGAATTTAAAAGCATTTATATGGTGAAG
AAACCCAGTGTCCAGCTACCAGGCTACTACTACGTGGATAGCAAACTGGATATGACCAGCCATAACGAGGATTATACCGT
GGTTGAACAGTATGAAAAGACGCAGGGCAGACACCATCCATTTATTAAACCGCTCCAATAAGGATCCTCGCCCTCGCGTC
GCTGCCTGACC
>gnl|BL_ORD_ID|41 olsFP038_DsRed
CTGCAGGTATGCGTAGCAGTAAGAATGTCATTAAAGAGTTTATGAGGTTCAAAGTCCGTATGGAGGGGACTGTCAACGGC
CACGAATTTGAAATAGAGGGCGAAGGTGAGGGGCGTCCCTATGAAGGGCATAACACCGTTAAACTAAAAGTTACGAAGGG
CGGGCCACTGCCCTTTGCGTGGGATATATTAAGCCCTCAATTCCAATATGGCTCAAAGGTTTATGTTAAGCACCCCGCGG
ATATTCCGGACTATAAAAAACTTTCGTTCCCTGAGGGTTTCAAATGGGAACGCGTCATGAATTTCGAAGACGGAGGCGTC
GTAACGGTGACCCAAGACTCCAGTCTCCAGGATGGCTGTTTTATATATAAGGTCAAATTTATTGGTGTGAATTTCCCCTC
GGATGGGCCTGTGATGCAGAAAAAAACCATGGGGTGGGAAGCGTCGACGGAACGTCTGTATCCTAGAGACGGAGTCCTGA
AAGGCGAAATTCACAAAGCGCTCAAGCTGAAAGATGGCGGCCACTATCTGGTAGAATTTAAAAGCATCTATATGGCAAAG
AAACCTGTCCAACTGCCGGGGTACTATTATGTTGATTCAAAATTGGATATTACCTCACATAATGAGGATTATACCATCGT
AGAACAGTATGAACGGACCGAAGGAAGGCACCACCTGTTCCTTTAAGGATCCAATGACTTCGGCGTTGGACCGATGCTTG
CTAGTAAAATT
>gnl|BL_ORD_ID|42 olsFP039_dstrCFP
CTGCAGGTATGTCTTGCTCAAAAAGTGTAATAAAGGAAGAAATGCTCATTGATCTTCATTTGGAAGGCACGTTTAACGGT
CACTATTTTGAAATAAAAGGAAAAGGTAAGGGACAACCTAATGAAGGCACCAACACCGTCACATTAGAAGTGACCAAAGG
GGGGCCGTTGCCATTTGGTTGGCATATCTTATGCCCACAATTCCAATATGGTAATAAAGCTTTCGTGCATCATCCAGATA
ATATTCACGATTATCTTAAACTGTCTTTTCCAGAAGGGTATACCTGGGAGCGTTCTATGCATTTTGAAGACGGTGGCTTA
TGCTGTATCACCAATGATATCAGTCTTACAGGGAATTGTTTTTACTACGATATTAAGTTTACGGGCTTGAACTTTCCACC
AAATGGTCCTGTCGTTCAAAAAAAAACTACGGGCTGGGAGCCGTCGACAGAGCGCCTGTATCCTCGCGATGGTGTCCTTA
TCGGGGACATTCATCATGCCTTGACGGTTGAGGGGGGTGGCCACTATGCGTGCGATATTAAGACGGTATATAGAGCAAAA
AAAGCCGCGCTGAAGATGCCGGGCTACCATTATGTTGATACTAAGTTGGTTATTTGGAACAATGATAAAGAGTTCATGAA
GGTCGAAGAACATGAAATCGCTGTAGCTCGGCACCATCCGTTCTACGAACCTAAAAAGGATAAATAAGGATCCATAGAGG
TCTAGAGGATC
>gnl|BL_ORD_ID|43 olsFP040_eechGFP1
CTGCAGGTATGTCCGTTTTTAATCCAGACATGAAAATTAAGTTATATATGGAAGGGGCGGTTAACGGACATAAGTTTGAG
ATTAAAGGTGAAGGGAACGGCAAACCTTTTGAAGGTAAACAAACAATGGATTTAGCCGTGGTGGATGGAGGACCGCTACC
GTTTGCGTTTGATATATTGACGACCTCTTTCAACTATGGCAACCGTGTCTTTACGAAATATCCGGACACCATCGTAGACT
ACTTCAAGCCTTCATTCCCGGAAGGTTACAGTTGGGAACGTTCGATGACTTACGAGGATGGCGGTATTTGTATCGCGACA
AACGACATTACGTTGCTAAAGGACACCGATGATAGCAATTATTTCTACTACAAAATTAGGTTCGATGGCGTCAACTTCGC
TGCCAACGGACCAGTCATGCAAAAAAAAACCGCGAAATGGGAGCCCTCCACAGAAAAAATGTACGTACGTGACGGTGTGC
TGAAAGGAGAAGTTAACATGGCGTTATTATTAGAAGGGGGAGGCCATTATAGGTGTGATTTCAAAACGACGTATAAAGCC
AAAAAGGTTGTCCGCCTTCCGTCATATCACTTTGTTGATCACCGAATTGAAATTTTATCCCATTCGAAGGATTACAACCA
GGTGCGCCTCCACGAACACGCAGAAGCCCATAGCGGCCTACCTCGGCAAGCTAAATAAGGATCCCTTGGCCCCGTAAAAG
TTCGCTATGGG
>gnl|BL_ORD_ID|44 olsFP041_eechGFP2
CTGCAGGTATGAATGTGATCAAACCGGATATGAAAATTAAATTGCGTATGGAGGGCGCGGTGAACGGACATAAATTTGCC
ATCGAAGGCGAAGGCAACGGTCAGCCTTTCGAAGGTAAACAGACTATGAATCTGAAAGTTAAGGAGGGAGGTCCTTTGCC
GTTTGCTTACGACATCTTAACCACCATTTTTAATTACGGCAATCGCGTCTTTGTGAAATACCCCGACGACATTGTGGATT
ATTTCAAACAAAGCTTTCCCGAAGGCTACTCTTGGGAACGGTCTATGATCTATGAGGACGGGGGGATTTGTATCGCCACG
AATGATATCACCTTAGAAGGAGATTGCTTCGTCTATAAAATTCGCTTTGACGGGGTGAATTTCCCGGCCAAAAGCCCTGT
GCTCCAAAAAATGACTAAAAAATGGGAACCTTCCACCGAAAAGTTATACGTGCGCGATGGTGTGTTGAAAGGCGATGTTA
ACATGGCTCTTCTTCTCGAAGGGGGTGGTCATTTCCGCTGCGATTTCAAAACGACCTATAAAGCAAAGAAGGTTGTACAA
TTACCAGACTATCACTTCGTGGATCATCGTATTGAAATCATGAGTCACGACAAGGATTACAACAACGTTAAATTGTGTGA
GCACGCTGAAGCCCACTCTGGCCTCCCGGGCCAGGCAAAGTAAGGATCCGGGACCCAGTCCTTGGTGGGCTGAGTAAACC
ATGTCCCCCAA
>gnl|BL_ORD_ID|45 olsFP042_eechGFP3
CTGCAGGTATGAATGTGATAAAACCGGACATGAAGATTCGTCTTCGCATGGAAGGGGCGGTCAATGGTCATAAATTCGTG
ATTATCGGGAAGGGCGACGGGAAGCCATATGAAGGTACCCAGACTATGGACCTAGAAGTGATAGAGGGTGGCCCGCTCCC
CTTTGCCTTTGACATTCTAACGACGGTCTTCAAATACGGGAACCGGGCCTTTGTCAAGTACCCTACCGACATCGCCGACT
ATTTCAAACAGTCATTTCCGGAAGGCTTTTCGTGGGAACGTTCTATGACTTACGAAGATGGAGGTATATGCATCGCGACG
AATGACATTACACTTTCGAAAGACATCGCTAATTGCTTTGATTATAACATTCGGTTCGACGGCGTGAATTTCCCTCCTAA
CTCTCCTGTCTTACAGAAAACCACAATAAAATGGGAGCCGTCGACTGAAAATATGTACGTCCGAGATGGTGTCCTGAAAG
GAGATATTAATATGTCGTTGCTTCTGGAAGGTGGCGCGGGTCACTACCGATGTGATTTTAAAACTACCTATAAAGCAAAA
AAAGCGGTAAAACTACCGGATTATCATTTCGTGGATCACCGGATTACAATAGTTTCACATGATAAGGACTATAACAAAGT
CAAGTTGCGGGAACATGCCGAAGCCCATAGTGGCCTTCAGATGGAGGCGAAATAAGGATCCATGTTATAGCCCCCGGAGA
CAGTACCAATT
>gnl|BL_ORD_ID|46 olsFP044_efasCFP
CTGCAGGTATGAGCTTCTCAAAACAAGTTCTTAACGACGTCACGATGACTTATTTTATGGAAGGGTCAGTAAACGGCCAC
GATTTCACTATTGAGGGAGAAGGAACGGGAAAACCGTATGAGGGACATCAGCGATTTAATTTGAGAGTTACTAAAGGTGC
ACCCTTGCCATTTGCAGTTGACATCCTGTCAGCAGCATTTGCCTACGGCAATCGCTGTTTTACGAAATACCCCAAAGAAA
TACCAGATTTCTTTAAACAGAGTCTACCAGAGGACATGTCGTGGGAGCGGACGATGACCTTTGAAGATGGCGGCATCGTC
GCGATCTCGGCACACATTCGCTTAATAGGCAATCGTTTTGAGCATAAGTCAAAATTTGTCGGCGTTAATTTTCCAGCGGA
TGGCCCAGTCATGCAAAGGAAAACCCTAGGGTGGGAGCCCTCCTCCGAGAAAATGACGCCAAGGGACGGAATCCTAAAAG
GCTATGTTCCAAGCTTCCTAGTTCTCCAGGGTGGGGGCAACTATCGGTGCGATTATGATACTAGCTATCGTGCCATGAAG
CCTGTAGAGATGCCTGGTGGGCACTTCATTCAACATCGCATAGTACGCCGTGATATAAAGAAGGATAGTAATGGTAATAC
TTGGCAGATACAAGAAGATGCCTTCGCGCACAATTCAGAAGTGCCTGACTCAGCGTAAGGATCCCACGCAATCACTCCTA
CCACAGAGAGA
>gnl|BL_ORD_ID|47 olsFP045_efasGFP
CTGCAGGTATGGCGCTGTCGAAACAAGGGATTCAGACCGATATGAAAATGACGTACTCGATGGAGGGATGCGTGAACGGG
CATAATTTTACCGTTAAAGGGGGTGGGGATGGCAATCCTTATGAGGGCCATCAGGAACTCCGACTATGCATTACTATGGC
GAAAGGCGAGCCGGTTCCATTCGCCTTTGACATACTATCGGCCGCTTTTTGTTACGGTAACCGGTGCTTCACCAAGTATC
CTGATGAAATTCGCGATTATTTCAAGCAAGCATTCCCGGGAGGCCTCAGCTGGGAACGATCCATGGCATTCGAGGATGGT
GCCTCTGCGGCTGTTACCGCAGAAATCTCATTGGAGGGCGATTGCTTTGAACATGAATGTGAGTTCGTGGGTGTAAACTT
CCCCGCAAATGGCCCGGTTATGCAGAAAAAAACGCAGGGCTGGGAAACTTCAACAGAAAAAATGACTGCTCATGGTAAAG
TAGTCCAGGGCAATGTCCCGATGTTCTTAAAACTTGAAGGAGGGGGTCGGCACCGTTGCGATTTCAGGACCACGTACAAA
GCGAAGAAAGATGTAAAGATGCCGAATTCCCACTTCATCACGCACTGTCTTGTGCGGAAAGGCGATGGCAATAATACCGA
GTTAATCGAAGACGCCGAGGCCCGGAATTAAGGATCCCGACACTAGGAGTGCCCAACATATCAAAGACACAGTGGTGCGT
GTTGAGAATAT
>gnl|BL_ORD_ID|48 olsFP046_eforCP/RFP
CTGCAGGTATGTCAGTCATTAAGCAGGTTATGAAAACGAAACTCCATCTGGAGGGGACTGTAAACGGTCATGATTTTACG
ATCGAAGGCAAAGGCGAAGGCAAACCATACGAAGGCCTGCAACATATGAAAATGACAGTTACTAAGGGAGCCCCTTTGCC
ATTCTCGGTTCATATACTCACTCCCAGCCATATGTATGGTAGCAAGCCGTTCAACAAGTATCCGGCAGATATACCTGACT
ACCATAAACAGTCATTTCCTGAAGGTATGTCTTGGGAGCGTTCGATGATCTTTGAAGATGGCGGGGTCTGTACGGCAAGC
AATCACTCATCTATCAATTTGCAAGAAAATTGTTTTATTTATGATGTGAAATTTCACGGGGTCAATTTACCTCCGGATGG
TCCGGTAATGCAAAAAACCATAGCAGGTTGGGAACCCTCGGTCGAAACCCTCTACGTACGTGACGGAATGCTTAAAAGCG
ATACCGCGATGGTTTTTAAACTGAAAGGCGGAGGTCATCATCGGGTGGATTTTAAAACGACTTATAAAGCAAAGAAGCCG
GTTAAACTACCGGAATTTCACTTCGTAGAACACAGGTTAGAACTGACCAAACATGATAAAGATTTCACTACATGGGACCA
GCAGGAAGCGGCAGAGGGACATTTTTCGCCCCTGCCTAAAGCTCTCCCGTAAGGATCCCCGCGTGGATGTCAAAGCGGGT
GAACCAGCTCA
>gnl|BL_ORD_ID|49 olsFP048_eqFP611
CTGCAGGTATGAATTCCCTGATTAAGGAAAACATGCGGATGATGGTCGTGATGGAAGGCTCTGTGAATGGTTATCAGTTT
AAATGCACAGGCGAAGGGGATGGTAATCCTTATATGGGCACACAAACCATGCGAATTAAAGTGGTGGAGGGCGGGCCCCT
GCCGTTTGCGTTCGACATACTCGCCACAAGTTTTATGTATGGCTCGAAAACTTTCATAAAACATACGAAGGGCATCCCCG
ACTTTTTCAAACAGTCGTTCCCCGAAGGCTTCACGTGGGAGAGAGTGACGCGATACGAGGATGGTGGTGTGTTCACTGTA
ATGCAGGACACGTCTCTGGAGGACGGCTGCTTGGTGTACCACGCTAAAGTGACCGGTGTAAACTTTCCATCAAACGGCGC
CGTGATGCAGAAAAAAACCAAAGGCTGGGAACCGAATACTGAAATGCTCTACCCAGCGGATGGCGGGCTGCGAGGATATT
CGCAGATGGCGCTCAATGTCGATGGTGGGGGGTATCTCTCCTGTTCTTTTGAAACGACCTACAGAAGTAAAAAAACCGTG
GAGAATTTTAAAATGCCTGGTTTTCACTTCGTGGATCACCGTCTCGAACGCCTGGAAGAATCCGACAAAGAGATGTTTGT
CGTACAGCACGAACATGCTGTCGCTAAATTTTGCGATCTTCCGAGCAAACTGGGTAGGCTGTAAGGATCCTTCTAGTGCA
AGGGGGGACAT
>gnl|BL_ORD_ID|50 olsFP052_G4
CTGCAGGTATGTCAGTGATCAAACCTGATATGAAAATAAAGCTCCGTATGGAAGGCGCAGTGAATGGGCATAAGTTCGTG
ATCGAAGGCGATGGCAAAGGCAAGCCTTTCGAAGGAAAGCAGACTATGGATCTAACGGTTATCGAAGGTGCACCTCTGCC
GTTTGCGTATGACATTCTAACTACAGTCTTTGACTACGGCAACCGAGTCTTTGCAAAGTACCCAAAAGACATTCCTGATT
ATTTTAAGCAGACGTTCCCAGAGGGCTATAGTTGGGAACGCAGCATGACTTATGAAGATCAAGGCATTTGCATCGCAACT
AATGATATCACCATGATGAAAGGCGTTGACGATTGTTTTGTCTATAAAATCCGATTCGATGGCGTTAACTTCCCAGCGAA
TGGCCCGGTGATGCAACGCAAGACCCTGAAATGGGAGCCCTCTACAGAGAAAATGTATGTCCGCGATGGCGTGCTTAAGG
GCGATGTGAATATGGCGCTGCTTCTTGAAGGGGGCGGGCATTATAGATGCGATTTTAAAACTACTTACAAGGCCAAAAAA
GTTGTTCAGTTGCCAGACTACCATTTTGTTGATCATCGGATCGAAATTGTGTCTCATGATAAAGATTATAATAAGGTGAA
ACTATATGAACACGCCGAGGCCCATTCGGGACTACCGCGATTGGCTAAATAAGGATCCCAGTATATGAATCCAGGACTAT
AACATGCAATG
>gnl|BL_ORD_ID|51 olsFP055_gdjiCP
CTGCAGGTATGTCAGTTATTGCCAAACAAATGACATACAAAGTCTACATGTCTGGTACCGTAAATGGCCACTATTTTGAA
GTACAGGGGGATGGAAAAGGAAAGCCTTATGAAGGTGAACAGACCGTCAAGTTGACCGTAACCAAAGGGGGGCCTTTGCC
GTTCGCATGGGACATTTTGAGCCCACAAGCCCAATACGGGTCCATACCATTTACCAAGTATCCCGAAGATATCCCAGACT
ACGTGAAGCAGAGCTTTCCTGAAGGGTACACATGGGAAAGAATCATGAATTTCGAAGACGGCGCAGTGTGTACGGTGAGT
AATGATAGTTCAATCCAGGGGAACTGCTTCATCTATAATGTGAAATTTAGCGGTTTGAATTTTCCGCCGTCGGGGCCGGT
AATGCAAAAGAAGACGCAAGGCTGGGAGCCCAACACTGAGCGTTTGCTCGCACGTGATGGTATGCTGATCGGTAACAACT
TTATGGCGCTAAAATTGGAAGGAGGCGGCCATTATTTATGTGAGTTTAAGAGCACTTACAAAGCCAAGAAACCAGTGAAA
ATGCCGGGTTATCATTTTGTTGACAGGAAGTTGGATGTGACAAACCATAATCAGGATTATACGAGCGTCGAGCAATGCGA
AATTTCCATAGCCCGAAAACCGGTCGTTGCGTAAGGATCCGCTCGATGTACTCGCCCCGTTTACCAATAGTCCCAAATAG
CAGCGGGGCGT
>gnl|BL_ORD_ID|52 olsFP056_gfasCP
CTGCAGGTATGTCAGTGATTGCCAAGCAAATGACTTATAAAGTGTATATGAGTGGTACGGTTAATGGGCACTATTTTGAA
GTTGAGGGAGACGGGAAGGGTAAACCTTATGAAGGCGAACAGACCGTTAAACTAACCGTGACTAAAGGAGGACCACTTCC
CTTCGCATGGGATATTCTGTCGCCCCAGTCCCAATACGGTTCCATCCCGTTCACAAAATATCCGGAAGATATTCCGGATT
ATGTGAAGCAGAGCTTCCCCGAGGGTTATACGTGGGAGCGTATTATGAATTTCGAGGACGGCGCAGTTTGCACGGTCTCG
AACGATAGTTCTATTCAGGGCAACTGCTTTATTTACCATGTGAAATTTTCCGGGCTTAATTTCCCACCAAATGGCCCCGT
TATGCAAAAGAAAACCCAGGGGTGGGAACCAAACACGGAACGGCTCTTCGCGCGGGACGGGATGCTAATCGGTAATAACT
TTATGGCGCTAAAACTTGAAGGAGGGGGGCATTATCTTTGTGAATTTAAGAGTACGTATAAAGCCAAGAAGCCGGTTAAA
ATGCCGGGCTATCACTACGTAGATCGGAAACTTGATGTGACCAATCATAACAAAGATTATACCAGTGTAGAGCAATGTGA
GATCTCGATTGCAAGAAAATCAGTAGTGGCGTAAGGATCCAGACTCTCTCGGTTCGTGATTGTATTCATTTGGGAATCTG
GTGTAGGGCCT
>gnl|BL_ORD_ID|53 olsFP057_gfasGFP
CTGCAGGTATGAATGTTATTAAACCTGATATGAAAATCAAACTGTGTATGCGTGGTACTATCAACGGCCATAATTTTGTC
ATCGAAGGTGAAGGTAAAGGTAACCCATACGAGGGCACCCAGATCTTGGATCTAAACGTGACTGAGGGCGCACCGCTACC
GTTTGCATACGATATCCTCACGACAGTCTTTCAATATGGCAATCGGGCTTTCACTAAATATCCCGCTGACATTCAGGATT
ATTTTAAACAAACGTTCCCTGAGGGTTATCATTGGGAACGATCAATGACCTATGAAGACCAGGGTATCTGCACTGCAACG
TCCAACATTTCTATGCGAGGGGACTGCTTTTTTTACGACATCCGTTTTGATGGCGTAAATTTCCCGCCTAATGGCCCTGT
TATGCAAAAAAAAACCCTTAAATGGGAACCGTCCACTGAGAAAATGTATGTGCGAGATGGGGTTCTGAAGGGTGACGTTA
ACATGGCTCTTCTGCTTGAAGGAGGTGGTCACTATCGCTGTGATTTTAAAACTACCTATAAGGCGAAGAAAGATGTACGA
CTACCAGATTACCATTTCGTGGATCACAGAATTGAGATATTGAAACACGACAAGGACTACAACAAAGTTGAGTTATATGA
AAACGCGGTGGCCAGATATTCTATGCTGCCTTCACAGGCCAAATAAGGATCCAGGCATCAGTTCCGAGTGAGGCCACATA
TACCGATGAAT
>gnl|BL_ORD_ID|54 olsFP058_GFP
CTGCAGGTATGTCAAAAGGTGAAGAATTATTTACTGGCGTTGTACCCATCCTCGTCGAACTCGATGGTGATGTAAATGGT
CACAAGTTCTCAGTGAGTGGAGAGGGCGAAGGAGATGCGACCTACGGCAAACTAACACTTAAATTCATTTGTACGACAGG
GAAACTTCCCGTGCCATGGCCAACCCTGGTGACGACCTTTTCCTACGGGGTGCAGTGTTTCTCTCGATACCCGGATCATA
TGAAACAGCACGACTTTTTTAAAAGTGCGATGCCAGAGGGTTACGTCCAAGAAAGGACCATTTTTTTTAAGGACGATGGC
AACTATAAAACCAGAGCTGAAGTGAAGTTTGAAGGAGATACGCTTGTTAATAGGATTGAGCTTAAGGGAATCGATTTCAA
AGAAGACGGCAATATTCTAGGTCATAAATTGGAATATAATTATAATTCCCACAACGTTTATATAATGGCGGATAAACAAA
AAAATGGCATTAAAGTTAACTTTAAAATCCGTCACAATATAGAGGATGGCTCTGTGCAGTTGGCGGATCATTACCAGCAG
AACACTCCAATCGGTGACGGGCCAGTTCTTTTACCAGATAATCACTACTTGTCCACGCAGTCGGCTTTAAGTAAAGACCC
TAATGAGAAACGGGACCACATGGTGTTGCTGGAGTTCGTAACTGCCGCAGGAATCACCCATGGAATGGACGAACTGTATA
AATAAGGATCC
>gnl|BL_ORD_ID|55 olsFP059_gtenCP
CTGCAGGTATGTCAGTAATAGCGAAACAGATGACATATAAAGTTTATATGTCCGGGACCGTCAATGGTCATTACTTCGAA
GTTCAGGGCGACGGTAAAGGGAAACCTTATGAAGGAGAACAAACAGTCAAATTGACCGTCACGAAGGGTGGTCCATTACC
CTTCGCCTGGGATATTTTGAGTCCACAGAGTCAGTACGGATCAATACCTTTTACAAAATATCCAGAGGATATCCCTGATT
ACGTCAAACAGAGCTTCCCTGAGGGGTATACTTGGGAGAGAATTATGAATTTCGAAGATGGCGCGGTTTGCACCGTCAGC
AACGATAGCAGTATCCAGGGTAATTGTTTTATTTATAACGTGAAGTTTTCGGGTTTGAACTTCCCACCGAACGGTCCGGT
GATGCAGAAGAAAACTCAGGGCTGGGAGCCGAACACCGAGCGCTTATTTGCGCGCGATGGCATGCTTATCGGCAATAACT
TCATGGCGCTTAAGTTAGAGGGGGGTGGCCATTACTTATGTGAGTTTAAGAGCACTTATAAGGCTAAAAAACCGGTAAAA
ATGCCAGGCTATCATTACGTCGATCGCAAACTGGATGTGACCAATCATAATATTGACTACACCTCAGTCGAACAATGTGA
AATTAGTATCGCACGGAAACCTGTCGTGGCATAAGGATCCTGTTTCATGAGTCATCATAGAGTCACGGGTAATCGCTGTG
GGCTAGCCCCG
>gnl|BL_ORD_ID|56 olsFP060_hcriCP
CTGCAGGTATGGCAGGACTACTGAAGGAAAGTATGAGGATTAAAATGTATATGGAAGGAACAGTAAACGGGCATTACTTT
AAATGCGAAGGTGAAGGCGATGGAAACCCGTTTACGGGAACTCAGTCTATGCGGATACACGTTACAGAGGGTGCCCCACT
ACCATTTGCTTTTGACATCTTAGCGCCTTGTTGTGAATATGGCTCCCGGACCTTTGTTCACCATACCGCCGAGATTCCAG
ATTTCTTTAAACAGTCCTTTCCTGAAGGTTTCACTTGGGAACGGACTACAACTTACGAAGATGGCGGTATACTCACTGCG
CATCAGGATACGAGTCTTGAAGGGAACTGTCTTATTTATAAAGTCAAAGTGCTAGGCACCAACTTTCCGGCAGATGGTCC
CGTGATGAAAAATAAGAGTGGCGGCTGGGAACCTTGCACCGAAGTGGTATACCCGGAAAACGGCGTCCTATGTGGCAGGA
ACGTGATGGCCTTGAAAGTAGGGGATCGCAGATTAATCTGCCACCTTTACACAAGTTACCGCTCGAAAAAAGCAGTTCGG
GCCCTAACGATGCCTGGCTTCCACTTTACGGATATAAGATTACAAATGCCACGAAAAAAAAAAGATGAATACTTCGAGCT
CTATGAAGCGTCGGTCGCACGCTACTCGGATCTGCCCGAAAAAGCTAACTAAGGATCCCCAGTCAGGAAGGATACATCCT
CCGGGGCTACG
>gnl|BL_ORD_ID|57 olsFP062_hmagnCP
CTGCAGGTATGTACTCCTACATCAAAGAAACAATGAGATCGAAGGTATATATGGAAGGTAACGTCAATAATCATGCGTTT
AAATGCACCGCGGAAGGCGAAGGAAAACCATATAAAGGGTCGCAAAATCTTACCATCACAGTGACGGAAGGCGGCCCATT
ACCGTTCGCATTCGACATCTTGTCGCATGCTTTTAGATATGGGAATAAAGTGTTCACCAAATACCCAGATGATATACCTG
ATTTTTTTAAACAAAGTCTGAGCGGGGGCTTTACGTGGAAACGGGTGTCCAACTATGAGGATGGGGGGGTTTTAACGGTA
ACACAAGAAACCAGCTTGAAAGGTGATTGCATTATCTGCAATATAAAGGTCCACGGCACGAACTTTCCAGCTGACGGGCC
TGTCATGCAGAAGAGGACTAATGGTTGGGAACCTTCTACAGAAACTGTTATCCCACGGGACGGCGAAATTAGAATGCGCG
ACGTCCCTGCTCTGAAATTGCTAGATAACAAGGGACATTTGTTATGCGTCATGGAGACAACTTATAAACCGAATAAGAAA
GTAAATTTGCCTAAGTTGCACTTTCATCATCTCCGCATGGAAAAAGACAGTATTAGCGATGACGAAAAAACGATTAAACA
GCATGAACATGTTGTTGCCTCATACTTCAACGTTCCATTCGATGATTCCTCTTAAGGATCCTGGCGTAGCGAAACTTCGA
ATGTGAGCCGA
>gnl|BL_ORD_ID|58 olsFP063_Kaede
CTGCAGGTATGAGTCTCATAAAACCGGAGATGAAAATAAAACTCCTAATGGAGGGTAATGTTAACGGCCATCAATTTGTC
ATTGAAGGAGATGGCAAAGGACACCCGTTCGAGGGGAAACAGTCGATGGACTTAGTTGTAAAAGAAGGCGCCCCGCTCCC
TTTTGCCTATGATATTCTGACTACCGCATTTCATTACGGTAACCGAGTTTTCGCTAAATATCCGGACCACATTCCGGATT
ACTTTAAGCAATCTTTTCCGAAGGGCTTTAGTTGGGAACGTAGTTTAATGTTCGAAGACGGGGGTGTCTGTATTGCGACG
AACGATATCACATTAAAAGGTGATACGTTTTTCAATAAAGTCAGATTTGATGGAGTGAATTTTCCACCCAATGGCCCAGT
AATGCAGAAAAAGACCTTAAAGTGGGAAGCATCTACTGAGAAAATGTATCTGCGCGATGGTGTACTTACAGGAGACATAA
CGATGGCGCTTCTGCTGAAAGGAGATGTACATTACCGCTGTGATTTTCGTACCACTTATAAGTCACGTCAAGAGGGTGTT
AAATTACCAGGCTATCACTTCGTCGATCACTGTATCTCCATCTTACGTCATGACAAAGATTACAACGAAGTGAAATTATA
CGAACATGCGGTCGCACACAGTGGGCTGCCGGATAATGTCAAATAAGGATCCTGGTAAAAAGACGGGATGTTTCACAAGA
TAGGGAAGTGC
>gnl|BL_ORD_ID|59 olsFP065_KikG
CTGCAGGTATGTCGGTTATCACTTCGGAAATGAAGATGGAACTACGTATGGAAGGTGCGGTCAATGGGCATAAATTCGTA
ATCACAGGAAAAGGGTCTGGTCAGCCCTTTGAAGGGATACAGAACATGGACCTTACAGTCATTGAAGGTGGGCCATTACC
CTTCGCATTTGATATTTTAACTACCGTGTTTGATTATGGTAACCGGGTTTTCGTTAAATATCCGGAAGAGATTGTGGATT
ATTTTAAACAGTCATTCCCGGAAGGCTATAGTTGGGAACGTTCCATGTCCTATGAGGATGGCGGGATTTGCTTGGCGACT
AATAATATCACGATGAAAAAAGATGGCAGCAATTGTTTTGTTTACGAAATTCGTTTCGATGGAGTTAACTTTCCAGCAAA
TGGACCGGTGATGCAACGCAAGACGGTGAAATGGGAACCTTCCACGGAGAAAATGTATGTGCGAGATGGGGTGCTTAAAG
GGGATGTAAACATGGCACTGCTTCTACAAGGGGGCGGGCATTACAGATGCGATTTTCGTACAACCTACAAAGCCAAGAAA
GTAGTTCAGCTACCAGACTATCATTTCGTGGACCATCGGATTGAAATCACATCGCATGACAAGGATTATAACAAAGTGAA
ATTGTATGAGCACGCGAAAGCCCACAGTGGTCTTCCCAGATTGGCGAAGTAAGGATCCTATTGCTGCCTCAAATTATTTA
CTTCGCTGATC
>gnl|BL_ORD_ID|60 olsFP071_mc4
CTGCAGGTATGTCAGTTATTAAACCGGATATGAAGATAAAACTGCGTATGGAAGGGGCGGTTAACGGTCATAAATTTGTT
ATTGAAGGAGATGGTAAAGGTAAACCGTTCGAAGGCAAGCAGACAATGGACCTCACCGTAATAGAAGGTGCGCCACTTCC
TTTTGCCTATGATATCCTCACGACGGTTTTCGATTACGGTAACAGAGTGTTTGCAAAATATCCCAAAGATATACCGGATT
ACTTCAAGCAAACGTTTCCGGAAGGTTACTCGTGGGAACGTTCTATGACTTATGAGGACCAGGGCATTTGCATCGCGACT
AACGATATCACGATGATGAAAGGGGTGGATGATTGTTTTCTGTATAAAATTAGATTCGATGGTGTGAATTTTCCTGCCAA
CGGCCCCGTGATGCAACGAAAAACTCTTAAATGGGAACCATCGACAGAAAAAATGTATGTTCGTGATGGCGTCCTCAAAG
GGGATGTGAATATGGCATTACTACTGGAGGGTGGAGGACATTATCGCTGCGATTTCAAGACGACGTATAAGGCCAAAAAA
GTTGTCCAGCTGCCGGACTACCACTTCGTCGATCATCGCATAGAAATTGTGTCACATGATAAAGATTATAACAAAGTTAA
ATTATATGAACACGCGGAGGCTCACTCAGGGTTACCGCGACAGGCTAAGTAAGGATCCTTGCTGGAGCCAAAGGTCCATT
CATAGCTTTCG
>gnl|BL_ORD_ID|61 olsFP072_mc5
CTGCAGGTATGTCTGTCATAAAATCGGTTATGAAAATTAAATTACATATGGACGGCATCGTGAACGGTCATAAGTTCATG
ATCACCGGAGAAGGCGAAGGAAAGCCCTTCGAAGGTACCCACACCATTATCTTAAAAGTTAAGGAAGGGGGTCCCCTTCC
GTTTGCCTACGATATATTGACCACGGCATTTCAATACGGCAACCGCGTCTTCACCAAATATCCGAAGGACATACCAGATT
ATTTCAAACAAAGTTTTCCAGAAGGCTACTCATGGGAGCGGAGTATGACTTTCGAAGATCAGGGTGTTTGTACTGTAACC
AGTGACATTAAACTAGAGGGCGACTGTTTTTTCTATGAGATCCGATTTTACGGTGTGAATTTTCCATCTTCAGGACCGGT
AATGCAGAAAAAAACCTTGAAATGGGAGCCGAGCACGGAGAACATGTATGTGCGCGACGGTGTGCTTTTGGGAGATGTTA
GTCGGACGCTACTGCTAGAAGGAGATAAACACCATCGTTGCAACTTTAGGTCTACTTACCGAGCGAAAAAGGGTGTTGTG
TTACCAGAATACCATTTCGTTGACCATCGAATTGAGATTCTTTCCCACGATAAGGATTACAACACGGTTGAGGTCTACGA
AAACGCCGTGGCCCGGCCGTCTATGTTGCCGAGCAAGGCTTAAGGATCCGCTACTTAGGTAGAAGGCTGATCGTGAAAAG
TGAACGAGCTC
>gnl|BL_ORD_ID|62 olsFP073_meffCFP
CTGCAGGTATGGCGCTTAGTAAACAATCGCTCCCGTCAGATATGAAGCTGATTTATCATATGGACGGGAATGTAAATGGC
CATTCTTTTGTCATAAAGGGCGAGGGTGAAGGAAAACCTTACGAAGGGACACACACCATAAAACTTCAGGTCGTTGAGGG
CTCCCCTCTTCCGTTTTCAGCGGATATACTTAGCACGGTCTTTCAATATGGAAACCGCTGCTTCACCAAATACCCTCCAA
ATATTGTCGATTATTTTAAGAATTCCTGCTCCGGTGGAGGGTATAAATTTGGTCGTTCATTCCTATACGAAGATGGGGCA
GTGTGCACGGCTTCGGGGGACATTACTCTTAGTGCTGACAAGAAATCGTTCGAGCATAAATCGAAGTTTCTTGGCGTTAA
CTTTCCTGCTGATGGGCCCGTGATGAAAAAAGAAACCACTAACTGGGAACCGTCATGCGAAAAGATGACCCCGAATGGCA
TGACCCTTATCGGCGATGTGACGGGATTCCTTCTCAAAGAAGATGGAAAGCGATATAAATGTCAGTTCCATACGTTTCAC
GATGCGAAAGATAAAAGCAAAAAGATGCCAATGCCGGACTTTCATTTTGTTCAGCACAAAATTGAACGTAAGGATCTTCC
GGGGTCTATGCAGACGTGGAGACTTACTGAACATGCGGCGGCTTGCAAAACTTGTTTCACCGAGTAAGGATCCTCATTAC
CTCCGTTACAC
>gnl|BL_ORD_ID|63 olsFP075_meffGFP
CTGCAGGTATGGCGTTGAGTAAAAACGGCGTTAAAGATCGCATGAAATTAAAGTTTCACATGGAAGGTTCTGTCAACGGA
CACGAATTTACAATAAAAGGGGAAGGCACCGGCCAACCGTACGAAGGCACGCAGAGCATTCAACTGCGTGTCGAAAAGGG
AGGGCCGCTACCCTTCAGTGTGGATATTCTGAGCGCGGTGTTCCTGTATGGTAACAGGGTCTTTACGAAATATCCGCAGG
ACCTCGTGGACTATTTTAAAAACAGTTGCCCAGCGGGTTACACTTGGCAGCGCTCCTTCCTGTTCGAAGACGGGGCTGTT
TGTACAGCTTCAGCGGATATAACCGTCTCCGTCGAGGAAAACTGTTTCTATCACGAAAGCAAATTTCACGGAGTCAACTT
TCCAGCGGACGGACCCGTGATGAAAAAAATGACAACTAATTGGGAGCCTTCGTGCGAGAAAATCACGCCTATACCGAATG
AAGGTATACTTAAGGGCGACGTTACGATGTTTCTTCTATTAAAAGATGGAGGCCGTTATCGATGCCAGTTTGATACAGTT
TACAAGGCTAAATCCGATCCGAAAACAATCATGATGCCCGACTGGCACTTTATCCAGCACAAACTCAATCGCGAGGACCG
AAGCGATGCCAAGCATCAAAAATGGCGCCTAGTGGAAAATGCCATAGCTTATCGCTCTACCCTATCCTAAGGATCCCTCC
GGGTCAAACGG
>gnl|BL_ORD_ID|64 olsFP086_phiYFP
CTGCAGGTATGTCTTCCGGGGCGCTTCTATTTCATGGTAAAATTCCCTATGTCGTGGAAATGGAGGGCAACGTCGATGGG
CACACGTTTTCAATACGTGGAAAAGGTTACGGCGATGCGTCGGTCGGGAAAGTTGACGCACAGTTCATTTGCACGACCGG
TGATGTGCCGGTTCCCTGGTCCACACTAGTAACCACCCTCACTTATGGTGCGCAGTGCTTTGCGAAATATGGCCCGGAAT
TGAAGGACTTCTATAAATCTTGCATGCCTGAAGGCTATGTACAGGAAAGAACTATCACCTTCGAGGGGGATGGTGTGTTC
AAAACTCGCGCCGAAGTCACATTTGAAAATGGTAGTGTCTACAACAGAGTCAAACTCAATGGGCAAGGGTTTAAAAAAGA
TGGCCATGTCTTAGGTAAAAACTTGGAGTTCAACTTTACCCCTCATTGCCTGTATATCTGGGGTGATCAGGCTAACCACG
GACTGAAATCGGCATTCAAAATTATGCACGAAATTACCGGGAGTAAAGAGGATTTTATCGTCGCGGATCATACGCAAATG
AACACTCCGATCGGCGGCGGCCCAGTGCATGTGCCCGAATATCATCATATTACGTACCATGTTACTTTATCAAAGGACGT
TACCGACCATCGCGATAACATGAGCTTGGTGGAGACTGTACGTGCAGTAGATTGCCGCAAAACCTATCTCTAAGGATCCG
ACATTAAAGTA
>gnl|BL_ORD_ID|65 olsFP092_pporGFP
CTGCAGGTATGGCCCTGAGCAATCAGGTTACTATGAAATATCATATGGACGGTCGCTTCGAAGACAAAGAATTTACAATA
GAGGGTGAAGGTACGGGAAAGCCTTACGAGGGCAAACAGACCGTAACATTGTGGGTTACAAAAGGCGCACCTCTTCCATT
TTCTTTCGACATTCTGTCGGCGGTGTTCCTATACGGTAATCGGGCTTTTACAGATTATCCCAAAGGCATTGTAGATTATT
TCAAACCCAGTTTTCCAGAAGGTTATTCCTTCGAAAGAACGTTGGAATTTGAAGATGGTGGCTACTGCACGGCTTCCGCT
GATATTAGCCTAGACTCGGCTTCAAACTGCTTCATACATAAGTCTTCATTTAAAGGCGTGAAATTTCCAGATAACGGACC
GGTGAAGCAAAAAAAGACCACCAACTGGGAACCGAGTATTGAGAAGATGACTGTGCGCGATGGTATCCTAAAGGGTGATG
TTACCATGTTTCTCTCACTCACCGACGGTGGCAACCACAGGTGTCAGTTTAGCACTCTGTATAAAGCCAAGAAAGCGGTA
AAATTACCTACCGAGTCCCATTATGTTGAGCACAGACTCGTCAGAACGGATTTGCCTAATGGCAAGGTGCAACTCGAAGA
ACACGCTGCGGCCCGGCTTAACACAGTCTAAGGATCCATCTTCGTAATGTGGTCAACAGAAGTGGAGGTTATATAACGCT
CAGTGAATAGG
>gnl|BL_ORD_ID|66 olsFP096_R1_2
CTGCAGGTATGAGTGTGATCAAATCCGTTATGAAAATAAAACTGCGCATGGAGGGGCGGGTAAATGGGCATAATTTCCTG
ATCGTAGGCGAGGGCGAGGGGAAACCTTATGAAGGTACTCAGAGCATGGACCTGACTGTTAAAGAAGGCGCCCCGTTACC
GTTTGCGTATGATATTATGACTACCGTATTCCACTATGGGAACCGTGTCTTCGCAAAATACCCAAAACATATCCCCGACT
ATTTCAAACAGATGTTTCCTGAGGGCTATTTTTGGGAACGGTCGATGAACTTCGAAGATGGTGGGATATGCACAGCTCGT
AACGAGATCACTATGGAAGGAGACTGCTTCTTCAACAAGGTACGCTTTGACGGGGTCAACTTTCCACCGAACGGGCCGGT
GATGCAGAAAAAAACGCTGAAATGGGAACCAAGCACAGAAAAAATGTATGTTCGGGATGGCGTGCTAACAGGTGACATTA
ACATGGCCTTACTTCTCGAAGGAGGGGGTCACTATCGGTGCGACTTCAGGACCACGTATCGAGCGAAGAAGAAGGGTGTG
GAGCTTCCTGACTACCACTTTGTGGATCATTGTATTGAAATATTGAGTCACGATAAAGATTATAACAAAGTGAAGTTGTA
TGAGCACGCAGAAGCTCATAGCGGTCTGCCACGGGTCGCTAAATAAGGATCCAGGTGTAGTCTTAGAAAGTGAAAAGTCA
TTCACTATGAG
>gnl|BL_ORD_ID|67 olsFP097_R2
CTGCAGGTATGAGCGTGATTAAGCCAGATATGAAAATGAAATTGAGGATGGAAGGAGCGGTTAACGGTCATTATTTTGTT
ATCGAGGGCGAAGGCAAAGGTAAACCCTTTGAAGGCAAACAGACTATGGATCTAACGGTCATAGAGGGTGCACCGCTGCC
GTTCGCCTATGATATCCTTACCACGGTCTTTGATTATGGTAATCGGGTATTCGTCAAGTACCCAAAAGACATTCCGGATT
ATTTCAAACAGACTTTTCCAGAAGGATTCAGCTGGGAGCGGAGCATGACTTATGAGGATCAAGGAATTTGCATCGCAACG
AACGATATTACGATGATGAAAGGGGTAGATGATTGTTTCCTGTACAAGATTCGTTTTGATGGTGTGAACTTTCCTGCTAA
TGGTCCGGTAATGCAGAAAAAAACACTAAAATGGGAACCTAGCACGGAAAAAATGTATGTGCGCGACGGCGTGCTGAAGG
GCGATCTCAATATGGCCTTGCTACTGGAAGGTGGCGGCCACTACCGGTGTGATTTTAAGACGACGTATAAAGCTAAGAAG
GTCGTTCAGCTCCCTGGCTACCATTTTGTAGATCATCGTATTGAAATTTTAAGTCATGATAAAGACTATAATAAGGTGAA
GCTGTATGAACATGCCGAGGCTCATTCCGGCCTGCCGCGTGTGGCCAAGTAAGGATCCAATTTTGGCCCTACAAACGATT
CCATCACCGCG
>gnl|BL_ORD_ID|68 olsFP105_scubRFP
CTGCAGGTATGTCTGCCATCAAAACCGTAGTCAAACAGTTCATGAAAATCAAAATGAGTCTAGAGGGTACTGTGAACGGC
CACTATTTCAAAATTGTAGGGGAGGGTGATGGCACCCCCTTCGAAGGGAAGCAAACCCTTCATTTAAAAGTTAAAGAAGG
TGCGCCACTGCCCTTCGCCTATGACATCTTAACTACTGCACTCCATTATGGGAATAGGGTGTTTGTGGAATACCCGGAAA
ACATCCCTGATTATTTTAAGCAGAGTTTTCCGAAAGGTTATAGCTGGGAACGGAGCCTTACTTTTGAGGATGGCGGTATT
TGCATTGCGCGCAGTGACATTAAGATGGTTGGCGATACCTTTCACAACGAAGTCCAGTTTTACGGCGTTAATTTCCCCGC
GAATGGCCCCGTAATGCAACGCCACACGGTAAAATGGGAACCCAGCACGGAGAAAATCTACGTTCGAGATGGCGTTTTGA
CTGGTGATATCACCATGGCATTGTTGCTGAAAGGCGGCACTCACTACAGATGTGATTTTAGGACGACGTATAAAGCAAAG
GAAAAAGGCCCCAAATTTCCTGGCTATCATCTTGTAGACCATTGCATTGAGATAACATCACACGATAAAGATTATAACGT
AGTAGAACTCTATGAGCATGCCGTGGCACATTCGGGTTTACCTGATTCCGCGAATCGGTAAGGATCCAGCAAGGCTGTCC
CCGGTTCCTTC
>gnl|BL_ORD_ID|69 olsFP106_spisCP
CTGCAGGTATGTCACATTCTAAGCAGGCACTGGCGGATACGATGAAAATGACGTGGTTGATGGAAGGCTCGGTCAATGGC
CACGCCTTTACCATTGAAGGCGAAGGCACCGGTAAGCCCTACGAAGGAAAGCAGTCAGGGACTTTTCGGGTTACTAAAGG
AGGCCCTCTACCCTTTGCATTTGATATTGTTGCGCCGACACTTAAATATGGCTTTAAATGCTTCATGAAATATCCTGCGG
ATATTCCCGACTATTTCAAACTTGCGTTTCCGGAGGGGCTGACGTACGATAGGAAGATCGCGTTTGAAGACGGCGGCTGT
GCGACCGCAACTGTGGAAATGAGCCTTAAAGGTAATACACTTGTTCACAAGACAAACTTTCAAGGTGGCAACTTTCCAAT
CGATGGACCAGTGATGCAGAAACGTACTTTGGGGTGGGAACCAACCAGCGAGAAAATGACGCCATGCGATGGCATAATTA
AAGGGGATACTATCATGTACTTGATGGTTGAGGGAGGGAAAACCCTCAAATGTCGATATGAGAACAATTATCGTGCGAAT
AAGCCTGTGCTCATGCCACCTTCCCATTTTGTGGACCTCCGGTTGACGCGTACCAACCTTGACAAAGAAGGCCTCGCTTT
TAAATTGGAAGAATATGCCGTGGCCCGCGTACTCGAAGTCTAAGGATCCGAGCGCACCTAACTTATTGGCTTTACAAGTT
CACTAGCTGCG
>gnl|BL_ORD_ID|70 olsFP107_stylCP
CTGCAGGTATGTCCGTGATCGCAAAACAGATGACTTATAAAGTTTATATGTCCGGGACCGTGAACGGCCATTACTTCGAA
GTGCAGGGAGATGGCAAAGGAAAACCATATGAAGGCGAGCAAACTGTGCGGCTCACGGTCACGAAGGGCGGCCCACTCCC
CTTTGCGTGGGATATCTTAAGCCCTCTGTCTCAGTACGGATCAATCCCCTTTACAAAGTATCCAGAGGATATCCCGGACT
ACGTCAAGCAGTCCTTTCCAGAAGGGTATACGTGGGAGCGCATTATGAATTTCGAAGATGGAGCGGTTTGCACCGTATCC
AATGATTCATCAATCCAGGGCAATTGCTTCATCTACAACGTGAAAATATCCGGGCTCAATTTCCCGCCCAACGGGCCGGT
GATGCAGAAGAAAACCCAAGGATGGGAACCAAATACCGAACGCCTTTTTGCTCGCGACGGCATGCTTATTGGGAATAACT
TTATGGCCCTGAAATTAGAAGGCGGTGGGCACTACTTATGCGAATTTAAGTCAACTTATAAGGCGAAAAAACCGGTCAGG
ATGCCGGGATATCACTATGTAGATCGCAAACTAGACGTGACGTCTCATAACCGCGACTATACCTCTGTTGAACAGTGCGA
GATAAGTATCGCAAGACATTCGTTATTGGGCTAAGGATCCCATGGACCTGACCTCACATTGTACGATGGTTGTTAACTAG
ATTGCCCATGT
>gnl|BL_ORD_ID|71 olsFP109_zoan2RFP
CTGCAGGTATGGCACATTCTAAACATGGGTTGACGGATGACATGACCATGCATTTTCGAATGGAAGGATGCGTTGATGGC
CATAAGTTTGTTATAGAAGGTAATGGAAATGGCAATCCGTTTAAAGGCAAACAGTTTATCAACCTGTGTGTGATCGAAGG
AGGGCCGCTCCCATTTAGTGAGGACATTTTGTCAGCAGCGTTCGACTATGGTAACCGACTTTTTACTGAGTATCCCGAAG
GCATTGTCGATTATTTTAAAAATAGTTGCCCGGCCGGGTATACCTGGCACAGATCATTTCGGTTTGAAGATGGTGCAGTA
TGCATCTGCTCGGCCGACATTACGGTGAACGTGAGGGAAAACTGTATTTATCATGAAAGCACGTTTTACGGTGTCAACTT
TCCGGCGGACGGGCCGGTCATGAAAAAGATGACTACGAACTGGGAACCAAGTTGCGAAAAAATTATTCCGATTAACTCGC
AGAAAATTCTGAAAGGAGATGTCTCAATGTACTTGCTCCTTAAAGATGGTGGCAGATACCGATGTCAATTTGATACCATC
TACAAGGCGAAAACTGAGCCTAAAGAAATGCCAGACTGGCATTTTATTCAGCACAAATTAAATCGAGAAGACCGAAGCGA
TGCCAAGAATCAGAAATGGCAGCTAATTGAGCATGCCATCGCTTCCAGGAGTGCACTCCCGTAAGGATCCCGCATATCGC
GGTGCTCAGGA
>gnl|BL_ORD_ID|72 olsFP119_Putative uncharacterized protein
CTGCAGGTATGTTCGTCTACGTGTATGTGTTGCCACTTCCCAAAACCCACGAATTGCACATATTCGGCTCCTTTAATGGG
GTAGAATTTGACATGGTCGGGCGAGGTATCGGTAACCCAAACGAGGGTTCAGAGGAACTTAATGCTAAATTTACAAAGGG
TCCGCTTAAATTTTCCCCATATATACTAGTTCCACACCTTGGCTACGCTTATTATCAGTATCTACCATTCCCCGATGGGA
TGAGCCCGTTTCAGGCCGCGATGCACGATGGTTCTGGTTATCAGGTGCACAGGACCATTCAATATGAAGATGGCGCGAGT
GTCACGGCTCATTATCGATATACCTATGAAGGTAGTCACATCAAAGGAGAATTTCAGGTGATTGGTACCGGTTTTCCCCC
GGACGGCCCAGTAATGACGAATAAACTGACCGCGATGGACTGGAGTGTAACAAAAATGTTGTATCCCAATGACAAAACAA
TACTATCCACAGCGGACTGTAGTTACACCACCACTGCTGGGAAGCGTTACCAATCAAAAATGCGTGAAAACAATACATTT
GCAAAGCCAATGGCAGCGGATATACTGCAAAAACAGCCAATGTTTGTCTTTCGGAAATCCGAACTTCAACATAGTAAAAC
AGAACTGACGTTCAAGGAGTGGCAGAAGGCCTTCACTGATGTCATGTAAGGATCCTTATCTGGATCAAACGAGTGCATTT
GATGGGGTAGA
>gnl|BL_ORD_ID|73 olsFP120_Putative uncharacterized protein
CTGCAGGTATGCCGCTCCCGACGACTCATGAAGTACATGTTTATGGGAGTATCAATGGTGTAGAGTTCGATCTGGTCGGT
TCAGGCAAGGGCAATCCGAAAGACGGGTCAGAGGAAATTCAGGTGAAGTCGACCAAGGGGCCGCTTGGCTTTAGCCCGTA
CATTGTCGTTCCGAACATCGGTTATGGGTTCCATCAGTATCTACCGTTCCCAGATGGTATGTCGCCTTTTCAAGCGGCAG
CAGATGATGGCAGTGGTTATGTAGTTCATCGTACCATTCAGTTTGAAGATGGCGCCTCCCTCACAGGCAACTACCGTTAT
AGCTACGACGGCGGTCATATTAAAGGGGAGTTCCATGTTGTCGGGTCAGGCTTTTTGGGCGATGGTCCGGTCATGACGAA
GAGCCTTACAGCGGTAGATTGGTCGGTGGCGACGATGCTTTTTCCGAATGATACTACCGTTGTTTCGACTATTGATTGGA
CGTGTCCCACTACGAGTGGGAAGCGCTATCATGCGACTGTGCGTACCAATTATACTTTCGCTAAACCTATTGCGGCCTCT
ATTTTACAGAAGCAGCCGATGTTTGTTTTCCGTAAGACGGAGGTAAAAGCGTCCGATGCGGAAATTAATTTGAAGGAGTG
GCAGAAAGCTTTTCATGACCTTTAAGGATCCGTGATAAGTGTGTGTAAGGTAAGGCGGCGGCATATAAAATGGATTGGAT
TCCGGGATAAC
>gnl|BL_ORD_ID|74 olsFP133_GFP-like fluorescent protein yellow isoform
CTGCAGGTATGTCATCTGCGGGCGCCCTGTTATTTACGAACAAGATCCCGTATGTGACCGAGCTGGAGGGCGATGTTAAC
GGGATGAAATTCACGATTCACGGCAAAGGGACTGGCGATGCGTCCACTGGACATATCGAGGCTAAATACGTCTGTACCTC
AGGCGAAATTCCTGTACCTTGGGCGACATTGGTGTCTACGATGTGCTATGGCGTCCAATGTTTTGCGAAATATCCCTCAC
ATATCAAGGACTTCTATAAAAGTGCAATGCCCGAAGGCTATATCCAAGAGAGAACCATCTCGTTCGAAGGAGATGGAGTT
TATAAAACGAGGGCTATGGTTACTTACGAGCGCGGAAGCATCTACAACCGTGTTACTCTGACGGGCGAGAATTTTAAGAA
GGACGGCCATATCCTGCGCAAGAACGTTGCGTTTCAGTGTCCCCCATCAATCCTGTATATCTTACCAGATACTGTTAATA
ATGGCATAAGGGTGGAATTTAACCAGGTATTTGATATAGAAGGCGAAACAGAAAAATTAGTCTCCAGTTTTTCTCAGATC
AATCGCCCCCTGGCGGAATCGGCTGCCGTTCACATTCCACGGTATCATCACATTACATATCACACCAAATTGAGCAAGGA
CCGGGATGAAAGACGTGATCATATGTGCCTAGTCGAAGTAGTGAAGGCTGTTGATCTGGATACTTATCAGTAAGGATCCT
AATTCGCAGCT
>gnl|BL_ORD_ID|75 olsFP136_Predicted protein
CTGCAGGTATGTCGCTTTCTAAGGATGCAATGAAGCTCCATCTGATTTTAGAAGGTTCTGTCAACGGGCACTGCTTTGAG
ATCCATGGTGAAGGGGAAGGGAAGGCGTTTGAAGGCGAGCAATGGTCTAAATTCACTGTTAAGAAGGGCGGACCGCTGCC
CTTTTCGTTCGACCTTATCGCCCCGTGCCTAAAATATGGCAGCAAGCCGTTTGTAAAATATCCGGATGATATGACCGACT
TTTTTAAAGCAGCTGTCGAAAACGGCGGTCTGTCATGGGAGCGCACTATGTCCCTGGAGCAGGATGGCGGATTTTGCTCC
GTCGTGAATACTTCCAAATTAGACAAGGACGGCCTCCATTATCATATGACTTTCCAAGGCATCAACTTAGATCCGAACGG
CCCAGTGATGAAAAAGATGACGATGGGGTGGTTACCTTCAGTAGAAACCAACATTCCGCGTGGCAACACCCTTGTTGGCG
ACATCAACATGTTGTTAAAGGTTAACGACGGTAGCTTCCTTAGAGTCAAGTTTGTGACTGTCTATCGCTTTATGAAGCCG
GTGCCAGCCGGCTTCAAAATGCCCCCGCATCACTTCATCGCTTTTAAGCTCACGCGTGTTGAGAATGATGCCGATTGTAA
TGTCGTTCTTTTACATGAGTGGGGCAAAGCTTTTTCTTGCTTTCTCCCAGAAAATCCGACTCTACAGCTACCGAAACTCA
AATAAGGATCC
>gnl|BL_ORD_ID|76 olsFP139_McavFP_7.5
CTGCAGGTATGTCCGTTATCAAAAGCGTTATGAAAATCAAACTCCGCATGGAGGGGAGCGTCAATGGTCACAACTTCGTA
ATCGTAGGCGAAGGTGAAGGGAAACCGTACGAGGGGACGCAGAGCATGGATTTGACAGTTAAGGAAGGCGCGCCTTTACC
ATTCGCATATGATATCATGACCACGGTCTTCCATTATGGCAACCGGGTTTTCGCCAAGTATCCAAAGCATATCCCGGACT
ATTTTAAACAGATGTTCCCTGAAGAATATAGCTGGGAAAGGTCGATGAATTTCGAAGGAGGTGGCATTTGTACTGCACGC
AACGAAATTACGATGGAAGGCGATTGTTTTTTTAACAAGGTTAGATTCGACGGGGTGAACTTCCCGCCCAACGGTCCGGT
TATGCAAAAAAAAACCCTGAAATGGGAACCATCCACGGAAAAAATGTATGTGAGAGATGGCGTACTGACAGGGGATATTA
ATATGGCGCTTCTGCTGGAAGGTGGTGGGCATTATCGTTGCGATTTTAGGACGACTTACAGGGCCAAGAAGAAAGGAGTG
AAGCTGCCAGATTACCATTTCGAAGACCATTCTATCGAAATCTTAAGGCATGATAAAGAATACACCGAAGTGAAGTTATA
TGAACATGCGGAAGCGCATTCGGGCCTGCCACGTGTTGCGAAGTAAGGATCCAGACCGATTAGTACGCAAACATATCGTG
CGGCGGTATTA
>gnl|BL_ORD_ID|77 olsFP146_Fluorescent protein
CTGCAGGTATGAATGTCATAAAGACGGACATGAAAATGAAGCTTCGGATGGTTGGTGCAGTGAATGGACATAAATTTGAA
ATCGCCGGCGAAGGTAAAGGGAAACCGTTTGAAGGCAAGCAGACCATGAATTTAGAAGTACTAGTGGGCGGGCCGTTACC
ATTTGCATTCGATATTCTTACGACAGTTTTTGACTACGGCAACCGTGTGTTTGTTAAATATCCCCGTGACATTGCTGATT
ATTTTAAGCAGAGCTTTCCGGAAGGGTTTAGTTGGGAACGTAGCATGGCGTATGAAGACGGAGGAATTTGTCTTGCAACT
AATAATATTACCTTAATGAAGGGCGACTGTTTCCTTTATGAAATTAGGTTTGATGGCGTCAACTTTCCAGCCAACAGTCC
AGTTTTGCAAAAAAAGACAGTGTAAGGATCCGTGCCATAATCAAGGGTAGGCCGGACGGTCTCCGTGTAGGATATCGCAT
GTACGAGTGCAAGCGTCAGGTTTTAGCGGCTTGACGCACACGGCGAAGCTAGAAATCTTGAGGCTCATTCTCACCTATCC
GCGCTCCGGTTACCCACTTTAAGAGCTCCATACACACCTGAGCCGAACTTTGTGAGGTAGGAAGGAACTCCCGGATCCGA
GACTAGAATGTACGATGAATGCTCGTATTTCGGGGTACCATCCGACACTAAATGAGTAAGAGCTCTAGGGATCAAGTGTT
AGAATGACATC
>gnl|BL_ORD_ID|78 olsFP157_Large stokes shift fluorescent protein
CTGCAGGTATGGTGTCCGTGATTGCTAAACAGATGACCTATAAGGTTTATATGAGCGGAACAGTGAATGGCCACTATTTT
GAGGTAGAAGGAGATGGGAAAGGAAAGCCGTACGAGGGAGAACAGACTGTTAAATTAACTGTTACGAAGGGCGGCCCATT
GCCTTTTGCGTGGGATATTTTATCACCCTTAATGTGTTACGGTTCGATCCCGTTTACTAAATACCCTGAAGACATCCCAG
ATTACGTTAAACAGTCCTTTCCGGAAGGCTATACTTGGGAACGAACAATGAACTTTGAAGATGGCGCGGTGTGCACGGTC
AGCAACGACTCATCGATCCAAGGCAATTGCTTTATTTATAATGTAAAAATTTCGGGTACCAACTTTCCTCCGAATGGGCC
CGTTATGCAGAAAAAGACCCAAGGTTGGGAGCCTAGCACGGAGAGACTATTTGCAAGGGATGGGATGCTGATCGGAAACG
ACTATATGGCTCTTAAACTTGAAGGTGGAGGTCACTATCTCTGCGAATTTAAATCAACCTACAAAGCTAAAAAACCCGTT
CGAATGCCGGGATACCATTACGTAGATCGCAAACTAGATGTGACCAGCCACAATCGCGATTATACTAGCGTAGAACAATG
TGAGATAGCTATCGCACGGCATTCGCTCCTAGGCTAAGGATCCCCATCTTGCTCCAATGGCTGTGGAGAAAGGTTAGCGT
TGGACAGTGCA
>gnl|BL_ORD_ID|79 olsFP159_McavFP_6
CTGCAGGTATGACTTCTGTCGCTCAGGAGAAAGGTGTGATAAAACCGGATATGAAGATGAAACTGCGCATGGAGGGCGCC
GTTAACGGGCACAAGTTCGTTGTGGAAGGAGACGGTAAGGGCAAACCATTTGATGGAACGCAGACAATGGACTTGACCGT
AATCGAAGGCGCGCCGTTACCTTTTGCTTACGATATTCTTACCACGGTCTTCGACTACGGCAATCGGGTGTTTGCAAAAT
ATCCAGAAGATATCGCGGATTATTTTAAACAGACCTTCCCAGAAGGGTACTTCTGGGAGCGATCCATGACCTATGAAGAT
CAGGGGATCTGTATTGCAACGAACGATATTACTATGATGGAGGGAGTAGATGATTGTTTCGCATACAAAATTCGATTTGA
TGGTGTGAACTTCCCGGCTAATGGACCGGTTATGCAACGGAAAACTTTGAAATGGGAACCCTCTACCGAAATCATGTACG
CTCGCGATGGCGTACTGAAAGGCGATGTGAATATGGCCTTACTGCTGGAAGGTGGTGGTCACTATAGGTGCGATTTTAAA
ACCACGTACAAAGCAAAAAAGGTCGTTCGCCTGCCGGATTATCACTTTGTCGATCATCGTATTGAGATCGTAAGTCACGA
CAAAGATTATAACAAAGTAAAACTGCACGAGCACGCCGAAGCGCGCCACGGCTTAAGCAGGAAAGCCAAGTAAGGATCCG
TCGTGGAGTTA
>gnl|BL_ORD_ID|80 olsFP162_GFP-type green fluorescent protein
CTGCAGGTATGAGTTTGTCAAAACAGGTAGTGAAGGAAGATATGAAGATGACATATCATATGGATGGATGCGTGAATGGG
CACTATTTCACAATCGAGGGTGAAGGGACCGGCAAACCTTTCAAAGGTCAAAAAACTCTTAAGCTGAGAGTCACGGAGGG
TGGCCCACTCCCTTTTGCATTTGACATTTTGTCGGCGACCTTTACATATGGTAACAGATGTTTTTGTGACTATCCTGAAG
ATATGCCCGACTACTTTAAGCAATCTTTACCAGAAGGTTACTCTTGGGAACGGACGATGATGTACGAGGACGGCGCATGT
GGCACAGCGAGCGCCCACATCTCTTTGGATAAGAATGGTTTCGTCCATAACAGCACGTTTCATGGAGTTAATTTTCCTGC
GAACGGTCCTGTCATGAAAAAAAAGGGCGTCAATTGGGAGCCAAGTTCGGAGAAGATTACTGCTTGCGACGGAATTTTGA
AAGGTGATGTAACCATGTTTTTGGTCTTGGAAGGTGGTCATCGTCTCAAATGTTTATTTCAGACAACTTATAAGGCCGAC
AAAGTGGTGAAGATGCCTCCTAACCATATAATCGAACACAGGTTAGTGCGCAGTGAGGATGGGGATGCTGTCCAGATCCA
GGAACACGCGGTTGCAAAATACTTTACAGTCTAAGGATCCGCGTCAAGATTTTAAGCACTCAAGGTCCCTTCGTCAACTC
GCCGCCCCAGC
>gnl|BL_ORD_ID|81 olsFP174_Chromo protein
CTGCAGGTATGGCCAGCAAAATTTCGGATAATGTCCGCATTAAACTATATATGGAGGGTACGGTGAATAACCACCACTTT
ATGTGCGAGGCAGAGGGTGAAGGGAAACCATATGAAGGCACGCAAATGGAAAACATAAAAGTCACCAAGGGAGGGCCTCT
TCCGTTCTCATTCGACATTTTGACTCCCAACTGTCAGTACGGGTCTGTCGCCATTACTAAGTACACGTCAGGTATCCCGG
ACTATTTCAAACAGTCATTCCCGGAAGGGTTTACATGGGAGCGTACAACGATATATGAGGATGGTGCCTACTTAACAACG
CAGCAGGAGACAAAGCTGGATGGCAATTGTCTGGTCTATAACATTAAAATTCTGGGCTGCAACTTTCCACCAAACGGTCC
TGTCATGCAAAAAAAAACACAAGGATGGGAGCCGTGCTGCGAAATGCGCTATACTAGAGATGGCGTCTTGTGCGGTCAGA
CGTTAATGGCGTTGAAATGCGCGGACGGTAACCACCTCACCTGCCATCTACGCACGACCTATCGCTCGAAAAAGGCAGCC
AAGGCATTACAGATGCCACCCTTTCATTTTTCCGATCACCGCCCGGAAATAGTAAAAGTTAGTGAGAATGGCACGCTTTT
CGAACAGCATGAGAGTAGCGTTGCACGGTATTGCCAGACATGTCCAAGTAAACTCGGCCATAACTAAGGATCCGTTAAAG
TTCCCGGATAC
>gnl|BL_ORD_ID|82 olsFP210_Enhanced green fluorescent protein G1ea
CTGCAGGTATGTCCGTGATCAAGCCCGATATGAAGATAAAATTACGCATGGAAGGTGCCGTAAATGGCCACAAGTTCGTC
ATCGAAGGTGATGGGAAAGGTAAACCATTTGAAGGAAAACAAACGATGGATCTCACAGTCATCGAAGGTGCACCTTTACC
GTTTGCGTATGACATCCTCACTACCGTATTCGATTATGGGAACAGGGTGTTTGCGAAGTACCCAAAAGACATCCCTGATT
ATTTTAAGCAGACATTTCCCGAAGGTTATTCGTGGGAGCGAAGTATGACGTATGAGGATCAGGGCATATGCATTGCCACC
AACGACATCACGATGATGAAAGGAGTTGATGATTGCTTCGTTTATAAAATTCGTTTTGATGGCGTCAACTTCCCGGCCAA
TGGACCAGTAATGCAACGCAAAACGCTAAAATGGGAGCCATCGACCGAGAAGATGTATGTACGAGATGGGGTTTTAAAAG
GGGATGTTAACATGGCACTATTGTTGGAGGGGGGCGGTCATTATCGCTGCGATTCTAAGACCACGTATAAAGCTAAAAAA
GTGGTGCAGTTACCGGATTATCACTTTGTCGACCATAGAATCGAAATAGGCTCTCCGGATAAAGATTATAACAAGGTAAA
ACTATATGAGCACGCCGAGGCCCACTTTGGCTTACCTCGCCAAGCAAAATAAGGATCCAATCCATCTCTACCGGGGTAAA
ACTCGATCCTT
>gnl|BL_ORD_ID|83 olsFP211_mOrange
CTGCAGGTATGGTCTCTAAAGGAGAAGAGAACAACATGGCGATAATTAAAGAATTTATGCGTTTCAAAGTGAGAATGGAG
GGCTCAGTGAATGGTCACGAGTTCGAGATTGAAGGTGAAGGCGAAGGGAGGCCGTACGAGGGCTTCCAGACTGCTAAACT
TAAGGTCACTAAGGGGGGCCCCCTGCCGTTTGCGTGGGACATCTTGTCACCTCAATTCGGTTATGGCAGTAAAGCCTACG
TCAAACATCCGGCAGACATCCCTGACTACTTTAAGCTTTCATTTCCTGAAGGTTTTAAGTGGGAACGCGTTATGAACTTC
GAAGATGGCGGCGTGGTAACGGTAACTCAAGATTCGAGCCTGCAAGATGGCGAGTTCATCTATAAAGTCAAGCTACGCGG
TACCAATTTCCCGAGTGACGGACCTGTGATGCAAAAGAAAACGATGGGTTGGGAAGCGAGTAGTGAACGCATGTACCCGG
AAGATGGCGCCTTAAAAGGGGAAATTAAAATGAGACTGAAACTCAAAGACGGAGGTCACTACACTTCTGAGGTGAAAACG
ACCTATAAGGCCAAAAAACCTGTACAATTGCCGGGTGCCTACATTGTGGGGATAAAACTCGATATCACCTCTCACAACGA
AGACTATACCATTGTTGAACAGTACGAACGTGCTGAGGGCCGTCACAGTACGGGTGGTATGGACGAGCTATACAAATAAG
GATCCGGGTGT
>gnl|BL_ORD_ID|84 olsFP223_Putative uncharacterized protein
CTGCAGGTATGGCGCTTTCGAAACATGGACTCACTAAAGATATGACAATGAAATATCGTATGGAAGGTTGCGTCGATGGC
CATAAGTTCGTTATCACAGGACATGGTAACGGTTCACCCTTCGAAGGGAAGCAAACCATTAACTTATGCGTTGTGGAGGG
TGGCCCTCTGCCTTTTAGTGAAGACATTCTCAGCGCAGTTTTCGATTATGGCAATCGAGTCTTCACCGAATACCCGCAAG
GCATGGTGGACTTTTTTAAAAATAGTTGTCCAGCTGGGTATACCTGGCAGAGAAGCCTTCTGTTCGAAGACGGTGCAGTT
TGCACTGCGAGCGCGGATATCACCGTATCGGTGGAGGAGAACTGTTTTTATCATGAGTCTAAATTTCAAGGCGTTAACTT
TCCTGCTGATGGACCAGTGATGAAAAAGATGACAACGAACTGGGAACCGTGTTGCGAGAAAATCATTCCAGTGCCAAGAC
AGGGTATACTCAAAGGTGATGTAGCCATGTACCTGTTGCTCAAAGATGGGGGTCGCTATCGGTGTCAGTTTGACACCGTT
TACAAAGCGAAGACCGATCCAAAGAAAATGCCAGAATGGCATTTTATCCAACATAAGCTGACACGCGAAGATCGTAGCGA
TGCAAAAAATCAAAAATGGCAGCTGGCCGAGCATTCGGTAGCGAGCAGGTCAGCGCTCGCGTAAGGATCCTCTATCAGCC
GAAATAGACCC
>gnl|BL_ORD_ID|85 olsFP242_Fluorescent protein
CTGCAGGTATGAGCGCTCACATTAAACCAAACATGAAAATTAAGCTTCGTATGGAAGGTGATGTAAACGGTCATCCTTTC
GTTATTACCGGCGAGGGTTCAGGCAAACCGTACGAAGGTACTCACGCCATCGATCTAAAAGTTAAAGAGGGAGGCCCCCT
CCCATTTGCGTACGACATCCTCACCGCAGCCTTTCAGTACGGTAATCGCGCATTTACGAAGTATCCAGCTGACATTCCCG
ACTATTTTAAACAGTCGTTTCCAGATGGATATTGCTGGGAACGGAGTATGGTCTTTGAAGATCAGGGTATTTGTGTAGTC
AAATCAGTGATCTCGCTCGACAAAAAAGAGCCTGACTGTTTTAATTACGACATACGCTTCTATGGAGTAAATTTCCCGGC
GACTGGTCCGGTGATGAAAAAGAAAACAGTTAAATGGGAGCCTTCAACCCAGACCATGTACGAGAGGGATGGCGTCTTGG
TGGGAGATGTGAATATGGCCCTACTATTAGAAGGGGGTGGCCATCATCGCTGCGATTTTAAATCTACCTACCGGGCCAAG
GGTGTAGTTCTGAATATGCCGGGTAACCATTACGTTGATCACCGGATAGAGATCATTCACCATGATAAAGGCTATAACTC
AGTTACCGTGCATGAATCTGCCGAGGCCCGGCATTGTAGCTTGCCATCCAAGGCCAAATAAGGATCCTAGAACGAACCAA
ACAAAATTATC
>gnl|BL_ORD_ID|86 olsFP247_Cyan fluorescent protein
CTGCAGGTATGTCAGTCATCAAGTCCGTGATGAAGATCAAACTTCGCATGGACGGAATAGTCAATGGCCATAAGTTCATG
ATCACGGGTGAAGGGGAAGGTAAGCCTTTCGAGGGCACACATACAATTATTCTAAAGGTAAAAGAAGGTGGTCCGCTGCC
TTTTGCCTATGACATTCTAACTACCGCCTTTCAATATGGCAACAGAGTGTTTACTAAATATCCTAAGGATATCCCCGACT
ATTTTAAACAAAGCTTTCCGGAAGGTTATAGTTGGGAACGGTCTATGACGTTCGAAGATCAGGGTGTTTGCACGGTAACG
TCCGATATTAAGCTCGAAGGTGATTGTTTCTTCTACGAGATTCGATTTTATGGCGTAAATTTTCCTTCCAGCGGACCGGT
GATGCAAAAAAAGACACTTAAATGGGAACCCTCCACTGAGAACATGTATGTTAGAGACGGTGTGTTACTGGGGGATGTAT
CGCGCACGTTGCTTCTTGAAGGTAATAAACACCACAGGTGTAACTTCCGTTCGACGTATAGAGCTAAGAAAGGCGTTGTT
TTGCCTGAGTATCATTTTGTGGACCACCGAATTGAAATCTTGTCGCACGATAAAGATTACAACACAGTGGAAGTATACGA
AAACGCGGTAGCTCGACCATCTATGCTTCCTATCAAAGCTAAGTAAGGATCCTGGGACCTAATATCACCGAACTGTATAA
TAGGGGCATAT
>gnl|BL_ORD_ID|87 olsFP251_Green fluorescent protein
CTGCAGGTATGTCAGTAATCAAACCGATTATGGAAATCAAGTTGAGGATGCAAGGCGTGGTCAATGGCCATAAATTCGTT
ATTAAGGGAGAGGGTGAAGGCAAACCATTTGAAGGCACGCAGACTATAAACTTGACGGTAAAGGAAGGCGCGCCTCTTCC
TTTTGCCTATGATATTTTAACTTCAGCCTTCCAATATGGTAACCGAGTGTTCACGAAATATCCAGATGATATACCTGATT
ACTTTAAACAGACCTTCCCAGAAGGCTATTCTTGGGAGCGAATCATGGCATATGAGGACCAGTCGATCTGCACGGCGACG
TCGGATATTAAAATGGAAGGGGATTGCTTCATTTACGAAATTCAGTTCCACGGCGTCAACTTCCCACCGAACGGCCCTGT
TATGCAGAAAAAAACTTTAAAGTGGGAACCATCAACAGAAAAAATGTATGTACGTGATGGTGTGCTCAAAGGTGACGTGA
ACATGGCACTTTTGCTCGAAGGGGGCGGTCATTATAGGTGTGATTTTAAAACTACTTACAAGGCCAAAAAGGTCGTGCGC
CTCCCTGACTATCATTTTGTGGATCATAGGATTGAGATCGTGAGCCACGATAAAGATTATAACAAAGTCAAATTGTATGA
GCACGCAGAGGCTCATTCAGGTTTGCCTCGTCAGGCGAAATAAGGATCCTGTATTGTTCCTCCCGGACCAAAACGACTTC
CTAAATTTTTA
>gnl|BL_ORD_ID|88 olsFP254_Green fluorescent protein
CTGCAGGTATGAGCGTTATAAAACCCGATATGAAAATCAAATTGCGGATGGAAGGGGCCGTCAACGGTCATAAATTTGTG
ATCGAAGGTGATGGTAAAGGTAAGCCTTTCGAGGGAAAACAAACCATGGATTTAACCGTTATTGAAGGAGCTCCCTTGCC
TTTCGCTTACGACATCTTGACAACAGTCTTCGACTACGGTAACCGTGTCTTCGCGAAATACCCTAAAGACATCCCGGACT
ACTTCAAACAGTCATTTCCAGAGGGCTATAGCTGGGAACGAAGTATGACGTTTGAAGATCAGGGCGTCTGCACCGTGACG
TCTGACATCAAATTAGAGGGAGATTGTTTTTTTTACGAGATCCGATTCTACGGGGTCAACTTCCCGTCATCCGGCCCAGT
AATGCAAAAAAAGACTTTGAAATGGGAACCCTCTACGGAAAACATGTACGTTCGCGATGGGGTGCTCCTGGGCGACGTGA
ACATGGCGCTATTACTGGAGGGTGGTGGCCACTATAGATGTGACTTTAAGACGACCTATAAAGCAAAAAAAGTTGTTCAA
CTCCCCGACTATCATTTTGTCGACCATCGGATTGAAATCGTGTCACATGACAAGGATTATAATAAAGTTAAATTGTATGA
ACACGCAGAAGCGCATAGTGGTCTACCTCGGCAGGCCAAGTAAGGATCCAAAGGACGTTCGGAATATGCTTTTGGCCGTA
GTATTTGATGA
>gnl|BL_ORD_ID|89 olsFP270_Green fluorescent protein
CTGCAGGTATGTCCAAAGGCGAAGAATTATTTACTGGGATTGTCCCGGTCTTGATCGAACTGGACGGTGACGTGCACGGT
CACAAATTCTCGGTTCGCGGGGAAGGCGAAGGTGATGCAGACTATGGGAAGCTGGAAATTAAGTTTATTTGCACCACCGG
CAAACTTCCAGTTCCCTGGCCAACGCTCGTTACGACCTTATCGTACGGCATCCTCTGCTTTGCCCGCTATCCGGAGCATA
TGAAGATGAACGACTTCTTCAAATCGGCAATGCCTGAAGGCTATATCCAGGAACGGACGATATTTTTCCAAGACGACGGC
AAATATAAAACAAGAGGCGAAGTAAAATTCGAAGGAGATACTCTGGTTAATAGAATCGAACTCAAAGGCATGGATTTTAA
GGAAGACGGCAATATCCTCGGTCACAAGCTGGAATATAATTTTAATAGTCATAATGTCTATATTATGCCAGATAAAGCAA
ATAACGGTTTGAAAGTCAATTTCAAAATTAGGCATAACATTGAAGGTGGCGGCGTTCAGTTAGCGGATCACTATCAGACA
AACGTGCCCCTGGGAGACGGTCCTGTTTTGATTCCGATCAACCACTACCTCTCATGTCAGACAGCTATCAGCAAGGACCG
AAATGAAACCCGGGATCACATGGTTTTTTTAGAGTTCTTTTCGGCTTGTGGGCACACTCACGGCATGGACGAGCTCTATA
AGTAAGGATCC
>gnl|BL_ORD_ID|90 olsFP290_Green fluorescent protein
CTGCAGGTATGAGTGTGATTAAGCCAGATATGAAGATTAAACTGAGAATGGAGGGCGCAGTCAACGGCCATAACTTTGTT
ATCGAAGGCGAAGGTAAAGGTAAACCTTTTGAAGGGACTCAAACCATTAACTTGACCGTGAAAGAAGGAGGACCACTCCC
GTTCGCGTACGACATCTTGACGGCGGCTTTTCAGTACGGCAATCGCGCTTTTACTAAGTATCCCCGCGATATCGCGGATT
ACTTCAAGCAAAGCTTTCCAGAAGGGTATAGTTGGGAGCGTAGCATGACCTATGAAGATCAGGGCATCTGCATCATCAAA
AGCGATATACGAATGGAAGGGGATTGCTTTATCTATGAGATACGTTATGACGGTGTTAACTTTCCTCCGTCGGGTCCAGT
GATGCAAAAAAAAACCTTGAAATGGGAACCGTCCACTGAGAAGATGTACGTGCGAGATGGGGTTCTCAAGGGGGACGTCA
ACATGGCGTTACTGCTCGAAGGCGGAGGCCATTATCGTTGTGATTTTCGAAGCACATATAAGGCGAAGAAACGGGTCCAG
CTTCCCGATTACCATTTTGTGGACCATCGTATAGAAATCTTATCTCATGATAACGATTACAATACCGTTAAACTTTCCGA
AAACGCCGAAGCTAGGTATTCTATGCTCCCAAGCCAGGCGAAGTAAGGATCCTAGCTCTACGTAGGACTGCCGTGTAAGC
ACACGCCCATT
>gnl|BL_ORD_ID|91 olsFP294_Putative uncharacterized protein
CTGCAGGTATGAAGATGAAATATTTCATGGACGGATCGGTGAACGGGCATGAGTTCACGATCGAAGGCGAAGGCACCGGT
AAGCCGTACGAAGGTCACCAGGAAATGACGCTTAGGGTCACCATGGCGAACGGGGGACCAATGCCATTCTCCTTTGATTT
AGTGAGCCATACCTTTTGCTATGGTCACAGACCGTTTACTAAGTATCCGGAAGAAATACCCGATTATTTCAAACAAGCAT
TCCCAGAGGGGCTCTCTTGGGAACGGTCGCTTCAGTTTGAAGACGGCGGCTTTGCGGCAGTGTCTGCCCATATCAGCCTG
CGCGGTAATTGTTTTGAACACAAGTCTAAATTTGTTGGCGTGAACTTTCCGGCAGATGGTCCAGTGATGCAGAACCAGTC
TTCCGATTGGGAGCCGTCTACAGAGAAGATCACGACATACGACGGTGTGTTAAAAGGTGACGTTACAATGTTTCTGAAAC
TTGAGGGAGGTGGCAACCATAAATGCCAGTTTAAAACCACCTACAAAGCCGCCAAGAAGGTACTCAAAATGCCCCAATCT
CACTTCATTGGTCACCGGTTAGTTAGGAAAACTAAAGGAAATATTACCGAATTAGTGGAGGATGCGGTCGCGCACTGCTA
AGGATCCGGCTAACTACTTGACCCGGGCGGTAGAACCTGCCGCCTACTAGTCTGGTAATTAGAGGGTGTCGCCTCAGCAG
TATGATTACTT
>gnl|BL_ORD_ID|92 olsFP327_Enhanced red fluorescent protein R+
CTGCAGGTATGTCGTGCTCTAAAAACGTAATAAAAGAGTTTATGCGCTTTAAAGTTCGTATGGAAGGCACTGTTAACGGT
CATGAGTTCGAAATCGAAGGAGAAGGTGAAGGTCGCCCATACGAGGGACATAACACTGTAAAGCTTAAAGTCACGAAGGG
CGGTCCACTGCCATTCGCATGGGATATACTGAGCCCCCAGTTCCAATATGGTTCGAAAGTCTATGTCAAACATCCCGCGG
ATATCCCTGATTACAAAAAACTATCGTTCCCTGAAGGGTTTAAATGGGAACGGGTGATGAATTTCGAGGACGGGGGGGTA
GTTACCGTTACACAGGACTCCTCGTTGCAAGACGGGTGCTTTATTTATAAAGTGAAGTTCATCGGAGTAAACTTTCCCAG
TGATGGTCCGGTGATGCAAAAAAAGACCATGGGTTGGGAAGCCTCCACTGAGCGCCTTTACCCCCGGGACGGTGTCCTCA
AGGGTGAAATCCATAAGGCGCTGAAATTAAAAGACGGCGGGCATTATCTTGTCGAATTTAAAACGATTTACATGGCGAAA
AAGCCCGTCCAGCTTCCAGGTTATTACTATGTAGATAGCAAACTAGACATTACCTCGCACAACAAAGATTACACCATCGT
TGAACAGTACGAGCGTACCGAGGGACGTCATCACCTGTTCTTAAAAGCAGAGCTAGGCAGTAATGTTGGGGAACGTTAAG
GATCCCGACAC
>gnl|BL_ORD_ID|93 olsFP328_Putative uncharacterized protein
CTGCAGGTATGAGCCTGCCGACAGCACATGATCTACACATATTTGGGAGCGTTAACGGTGCGGAGTTTGATTTAGTAGGT
GGGGGTAAAGGTAACCCGAATGATGGCACGTTGGAAACCTCGGTGAAAAGTACGCGTGGGGCACTACCGTGCAGCCCACT
ATTGATAGGGCCAAACCTGGGCTATGGCTTTTACCAATATCTTCCTTTTCCGGGGGGCGCATCACCCTTCCAGACAGCAA
TTACTGATGGTGGCTATCAGGTGCATAGGGTTTTTAAATTTGAAGATGGCGGCGTGTTGAATTGTAACTTCCGGTATACT
TATGAAGGGGGCAAGATTAAAGGCGAATTTCAGTTAATCGGTAGTGGCTTTCCAGCTGGCGGACCGGTTATGAGCGGGGG
CCTTACTACCTTAGATCGTTCAGTGGCAAAGCTTCAATGTAGCGATGATTGTACCATTACCGGTACGAACAACTGGTCGT
TTTGCACCACCGACGGTAAGCGCCACCAGGCTGATGTTCAAACTAACTACATATTTGCGAAACCTCTGCCGGCCGGTCTT
AAAGAGAAAATGCCAATTTTCCTGGGGCACCAGATTGAGGTGAAAGCGAGTAAGACGGAAATCACTCTTTGTGAAAAAGT
CAAGGCGTTTATCGATACTGTATAAGGATCCCAATTATGGTACCATAAGACCTGAACCATCATCATTCTATCGAGCTAGT
CTGAGCATTTG
>gnl|BL_ORD_ID|94 olsFP342_Cyan fluorescent protein
CTGCAGGTATGAGCGTAATTAAGAGCGTTATGAAAATTAAATTGCGAATGGATGGAATTGTCAATGGTCATAAGTTTATG
ATAACGGGAGAAGGTGAAGGAAAACCATTCGAAGGCACCCACACTATTATACTCAAGGTAAAAGAAGGAGGGCCGCTACC
GTTTGCCTACGATATCCTCACTACGGCGTTCCAGTATGGTAACCGCGTCTTTACCAAATATCCGAAAGACATTCCAGACT
ATTTCAAGCAGAGTTTTCCTGAAGGTTATAGTTGGGAGCGAAGCATGACGTTCGAAGACCAGGGTGTTTGTACCGTAACC
TCTGACATTAAATTGGAGGGAGATTGTTTTTTCTATGAAATACGGTTCTACGGTGTCAACTTTCCATCTTCCGGTCCCGT
CATGCAGAAAAAAACATTGAAATGGGAACCGTCTACGGAAAACATGTACGTGCGGGACGGTGTACTCCTTGGGGACGTGT
CACGAACGCTACTTCTAGAAGGCGATAAACACCATCGCTGTAATTTCCGGTCGACTTACGGGGCCAAAAAAGGCGTCGTG
CTCCCAGAGTACCACTTTGTCGATCACCGTATCGAAATATTAAGTCACGATAAAGATTATAATACCGTTGAAGTGTATGA
AAATGCTGTGGCGCGTCCAAGTATGCTGCCAGTGAAGGCTAAATAAGGATCCCTCCACGGATTTAGTCAAATATCCCGTG
GCAGACCGTCG
>gnl|BL_ORD_ID|95 olsFP349_Red fluorescent protein blFP-R7
CTGCAGGTATGCCTCTCCCGGCCACACATGACTTGCATATTTCAGGTTCGATCAACGGCCATGAATTTGACTTAGAGGGA
TCGGGAAAGGGCAACGCGAAAGAAGGCTATCAGGAACTGCATCTTAAATCGAACAAGGGCGATCTGAGCTTCAGTCCATG
GATTTTGGTGCCGAACATCGGGTATGGCTTCTACCAGTATCTCCCTTTTCCCGATGGGGCGATGAGCCCGTACCAAGCAG
CTATGCATGATGGGTCCGGCTACGTCATGCATAGGGCGATGCGCTTCGAAGATGGAGCCATGCTCCACTCAGACCATCGT
TATACTTACAACGGTAACCATATTAAGGGCGAATTTCGCCTGACTGGCAGTGGCTTTCCGGCTGACGGTCCCGTTATGAC
CAACTCCCTGACCGCGGCGGACTGGTGTGTCGACAAACTTTTGTACCCGGACGAAAACACGATTATCGGCAAATTCGACT
GGACCTACACGACAACCTCCGGCAAGCGATATCAATCGGATGTCCAGACGAATGTTACTTTCGCCAAGCCTATCTCGGCA
GATATATTAAAGAAACAGCCCATGTTTGTATTCCGTAAGGTAGAATTAAAACATTCAAAAACCGAACTGAACTTTAAACA
GTGGCAGAAAGCTTTCCAGGACATTGTTTAAGGATCCTTATGTACTCAGACCAGACTTCAACACGCGCTAGCATTTCAGA
CCGGATACTTA
>gnl|BL_ORD_ID|96 olsFP366_Putative uncharacterized protein
CTGCAGGTATGCCTCTCCCGGCGACCCATGATATACATTTACACGGATCGATTAATGGTCATGAGTTCGACATGGTCGGG
GGAGGAAAAGGCGATCCTAATGCAGGATCGCTGGTTACAACCGCCAAATCTACTAAAGGCGCGCTGAAATTCAGCCCCTA
TTTGATGATTCCGCATCTCGGGTATGGGTATTACCAGTACCTTCCGTACCCTGACGGACCATCACCTTTTCAAACCTCTA
TGCTTGAGGGTTCAGGCTATGCTGTCTACCGGGTGTTCGATTTTGAAGATGGAGGTAAACTGACAACGGAATTTAAGTAT
TCCTACGAAGGTAGTCATATTAAAGCTGATATGAAACTAATGGGGAGCGGATTTCCCGACGATGGTCCGGTTATGACGAG
TCAGATTGTTGACCAGGATGGATGCGTTAGTAAAAAGACCTATCTGAATAACAACACGATCGTTGATTCGTTCGATTGGT
CATATAATCTTCAGAATGGAAAAAGGTATCGTGCCCGCGTTAGTAGTCATTATATTTTCGATAAACCGTTTTCGGCCGAT
TTGATGAAAAAACAACCTGTGTTCGTCTACCGTAAATGCCACGTAAAGGCAAGTAAAACTGAAGTCACCCTGGATGAACG
CGAAAAGGCGTTCTACGAACTGGCGTAAGGATCCAGAGTCACATGATGGGCGCGCCACCGTGACTTGCCAGAACAGCCTT
GGAGAAAGGAA
>gnl|BL_ORD_ID|97 olsFP367_Putative uncharacterized protein
CTGCAGGTATGAGCTTGCCAACCACCCATGATCTACATATCTTTGGCTCTGTGAACGGTGCCGAATTTGATTTAGTGGGG
GGGGGCCGTGGCAACCCGAATGATGGTACGCTGGAAACATCGGTAAAATCCACCCGCGGCGCATTACCGTGCAGTCCTTT
GCTCATCGGTCCAAACCTGGGTTATCAAGTGCACCGGGTGTTTAAATTTGAAGACGGAGGCGTCTTAAATTGCAATTTTC
GGTACACTTATGAGGGTGGAAAGATTAAAGGCGAATTTCAGTTGATTGGTAGCGGGTTTCCGGCGGGCGGCCCAGTCATG
TCCGGTGGTTTGACGACGCTTGATCGGTCGGTTGCCAAATTACAGTGTAGTGATGATCGTACAATCACTGGGACCAACAA
CTGGTCATTTTGTACCACTGACGGTAAACGCCATCAAGCGGACGTACAAACGAATTACACTTTTGCAAAACCTTTGCCAG
CCGGTTTGAAAGAAAAGATGCCCATATTCCTGGGTCATCAAATTGAAGTCAAAGCGAGCAAAACAGAAATTACCCTAAGT
GAAAAGGTAAAGGCCTTTATTGATACTGTTTAAGGATCCACAGATTCTCTGAGTAGTGCGATAAAGACTTCCCCAATGGA
CGATGCCTGACCACGGGTAGCTCAAATCCAAAGGTATACCAAAGACAGATGCCTGGGGGAGGTTGCTGAGAAGTGGTAAC
CGCAGGCTCGA
>gnl|BL_ORD_ID|98 olsFP368_Putative uncharacterized protein
CTGCAGGTATGTCCTTGCCAACCACGCATGACCTCCATATCTTCGGATCTGTGAACGGCGCCGAATTTGACCTAGTCGGG
GGCGGCAAAGGGAACCCTAATGATGGAACGCTGGAAACTAGTGTGAAATCGACAAGGGGTGCATTGCCGTGCTCTCCTTT
GCTGATTGGCCCAAACCTCGGTTATGGCTTCTACCAGTACCTACCGTTCCCGGGTGGTGCATCGCCATTCCAGACAGCTA
TTACGGATGGGGGTTATCAGGTGCATAGGGTTTTCAAGTTCGAAGATGGCGGAGTGCTTTCCTGCAACTTCCGATATACC
TATGAAGGTGGAAAAATTAAAGGCGAATTTCAACTTATTGGATCGGGATTTCCGGCCGGAGGCCCTGTGATGAGTGGTGG
ACTTACAACCCTAGATCGTTCGGTAGCGAAACTGCAATGTAGTGATGACTGTACAATTACGGGAACGAATAATTGGTCCT
TTTGCACAACGGACGGTAAGAGGCATCAAGCAGATGTGCAAACCAATTATACGTTCGCCAAGCCTTTACCTGCCGGCTTA
AAAGAAAAAATGCCGATCTTTTTGGGTCACCAGATCGAGGTTCAAGCGTCGAAAACGGAAATCAATCTGAGCGAAAAAGT
GAAAGCCTTTATTGATACGGTTTAAGGATCCTGCGAGGAGGGAACCGCAGAACTGCTCCAGGAATGCTTGGAATACGGAT
CTGAGCTGGCT
>gnl|BL_ORD_ID|99 olsFP369_Putative uncharacterized protein
CTGCAGGTATGTCACTGCCCACCGCCCATGATTGTCATATGTTTGGAAGTATCAACGGTCATGAATTTGATCTTGTCGGT
GGCGGCAATGGCAACCCCAATGATGGTACTTTAGAGACGAAAGTCCGTTCTACAAAAGGCGCCTTGCCGTTCAGCCCCGT
GATCTTGGCTCCGAACCTCGGATACGGGTACCACCAATATCTACCCTTCCCTGCCGGGACTAGTCCGTATCAGCAGGCAA
TAACTAATGGCGTCTACCAAAAACATCGAACGTTTAAATTCGAAGACGGCGGGGTTATGACCATCAATTTCCGCTACACC
TATAGCGGTAACAAAATCAAAGGTGAATTTCATGTCGTGGGCAGTGGTTTTCCAGATGACGGCCCTGTTATGACAAATTC
GCTCCAGCAACATGACCATAACGTGGAAAGATTGATGGTGTTAGGCGACAAAACAATCGGCTCTGATAACATGTGGACCT
TTACCGAAAAGGGTGGGAAAGACAAACGTTATAAAGCCGAGGTAATGACCAACGCCACATTTGCACAAAACTTGCAGCCC
GGTTTGAAAAATGTAATGCCATTGTTCGTCTTCCGTAAAGTTGATATCGACTGCTCTAAAACGGAGGTCACCCTCATCGA
ACGTGAAAAAGTTTTTCAGGATTTGTTGCAGTAAGGATCCTCCGTACCGCACTCTAAGCATTTGAAGACCGCCCGCCCAG
TTGCAGTATTA
>gnl|BL_ORD_ID|100 olsFP371_Spring green fluorescence emitting protein
CTGCAGGTATGTCAGTGATAAAACAAGAAATGAAGATCAAGCTGCACATGGAGGGGAACGTGAACGGGCATGCCTTTGTG
ATAGAAGGTGACGGCAAAGGGAAACCATACGATGGCACTCAGACGCTTAATCTGACAGTCAAAGAAGGTGCCCCGTTGCC
GTTTTCCTACGACATCTTGACGAACGCCTTCCAATATGGGAACAGGGCGTTCACCAAATATCCAGCGGACATACCTGATT
ATTTCAAACAGACCTTTCCGGAGGGTTATTCATGGGAACGTACGATGAGCTATGAAGATAATGCCATCTGTAATGTACGT
TCTGAAATTTCTATGGAAGGGGATTGCTTTATCTATAAAATTCGCTTCGACGGGAAGAATTTCCCGCCGAACGGCCCTGT
GATGCAAAAGAAAACGTTGAAATGGGAACCATCAACGGAAATGATGTATGTGAGGGATGGGTTTCTTATGGGCGATGTTA
ATATGGCACTTCTGCTCGAAGGCGGTGGACATCATCGCTGTGACTTCAAAACATCTTATAAAGCAAAAAAAGTTGTCCAA
TTGCCCGATTACCACTATGTAGACCACCGCATAGAAATTCTAAGCCACGATCGAGATTATTCGAAGGTGAAACTCTATGA
GAATGCCGTGGCGCGTTACTCCCTCCTGCCCAGCCAAGCCTAAGGATCCTGAGATATCCTTCATATATTAGTTTTCCGTG
TCGTATAACGA
>gnl|BL_ORD_ID|101 olsFP373_Cj-Blue Y64L orange
CTGCAGGTATGGCCTCGAAAATCTCAGATAACGTGAGGATTAAACTCTACATGGAAGGGACCGTTAATAACCACCATTTT
ATGTGTGAGGCAGAAGGTGAAGGGAAGCCTTATGAAGGCACACAAATGGAAAATATTAAGGTGACAAAGGGAGGTCCTCT
ACCGTTTTCGTTCGATATATTAACGCCTAATTGCCAGCTGGGTTCTGTGGCGATTACGAAATATACTAGCGGAATACCGG
ATTATTTTAAGCAGAGTTTTCCGGAGGGTTTCACGTGGGAACGTACCACGATCTATGAAGATGGAGCTTACTTAACGACC
CAGCAGGAGACGAAACTTGATGGCAACTGCTTGGTGTATAATATCAAGATTTTAGGCTGCAACTTTCCGCCAAACGGACC
TGTGATGCAAAAGAAGACCCAGGGCTGGGAGCCATGCTGTGAGATGCGTTACACTCGTGATGGAGTACTCTGTGGTCAAA
CATTGATGGCCTTAAAATGTGCCGATGGGAACCATTTGACTTGTCATTTGCGCACAACTTACCGTAGCAAAAAAGCTGCG
AAAGCATTACAGATGCCACCGTTTCATTTTTCCGATCACAGACCAGAAATCGTTAAGGTCAGTGAGAATGGCACGCTGTT
CGAGCAGCACGAGTCGAGTGTGGCGAGATACTGTCAGACATGCCCGTCTAAATTGGGGCATAACTAAGGATCCGTGCTCC
TATAAAAAATC
>gnl|BL_ORD_ID|102 olsFP414_Red fluorescent protein blFP-R4
CTGCAGGTATGAGTCTCCCGGCCACTCACGACCTGCACATCTCGGGTAGTATTAACGGCCATGAGTTCGATTTAGAAGGC
AGCGGGAAGGGCAATGCTAAAGAAGGTTACCAGGAACTGCACCTGAAAAGTAATAAAGGAGACCTATCTTTTTCTCCTTG
GATTCTGGTTCCGAACATTGGCTATGGCTTCTACCAGTATTTGCCCTTTCCTGACGGTGCCATGTCGCCCTATCAAGCGG
CCATGCACGACGGCTCTGGATATGTCATGCATCGGACCATGCAGTTCGAAGACGGCGCAATGTTGCATTCCGATCATCGT
TATACTTACAAAGGCAACCACATCAAAGGCGAATTTCGCCTTACCGGTTCAGGATTTCCAGCGGATGGACCTGTGATGAC
AAATTCCCTCACCGCGGTGGATTGGTGCGTAGACAAATTATTGTATCCAAATGAAAATACCATCATCGGCAAGTTCGACT
GGACCTATACAACGACTTCAGGGAAAAGATACCAGTCAGACGTTCAGACTAACGTGACCTTCGCGAAGCCGATTGCAGCA
GATATCCTAAAAAAGCAGCCGATGTTCGTCTTTAGAAAAGTCGAACTCAAGCATTCTAAAACAGAGCTGAACTTTAAACA
ATGGCAAAAGGCGTTTCAGGACATCGTGTAAGGATCCTAACAATTGTCATATGCAACTACCTATTAAGCTACGACGCGGA
CTGTGATCATG
>gnl|BL_ORD_ID|103 olsFP415_Green fluorescent protein
CTGCAGGTATGTCAAAGGGGGAAGAGTTATTTACTGGCGTGGTTCCAGTGCTTGTAGAACTGGACGGAGATGTTAATGGC
CAAAAATTTTCCGTATCCGGTGAGGGCGAAGGTGATGCGACTTATGGCAAATTGACTCTCAATTTCATCTGCACCACTGG
CAAACTACCAGTTCCTTGGCCAACCTTAGTTACGACCTTTAGCTATGGAGTTCAGTGCTTTAGTCGCTACCCGGACCATA
TGAAGCAACACGACTTCTTCAAATCTGCAATGCCGGAGGGCTATGTGCAGGAAAGAACCATCTTCTACAAAGATGATGGC
AATTATAAAACGCGTGCCGAGGTTAAATTTGAGGGTGATACCTTGGTGAACCGGATCGAACTTAAAGGCATCGATTTTAA
AGAAGATGGTAACATCCTGGGTCATAAGATGGAGTACAATTATAATTCGCATAACGTATACATAATGGGTGATAAACCGA
AAAATGGCATTAAGGTTAATTTTAAAATCCGCCATAATATTAAAGATGGCTCTGTACAGTTGGCGGACCATTACCAACAG
AATACCCCGATTGGTGACGGACCAGTTCTGTTGCCAGATAACCACTATTTATCTACCCAGTCCGCCCTATCCAAAGATCC
AAATGAAAAAAGAGATCACATGATTCTTCTTGAATTTGTTACGGCGGCACGAATTACCCACGGAATGGATGAATTGTATA
AATAAGGATCC
