# Supplementary material for: A Method for Multiplex Gene Synthesis Employing Error Correction Based on Expression
Source: PLoS One. 2015 Mar 19;10(3):e0119927. doi: 10.1371/journal.pone.0119927 (PMC4366238; doi:10.1371/journal.pone.0119927)
Supplement: S3 Dataset — Contains the oligo sequences for the BRENDA characterization chip. (TXT) [file pone.0119927.s005.txt]

>olsFP421_Q86LC2_O1	CGCCATGAAttcacaggcgtgtgaccatatatCCCGTGATCGATAGTGCACA
>olsFP421_Q86LC2_O2	atatatggtcacacgcctgtgaaTTCATGGCGCTATCCAAGCATGGTTTGGATTTTGACATGACCA
>olsFP421_Q86LC2_O3	GGCCATCTACGCACCCTTCCATTCTATATTTCATGGTCATGTCAAAATCCAAACCATGCTTGGATAG
>olsFP421_Q86LC2_O4	TGAAATATAGAATGGAAGGGTGCGTAGATGGCCACAAATTTGTTATCACTGGACATGGAACCGGG
>olsFP421_Q86LC2_O5	GGTTTACATTTTGTTTGCCAGCGAACGGGTTCCCGGTTCCATGTCCAGTGATAACAAATTTGT
>olsFP421_Q86LC2_O6	AACCCGTTCGCTGGCAAACAAAATGTAAACCTATGCGTTATTGAAGGTGGTCCGTTGCCG
>olsFP421_Q86LC2_O7	CCTGTTTCCATATTGAAATACTGTACTTAGAATGTCCTCGCTAAACGGCAACGGACCACCTTCAATAACGCATA
>olsFP421_Q86LC2_O8	TTTAGCGAGGACATTCTAAGTACAGTATTTCAATATGGAAACAGGATATTTACCGAGTACCCTAATAGCATAGTCGACTACTTTAAAAACTCG
>olsFP421_Q86LC2_O9	GCCATGTATGACCTGCGGGGCACGAGTTTTTAAAGTAGTCGACTATGCTATTAGGGTACTCGGTAAATAT
>olsFP421_Q86LC2_O10	TGCCCCGCAGGTCATACATGGCAACGTTCTTTATTGTTTGAAGACGGAGCTGTTTGCA
>olsFP421_Q86LC2_O11	CCTTTCCTCTACACTTAACGAGATATCAGCACTTGCAATGCAAACAGCTCCGTCTTCAAACAATAAAGAACGTT
>olsFP421_Q86LC2_O12	TTGCAAGTGCTGATATCTCGTTAAGTGTAGAGGAAAGGTGTTTTTATCACGAGTCCAAATTTAATGGTGTTAATTTTCCGGC
>olsFP421_Q86LC2_O13	TGGTTGTCATCTTTTTCATAACAGGCCCATCGGCCGGAAAATTAACACCATTAAATTTGGACTCGTGATAAAAACA
>olsFP421_Q86LC2_O14	CGATGGGCCTGTTATGAAAAAGATGACAACCAACTGGGAACCATCATGTGAGAAAATCATCCC
>olsFP421_Q86LC2_O15	CCTTTAAGGATGCCCTGATTGGGGACTGGGATGATTTTCTCACATGATGGTTCCCAGT
>olsFP421_Q86LC2_O16	AGTCCCCAATCAGGGCATCCTTAAAGGTGATGTTTCTTCTTATTTGCTGCTAAAGGACGGCG
>olsFP421_Q86LC2_O17	GCTCTTAGCTTTATAAACACTATCTATTTGACAGTGGTACCTGCCGCCGTCCTTTAGCAGCAAATAAGAAGAAACATCA
>olsFP421_Q86LC2_O18	GCAGGTACCACTGTCAAATAGATAGTGTTTATAAAGCTAAGAGCGAACCAAAGAAGATGCCTGACAGACACTTCATTC
>olsFP421_Q86LC2_O19	GGTGGCATCTGATCTATCTTCCCTAGTTAGCTTATGTTGAATGAAGTGTCTGTCAGGCATCTTCTTTGGTTC
>olsFP421_Q86LC2_O20	AACATAAGCTAACTAGGGAAGATAGATCAGATGCCACCAATCAAAAATGGCAACTTAAAGAGAGAGCTGTAGCTAGCT
>olsFP421_Q86LC2_O21	CGACGAGGGATCCTGGCAATGCACTTAAGCTAGCTACAGCTCTCTCTTTAAGTTGCCATTTTTGATT
>olsFP421_Q86LC2_O22	TAAGTGCATTGCCAGGATCCCTCGTCGGAACAGTTTAGGAGGTAGCCTACAGCCTATGATTTACG
>olsFP421_Q86LC2_O23	GCCTCCCTCTGATTATTTCGGCAACACTTAGTCGTAAATCATAGGCTGTAGGCTACCTCCTAAACTGTTC
>olsFP421_Q86LC2_O24	ACTAAGTGTTGCCGAAATAATCAGAGGGAGGCGTCTACATACCCTGCAATTAAATTCGGTGGATGGT
>olsFP421_Q86LC2_O25	agctacccGTACCTTCAGGTTCCAGAACCATCCACCGAATTTAATTGCAGGGTATGTAGAC
>olsFP421_Q86LC2_O26	TCTGGAACCTGAAGGTACgggtagctttcccaatgtctCCCGAGACCGATAAGC
>olsFP421_Q86LC2_O27	CTGTGCGGACCCACCTGTTCTGATTGCTTATCGGTCTCGGGagacattgggaa
>olsFP421_Q86LC2_O28	AATCAGAACAGGTGGGTCCGCACAGTCCGAGTGCCGTCTTGAATC
>olsFP419_D3TI87_O1	CCTTTAGACATGAAttcgaatacgtgcctgagacaacCCCGTGATCGATAGTGCACA
>olsFP419_D3TI87_O2	gttgtctcaggcacgtattcgaaTTCATGTCTAAAGGGGCCGAGCTATTTACAGGAATTGTGCCC
>olsFP419_D3TI87_O3	GTGCCCATGGACATCACCATTTAGTTCGATAAGTATGGGCACAATTCCTGTAAATAGCTCGGCC
>olsFP419_D3TI87_O4	ATACTTATCGAACTAAATGGTGATGTCCATGGGCACAAATTTAGTGTCAAGGGTGAAGGAGAAGGCGA
>olsFP419_D3TI87_O5	TGCAAACAAATTTAATTTCTAACTTGCCGTAGGTGGCATCGCCTTCTCCTTCACCCTTGACACTAAATTT
>olsFP419_D3TI87_O6	TGCCACCTACGGCAAGTTAGAAATTAAATTTGTTTGCACGACTGGGAAACTACCCGTCCCA
>olsFP419_D3TI87_O7	GAATGTCGTTACCAGGGTGGGCCATGGGACGGGTAGTTTCCCAGTCG
>olsFP419_D3TI87_O8	TGGCCCACCCTGGTAACGACATTCTCGTATGGTGTACAGTGCTTTGCAAGATACCC
>olsFP419_D3TI87_O9	GCATAGCACTTTTGAAAAAATCGTGCATCTTCATGTGTTCAGGGTATCTTGCAAAGCACTGTACACCATACGA
>olsFP419_D3TI87_O10	TGAACACATGAAGATGCACGATTTTTTCAAAAGTGCTATGCCTGAAGGTTACATTCAAGAAAGAACAATATTCTTTCAAGACGACG
>olsFP419_D3TI87_O11	CCTTCAAACTTCACCTCAGCTCTAGTTTTGTACTTGCCGTCGTCTTGAAAGAATATTGTTCTTTCTTGAATGTAACCTTCAG
>olsFP419_D3TI87_O12	GCAAGTACAAAACTAGAGCTGAGGTGAAGTTTGAAGGAGACACTCTTGTCAACAGGATAGAACTAAAAGGGATG
>olsFP419_D3TI87_O13	TGAGAATTATAACTGTACTCTAATTTATGTCCTAAGATATTTCCATCCTCTTTGAAATCCATCCCTTTTAGTTCTATCCTGTTGACAAGAGTGTCT
>olsFP419_D3TI87_O14	GATTTCAAAGAGGATGGAAATATCTTAGGACATAAATTAGAGTACAGTTATAATTCTCATAATGTTTACGTCATGGCCGACAAGCCAAACA
>olsFP419_D3TI87_O15	CCTCGATGTTGTGTCTGATCTTAAAGTTAACTTTCAAACCATTGTTTGGCTTGTCGGCCATGACGTAAACATTA
>olsFP419_D3TI87_O16	ATGGTTTGAAAGTTAACTTTAAGATCAGACACAACATCGAGGGAGGTGGGGTTCAGTTAGCGGATCA
>olsFP419_D3TI87_O17	CGTCGCCCAATGGTACGTTCGTCTGATAATGATCCGCTAACTGAACCCCACCTC
>olsFP419_D3TI87_O18	TTATCAGACGAACGTACCATTGGGCGACGGCCCTGTTCTATTACCTATAAACCATTATCTATCTACACAAACTGC
>olsFP419_D3TI87_O19	GAAGACCATATGATCACGAGTCTCATTAGGATCTTTAGTGATTGCAGTTTGTGTAGATAGATAATGGTTTATAGGTAATAGAACAGGGC
>olsFP419_D3TI87_O20	AATCACTAAAGATCCTAATGAGACTCGTGATCATATGGTCTTCCTGGAATTTTTTACAGCTTGCGGTATTACACACGG
>olsFP419_D3TI87_O21	AGGCGGATCCGTACAGCTCATCCATTCCGTGTGTAATACCGCAAGCTGTAAAAAATTCCAG
>olsFP419_D3TI87_O22	AATGGATGAGCTGTACGGATCCGCCTAGGCCCAGGTGCCTGTCTGC
>olsFP419_D3TI87_O23	GCGTTTGAGGAAGGGTCTGCATTGAAAGCGCAGACAGGCACCTGGGCCT
>olsFP419_D3TI87_O24	GCTTTCAATGCAGACCCTTCCTCAAACGCCGCAAGTCTGACGAACCTCGTAGCG
>olsFP419_D3TI87_O25	actctatgaTCTGATCATCGTGCAATCCAATGCAAAATAAGTACGCTACGAGGTTCGTCAGACTTGCG
>olsFP419_D3TI87_O26	TACTTATTTTGCATTGGATTGCACGATGATCAGAtcatagagtcgttcccgttgTCGCCCTGAAGG
>olsFP419_D3TI87_O27	CATTGTCGGGACAGGACTACTCAAACTGATTACACCTTCAGGGCGAcaacgggaacg
>olsFP419_D3TI87_O28	TGTAATCAGTTTGAGTAGTCCTGTCCCGACAATGTCCGAGTGCCGTCTTGAATC
>olsFP418_A7VMR3_O1	GGATACCATGAAttcagaacggagaacgtcatctgCCCGTGATCGATAGTGCACA
>olsFP418_A7VMR3_O2	cagatgacgttctccgttctgaaTTCATGGTATCCGTTATCAAGCCGGAGATGAAAATGAGATATTACATGGACG
>olsFP418_A7VMR3_O3	CCTTCTATGGTAAACTCATGTCCATTCACGCTCCCGTCCATGTAATATCTCATTTTCATCTCCGGCTTGATAAC
>olsFP418_A7VMR3_O4	GGAGCGTGAATGGACATGAGTTTACCATAGAAGGCGAAGGAACAGGTAGACCTTACGAAGGAC
>olsFP418_A7VMR3_O5	GCCATGGTAACCCTTAGCGTCATTTCCTGATGTCCTTCGTAAGGTCTACCTGTTCCTTCG
>olsFP418_A7VMR3_O6	ATCAGGAAATGACGCTAAGGGTTACCATGGCAGAGGGTGGTCCAATGCCTTTCGC
>olsFP418_A7VMR3_O7	TGACCGTACGCGAATACATGACTAACTAGATCGAACGCGAAAGGCATTGGACCACCCTCT
>olsFP418_A7VMR3_O8	GTTCGATCTAGTTAGTCATGTATTCGCGTACGGTCATAGAGTCTTCACAAAGTATCCGGAAGAGATCCC
>olsFP418_A7VMR3_O9	CCCTCAGGGAAAGCCTGCTTGAAATAGTCAGGGATCTCTTCCGGATACTTTGTGAAGACTCTA
>olsFP418_A7VMR3_O10	TGACTATTTCAAGCAGGCTTTCCCTGAGGGTTTGTCCTGGGAAAGATCATTAGAGTTTGAAGACGG
>olsFP418_A7VMR3_O11	AGATATGTGCACTAACGGAGGCACTACCGCCGTCTTCAAACTCTAATGATCTTTCCCAGGACAAA
>olsFP418_A7VMR3_O12	CGGTAGTGCCTCCGTTAGTGCACATATCTCCCTGCGTGGTAACACGTTCTACCATAAGT
>olsFP418_A7VMR3_O13	CGGCCGGAAAGTTTACGCCTGTAAATTTGGACTTATGGTAGAACGTGTTACCACGCAGGG
>olsFP418_A7VMR3_O14	CCAAATTTACAGGCGTAAACTTTCCGGCCGATGGACCCATAATGCAGAACCAGAGCGT
>olsFP418_A7VMR3_O15	CTAGCCGTAATCTTTTCAGTAGAAGGTTCCCAATCTACGCTCTGGTTCTGCATTATGGGTCCAT
>olsFP418_A7VMR3_O16	AGATTGGGAACCTTCTACTGAAAAGATTACGGCTAGCGACGGTGTACTTAAGGGTGACGTGAC
>olsFP418_A7VMR3_O17	ACACTTGTGATTACCGCCACCCTCTAATTTTAGATACATAGTCACGTCACCCTTAAGTACACCGTCG
>olsFP418_A7VMR3_O18	TATGTATCTAAAATTAGAGGGTGGCGGTAATCACAAGTGTCAGTTCAAGACCACTTATAAGGCAGCCAAGG
>olsFP418_A7VMR3_O19	CGATGTAGTGATCGCCAGGCATCTCCAATATTTCCTTGGCTGCCTTATAAGTGGTCTTGAACTG
>olsFP418_A7VMR3_O20	AAATATTGGAGATGCCTGGCGATCACTACATCGGACATAGATTGGTAAGAAAAACCGAGGGTAACATTACCG
>olsFP418_A7VMR3_O21	TGGGCGACCGCGTCTTCGACTAATTCGGTAATGTTACCCTCGGTTTTTCTTACCAATCTATGTC
>olsFP418_A7VMR3_O22	AATTAGTCGAAGACGCGGTCGCCCATTCTGGATCCCTCTGCTGAAGCCTTG
>olsFP418_A7VMR3_O23	CAAGGAGTTAGGGGATTGTCGAACTTCGAGCAAGGCTTCAGCAGAGGGATCCAGAA
>olsFP418_A7VMR3_O24	CTCGAAGTTCGACAATCCCCTAACTCCTTGTCCTGGAACGGGGAATACAACCAGG
>olsFP418_A7VMR3_O25	CAAATTTTAAGAGATTCCCTGGCGACTATAGTCATGGAACCTGGTTGTATTCCCCGTTCCAGGA
>olsFP418_A7VMR3_O26	TTCCATGACTATAGTCGCCAGGGAATCTCTTAAAATTTGTGGCTCCCGAAATATTAGTTGTTTTATCTTCCTACAGACT
>olsFP418_A7VMR3_O27	agtacccaAGCCTAGTTAGTGGCCAGCAGTCTGTAGGAAGATAAAACAACTAATATTTCGGGAGCCA
>olsFP418_A7VMR3_O28	GCTGGCCACTAACTAGGCTtgggtactcgctcatagtctCGGGTGGCATCC
>olsFP418_A7VMR3_O29	TCGTGCGCCGCCTTATCAATCGACTGGATGCCACCCGagactatgagcg
>olsFP418_A7VMR3_O30	AGTCGATTGATAAGGCGGCGCACGATCCGAGTGCCGTCTTGAATC
>olsFP415_Q17105_O1	CCTTACTCATGAAttcgcggacatagaacagctactCCCGTGATCGATAGTGCACA
>olsFP415_Q17105_O2	agtagctgttctatgtccgcgaaTTCATGAGTAAGGGTGAAGAGCTATTTACTGGTGTGGTACCGGT
>olsFP415_Q17105_O3	ACGTCGCCGTCAAGCTCCACTAGTACCGGTACCACACCAGTAAATAGCTCTTCAC
>olsFP415_Q17105_O4	ACTAGTGGAGCTTGACGGCGACGTAAATGGCCAGAAGTTCAGTGTTTCTGGTGAAG
>olsFP415_Q17105_O5	ACAGATAAAATTTAAAGTAAGTTTACCGTATGTAGCATCTCCCTCTCCTTCACCAGAAACACTGAACTTCTGGCCATTT
>olsFP415_Q17105_O6	GAGAGGGAGATGCTACATACGGTAAACTTACTTTAAATTTTATCTGTACCACCGGAAAGTTACCAGTACCATGGC
>olsFP415_Q17105_O7	CGCCATAGGAAAATGTGGTGACTAGGGTTGGCCATGGTACTGGTAACTTTCCGGTGGT
>olsFP415_Q17105_O8	CAACCCTAGTCACCACATTTTCCTATGGCGTCCAGTGCTTCTCCCGTTATCCCG
>olsFP415_Q17105_O9	GGCAGACTTGAAGAAGTCGTGTTGTTTCATGTGATCGGGATAACGGGAGAAGCACTGGA
>olsFP415_Q17105_O10	ATCACATGAAACAACACGACTTCTTCAAGTCTGCCATGCCTGAAGGGTATGTCCAGGAGAGA
>olsFP415_Q17105_O11	TGCTCTCGTCTTATAATTGCCATCATCTTTGTAGAAGATTGTTCTCTCCTGGACATACCCTTCAGGCAT
>olsFP415_Q17105_O12	ACAATCTTCTACAAAGATGATGGCAATTATAAGACGAGAGCAGAAGTAAAATTCGAGGGAGATACACTTGTAAACAGAATCGAA
>olsFP415_Q17105_O13	TCCTAAAATATTCCCATCTTCCTTGAAATCTATCCCTTTCAATTCGATTCTGTTTACAAGTGTATCTCCCTCGAATTTTACTTC
>olsFP415_Q17105_O14	TTGAAAGGGATAGATTTCAAGGAAGATGGGAATATTTTAGGACATAAGATGGAGTATAACTATAACTCACATAACGTCTATATCATGGGTGA
>olsFP415_Q17105_O15	TGTGCCTTATTTTGAAATTAACTTTGATCCCATTCTTGGGTTTATCACCCATGATATAGACGTTATGTGAGTTATAGTTATACTCCATCTTATG
>olsFP415_Q17105_O16	TAAACCCAAGAATGGGATCAAAGTTAATTTCAAAATAAGGCACAATATCAAGGACGGATCAGTTCAGTTAGCGGAC
>olsFP415_Q17105_O17	TCCATCGCCTATTGGCGTATTCTGTTGGTAATGGTCCGCTAACTGAACTGATCCGTCCTTGATAT
>olsFP415_Q17105_O18	CATTACCAACAGAATACGCCAATAGGCGATGGACCCGTATTATTACCCGATAATCATTATTTGTCCACGCA
>olsFP415_Q17105_O19	CCCTCTTTTCATTCGGATCTTTTGATAGGGCTGATTGCGTGGACAAATAATGATTATCGGGTAATAATACGGG
>olsFP415_Q17105_O20	ATCAGCCCTATCAAAAGATCCGAATGAAAAGAGGGACCATATGATTTTACTAGAGTTCGTGACTGCCGCA
>olsFP415_Q17105_O21	CCTTGTATAACTCATCCATGCCGTGTGTGATTCTTGCGGCAGTCACGAACTCTAGTAAAATCATATGGT
>olsFP415_Q17105_O22	AGAATCACACACGGCATGGATGAGTTATACAAGGGATCCCGCGTAGTAGATCAAATTGCGGTTC
>olsFP415_Q17105_O23	CTGCGACGGTACTATAACAGGCCAAATTCCTGAACCGCAATTTGATCTACTACGCGGGATC
>olsFP415_Q17105_O24	AGGAATTTGGCCTGTTATAGTACCGTCGCAGACCGGCTGCCCCTGTTCGG
>olsFP415_Q17105_O25	CGGGGTCCCGTCGACTGTTAGGCCGAACAGGGGCAGCCGGT
>olsFP415_Q17105_O26	CCTAACAGTCGACGGGACCCCGTAGCTCATAAATatagtgccttcctgagttgcACGC
>olsFP415_Q17105_O27	GGACGACTTGGTGCTTAGCACAAGGTTGGCGTgcaactcaggaaggcactatATTTATGAGCTA
>olsFP415_Q17105_O28	CAACCTTGTGCTAAGCACCAAGTCGTCCTCCGAGTGCCGTCTTGAATC
>olsFP411_B1PNC1_O1	GGCATGAAttccaaccgaaggcacgagataaCCCGTGATCGATAGTGCACA
>olsFP411_B1PNC1_O2	ttatctcgtgccttcggttggaaTTCATGCCGTTGCCCGCAACACACGAGTTACATATTTTCG
>olsFP411_B1PNC1_O3	CGACCATATCAAAGTCGACACCGTTAAAGGAGCCGAAAATATGTAACTCGTGTGTTGCGGGCAAC
>olsFP411_B1PNC1_O4	GCTCCTTTAACGGTGTCGACTTTGATATGGTCGGTAGGGGTACCGGAAATCCTAACGACG
>olsFP411_B1PNC1_O5	CCTTCGTACTTTTCAGGTTCAGCTCCTCATAGCCGTCGTTAGGATTTCCGGTACCCCTAC
>olsFP411_B1PNC1_O6	GCTATGAGGAGCTGAACCTGAAAAGTACGAAGGGCGCACTACAGTTTAGCCCATGGATCTTGG
>olsFP411_B1PNC1_O7	GCAAATATTGATGAAAACCGTATCCTATCTGCGGGACCAAGATCCATGGGCTAAACTGTAGTGCGC
>olsFP411_B1PNC1_O8	TCCCGCAGATAGGATACGGTTTTCATCAATATTTGCCTTTCCCGGACGGCATGTCTCCT
>olsFP411_B1PNC1_O9	CCACTTCCATCCTTCATTGCAGCCTGAAAAGGAGACATGCCGTCCGGGAAAG
>olsFP411_B1PNC1_O10	TTTCAGGCTGCAATGAAGGATGGAAGTGGATATCAAGTCCATCGTACCATGCAATTCGAAGATGG
>olsFP411_B1PNC1_O11	CCTCGTAAGTGTATCTGTAGTTCGACGTAAGACTAGCTCCATCTTCGAATTGCATGGTACGATGGACTTGATAT
>olsFP411_B1PNC1_O12	AGCTAGTCTTACGTCGAACTACAGATACACTTACGAGGGCTCTCATATCAAAGGCGAGTTCCAAGTCATTGG
>olsFP411_B1PNC1_O13	GCCATCCGCAGGAAAGCCGGTACCAATGACTTGGAACTCGCCTTTGATATGAGAGC
>olsFP411_B1PNC1_O14	TACCGGCTTTCCTGCGGATGGCCCCGTAATGACAAATTCCTTAACTACAGCGGACT
>olsFP411_B1PNC1_O15	GGAAATTATTGTCTTGTCATTAGGATATAGCATCTTCGTAACACACCAGTCCGCTGTAGTTAAGGAATTTGTCATTACGGG
>olsFP411_B1PNC1_O16	GGTGTGTTACGAAGATGCTATATCCTAATGACAAGACAATAATTTCCACCTTCGACTGGACATATAACACTGCGTCC
>olsFP411_B1PNC1_O17	AGTTAGTCCTCACTGTTGATTGATAACGCTTCCCGGACGCAGTGTTATATGTCCAGTCGAAGGT
>olsFP411_B1PNC1_O18	GGGAAGCGTTATCAATCAACAGTGAGGACTAACTACACTTTTAATAAACCTATGGCAGCGAACATCCTTAAGAATCA
>olsFP411_B1PNC1_O19	CGAGTGTTTTAGTTCAGTTTTCCTGAACACAAACATAGGTTGATTCTTAAGGATGTTCGCTGCCATAGGTTTATTAAAAGTGT
>olsFP411_B1PNC1_O20	ACCTATGTTTGTGTTCAGGAAAACTGAACTAAAACACTCGAAGACAGAACTAAACTTTAAAGAATGGCAAATGGCCTTCG
>olsFP411_B1PNC1_O21	TCCTTTTATAATTACGTACGGATCCCATTACGTCGGCGAAGGCCATTTGCCATTCTTTAAAGTTTAGTTCTGTCTT
>olsFP411_B1PNC1_O22	CCGACGTAATGGGATCCGTACGTAATTATAAAAGGACATAATCTGTGGCCCTGCAAGGCCC
>olsFP411_B1PNC1_O23	CCGTATATCAGGCCAGGTCAATGCGTTATGCGGGCCTTGCAGGGCCACAGATTATG
>olsFP411_B1PNC1_O24	GCATAACGCATTGACCTGGCCTGATATACGGACTCACAAATGATGCGTGTTAGAGAGCGCAATATACA
>olsFP411_B1PNC1_O25	TCCCCTTCAAAATCTGAGTAGTGTTCATCGTCTTGTATATTGCGCTCTCTAACACGCATCATTTGTGAGT
>olsFP411_B1PNC1_O26	AGACGATGAACACTACTCAGATTTTGAAGGGGAAGCATCGGATACTGCTGCCACgtca
>olsFP411_B1PNC1_O27	CCACGTCTCCtaagtcgtcgaaccgatgacGTGGCAGCAGTATCCGATGCT
>olsFP411_B1PNC1_O28	tcggttcgacgacttaGGAGACGTGGTCCGAGTGCCGTCTTGAATC
>olsFP410_A8CLU1_O1	GCCATGAAttcttgcccttcgctcaatctagCCCGTGATCGATAGTGCACA
>olsFP410_A8CLU1_O2	ctagattgagcgaagggcaagaaTTCATGGCGCTTTCGAAACAGGTGACTATGAAATATCACATGGATGG
>olsFP410_A8CLU1_O3	CCCTCTCCCTCTATTGTAAACTCTTTATCTTCGAATCTGCCATCCATGTGATATTTCATAGTCACCTGTTTCGAAAGC
>olsFP410_A8CLU1_O4	CAGATTCGAAGATAAAGAGTTTACAATAGAGGGAGAGGGGACAGGCAAGCCTTACGAAGGAAAGCAAA
>olsFP410_A8CLU1_O5	GGCACCTTTAGTTACCCATAGGGTTACGGTTTGCTTTCCTTCGTAAGGCTTGCCTGTC
>olsFP410_A8CLU1_O6	CCGTAACCCTATGGGTAACTAAAGGTGCCCCTCTGCCTTTTAGCTTCGATATTTTGAGTGCAGT
>olsFP410_A8CLU1_O7	CCTTTGGGGTAATCGGTAAATGCTCTATTACCATATAGAAAGACTGCACTCAAAATATCGAAGCTAAAAGGCAGAGG
>olsFP410_A8CLU1_O8	CTTTCTATATGGTAATAGAGCATTTACCGATTACCCCAAAGGTATCGTCGATTACTTTAAGCCTAGCTTCCCCG
>olsFP410_A8CLU1_O9	CCTCGAACTCTAACGTACGTTCAAAACTGTATCCCTCGGGGAAGCTAGGCTTAAAGTAATCGACGATA
>olsFP410_A8CLU1_O10	AGGGATACAGTTTTGAACGTACGTTAGAGTTCGAGGATGGTGGTTATTGCACGGCTAGTGCCG
>olsFP410_A8CLU1_O11	CTTAAAACTACTTTTATGAATAAAGCAGTTTGATGCAGAATCCAAGCTGATATCGGCACTAGCCGTGCAATAACCACCAT
>olsFP410_A8CLU1_O12	ATATCAGCTTGGATTCTGCATCAAACTGCTTTATTCATAAAAGTAGTTTTAAGGGTGTAAAGTTTCCGGACAACGGTCCA
>olsFP410_A8CLU1_O13	GCTCCCAGTTCGTAGTCTTCTTCTGCTTGACTGGACCGTTGTCCGGAAACTTTACACC
>olsFP410_A8CLU1_O14	GTCAAGCAGAAGAAGACTACGAACTGGGAGCCATCCATTGAAAAAATGACCGTTAGAGATGGTATCCTTAAAGG
>olsFP410_A8CLU1_O15	CCGTCTGTTAGAGATAGAAACATGGTGACGTCACCTTTAAGGATACCATCTCTAACGGTCATTTTTTCAATGGATG
>olsFP410_A8CLU1_O16	TGACGTCACCATGTTTCTATCTCTAACAGACGGTGGAAATCATAGATGTCAATTCTCGACACTTTATAAAGCGAAAAAGG
>olsFP410_A8CLU1_O17	CCTATGCTCTACATAATGAGATTCGGTTGGTAACTTGACTGCCTTTTTCGCTTTATAAAGTGTCGAGAATTGACATCTATGATTTCCA
>olsFP410_A8CLU1_O18	CAGTCAAGTTACCAACCGAATCTCATTATGTAGAGCATAGGTTAGTAAGGACCGATCTGCCTAACGGGAA
>olsFP410_A8CLU1_O19	CGGCAGCGTGCTCTTCCAATTGTACCTTCCCGTTAGGCAGATCGGTCCTTACTAA
>olsFP410_A8CLU1_O20	GGTACAATTGGAAGAGCACGCTGCCGCCCGTCTAAATACCGTCGGATCCACC
>olsFP410_A8CLU1_O21	AGCTGCACGGCATCTGTCGTTGCTTGGTGGATCCGACGGTATTTAGACGGG
>olsFP410_A8CLU1_O22	AAGCAACGACAGATGCCGTGCAGCTGCTTGGCGCCCAACACCCG
>olsFP410_A8CLU1_O23	GTTCTATATTGAGCCATGAGGTCCAGCACGTCGGGTGTTGGGCGCCAAGC
>olsFP410_A8CLU1_O24	ACGTGCTGGACCTCATGGCTCAATATAGAACGATCGGACGGTATGGCCTGGGA
>olsFP410_A8CLU1_O25	GCTATCGCTTTTTCATCATCAGAAAAGGTGTGTTTAGATCTAAAATATAGTGTCCCAGGCCATACCGTCCGATC
>olsFP410_A8CLU1_O26	CACTATATTTTAGATCTAAACACACCTTTTCTGATGATGAAAAAGCGATAGCTCAGACCGATCtcgagcatcatctcaaacc
>olsFP410_A8CLU1_O27	GAACCGGATCAATAACGAGGCTTTAGAGGAAgggtttgagatgatgctcgaGATCGGTCTGA
>olsFP410_A8CLU1_O28	cTTCCTCTAAAGCCTCGTTATTGATCCGGTTCTCCGAGTGCCGTCTTGAATC
>olsFP375_Q8GHE3_O1	GGACATGAAttccatccaaggccaatttgcaaCCCGTGATCGATAGTGCACA
>olsFP375_Q8GHE3_O2	ttgcaaattggccttggatggaaTTCATGTCCAAAGGTGAGGAGTTATTTACAGGCGTTGTGCC
>olsFP375_Q8GHE3_O3	CCATTTACATCACCGTCCAACTCGACCAGAATTGGCACAACGCCTGTAAATAACTCCTCACCTTT
>olsFP375_Q8GHE3_O4	AATTCTGGTCGAGTTGGACGGTGATGTAAATGGACATAAATTTTCTGTCAGCGGGGAAGGTGAAGG
>olsFP375_Q8GHE3_O5	AAACGTCAGTGTCAATTTACCGTATGTTGCGTCACCTTCACCTTCCCCGCTGACAGAAAATTTATGT
>olsFP375_Q8GHE3_O6	TGACGCAACATACGGTAAATTGACACTGACGTTTATATGTACGACAGGTAAGCTTCCAGTCCCG
>olsFP375_Q8GHE3_O7	AGGAGAAAGTTGTCACCAGAGTAGGCCACGGGACTGGAAGCTTACCTGTCGTACATAT
>olsFP375_Q8GHE3_O8	TGGCCTACTCTGGTGACAACTTTCTCCTATGGAGTCCAGTGTTTCTCGAGGTATCCC
>olsFP375_Q8GHE3_O9	GGCATTGCACTCTTAAAGAAATCGTGTCTCTTCATATGATCGGGATACCTCGAGAAACACTGGACTCCAT
>olsFP375_Q8GHE3_O10	GATCATATGAAGAGACACGATTTCTTTAAGAGTGCAATGCCTGAAGGCTATGTACAAGAAAGAACCATCTTCTTTAAAGATGATGG
>olsFP375_Q8GHE3_O11	GTCTCCTTCGAATTTAACTTCTGCCCTAGTTTTGTAGTTTCCATCATCTTTAAAGAAGATGGTTCTTTCTTGTACATAGCCTTCA
>olsFP375_Q8GHE3_O12	AAACTACAAAACTAGGGCAGAAGTTAAATTCGAAGGAGACACTCTAGTCAACCGTATCGAATTAAAAGGCATCGACT
>olsFP375_Q8GHE3_O13	TGTGGCCTAAAATGTTACCGTCCTCCTTGAAGTCGATGCCTTTTAATTCGATACGGTTGACTAGAGT
>olsFP375_Q8GHE3_O14	TCAAGGAGGACGGTAACATTTTAGGCCACAAATTAGAGTACAATTATAATTCCCATAATGTTTACATTATGGCTGATAAACAGAAAAATGGT
>olsFP375_Q8GHE3_O15	CTGCCGTCTTCTATATTATGCCTGATCTTGAAGTTAACCTTTATACCATTTTTCTGTTTATCAGCCATAATGTAAACATTATGGGAATTATAATTGTACTCTAATT
>olsFP375_Q8GHE3_O16	ATAAAGGTTAACTTCAAGATCAGGCATAATATAGAAGACGGCAGTGTACAATTGGCCGATCATTATCAACAGAATACACCTATCG
>olsFP375_Q8GHE3_O17	AGTGATTATCAGGCAATAGAACTGGGCCATCACCGATAGGTGTATTCTGTTGATAATGATCGGCCAATTGTACA
>olsFP375_Q8GHE3_O18	GTGATGGCCCAGTTCTATTGCCTGATAATCACTACCTGTCGACCCAGTCCGCAC
>olsFP375_Q8GHE3_O19	GCACCATGTGATCACGTTTTTCGTTTGGATCTTTTGATAGTGCGGACTGGGTCGACAGGT
>olsFP375_Q8GHE3_O20	TATCAAAAGATCCAAACGAAAAACGTGATCACATGGTGCTTTTGGAGTTTGTGACGGCCGCCG
>olsFP375_Q8GHE3_O21	CCTTTATAAAGTTCGTCCATACCATGGGTGATCCCGGCGGCCGTCACAAACTCCAAAA
>olsFP375_Q8GHE3_O22	GGATCACCCATGGTATGGACGAACTTTATAAAGGATCCGGTTGCGTCTGTCTAAAGGATTTGTGA
>olsFP375_Q8GHE3_O23	TGAAGAAGAAGGCTTCTCGGCTAAGTCTCATACATTCACAAATCCTTTAGACAGACGCAACCGGAT
>olsFP375_Q8GHE3_O24	ATGTATGAGACTTAGCCGAGAAGCCTTCTTCTTCATGTAAGGTGACGATCAGATATAAAGTGGTTCAACGG
>olsFP375_Q8GHE3_O25	ccggtacttcctcggCATACTCATCCCCGTTGAACCACTTTATATCTGATCGTCACCTTACA
>olsFP375_Q8GHE3_O26	GGATGAGTATGccgaggaagtaccggatagtTCACCCCGCTCGTGTAGAACAGC
>olsFP375_Q8GHE3_O27	AGGTTTCTGCATTCTCGGTGTTCGTTTTCCGCTGTTCTACACGAGCGGGGTGAactat
>olsFP375_Q8GHE3_O28	GGAAAACGAACACCGAGAATGCAGAAACCTTCCGAGTGCCGTCTTGAATC
>olsFP102_AF3725_O1	AAGATCCATGAAttcacacagccgctactaatcagCCCGTGATCGATAGTGCACA
>olsFP102_AF3725_O2	ctgattagtagcggctgtgtgaaTTCATGGATCTTGCTAAACTAGGTTTGAAGGAGGTCATGCCAAC
>olsFP102_AF3725_O3	GATCTCCAACTAGACCCTCCAAGTTGATCTTGGTTGGCATGACCTCCTTCAAACCTAGTTTAGC
>olsFP102_AF3725_O4	CAAGATCAACTTGGAGGGTCTAGTTGGAGATCACGCATTCAGCATGGAAGGTGTCGG
>olsFP102_AF3725_O5	TCCTGAGTACCCTCAAGGATATTACCCTCGCCGACACCTTCCATGCTGAATGCGT
>olsFP102_AF3725_O6	CGAGGGTAATATCCTTGAGGGTACTCAGGAGGTCAAAATCAGCGTTACTAAGGGGGCC
>olsFP102_AF3725_O7	GCAACCGATACGATATCAAAAGCGAAAGGTAGAGGGGCCCCCTTAGTAACGCTGATTTTGACC
>olsFP102_AF3725_O8	CCTCTACCTTTCGCTTTTGATATCGTATCGGTTGCTTTTTCCTATGGTAATAGAGCCTATACCGGATATCCCG
>olsFP102_AF3725_O9	CCTCAGGAAAACTTTGCAAGAAGTAGTCAGAAATCTCTTCGGGATATCCGGTATAGGCTCTATTACCATAGGAAAAA
>olsFP102_AF3725_O10	AAGAGATTTCTGACTACTTCTTGCAAAGTTTTCCTGAGGGATTCACCTACGAAAGGAACATAAGGTACCAGGA
>olsFP102_AF3725_O11	GTCGCTTTTGACAATAGCAGTTCCGCCGTCCTGGTACCTTATGTTCCTTTCGTAGGTGAATC
>olsFP102_AF3725_O12	CGGCGGAACTGCTATTGTCAAAAGCGACATTTCCCTAGAAGATGGAAAGTTCATCGTTAATGTTGACTTC
>olsFP102_AF3725_O13	GACCCATTCTTCTAAGGTCCTTGGCCTTGAAGTCAACATTAACGATGAACTTTCCATCTTCTAGGGAAAT
>olsFP102_AF3725_O14	AAGGCCAAGGACCTTAGAAGAATGGGTCCTGTGATGCAGCAGGACATAGTGGGC
>olsFP102_AF3725_O15	TCGTGTACATACTCTCGTATGAGGGCTGCATGCCCACTATGTCCTGCTGCATCACAG
>olsFP102_AF3725_O16	ATGCAGCCCTCATACGAGAGTATGTACACGAACGTCACAAGCGTCATTGGAGAATGTATTATAGCTTTCA
>olsFP102_AF3725_O17	TCCTCATGTGATAAGTAAAGTGTTTGCCTGTTTGCAATTTGAAAGCTATAATACATTCTCCAATGACGCTTGTGACGT
>olsFP102_AF3725_O18	AATTGCAAACAGGCAAACACTTTACTTATCACATGAGGACCGTCTATAAGAGTAAGAAGCCAGTAGAAACCATGC
>olsFP102_AF3725_O19	CGTTTGTCTTAACTAGACGATGTTGAATGAAGTGATATAGGGGCATGGTTTCTACTGGCTTCTTACTCTTATAGACGG
>olsFP102_AF3725_O20	CCCTATATCACTTCATTCAACATCGTCTAGTTAAGACAAACGTAGACACAGCCAGTGGCTATGTCGTGC
>olsFP102_AF3725_O21	TGCGCGGCGATAGCTGTTTCGTGTTGCACGACATAGCCACTGGCTGTGTCTA
>olsFP102_AF3725_O22	AACACGAAACAGCTATCGCCGCGCACTCAACTATCAAGAAGATAGAAGGTTCATTACCCGGA
>olsFP102_AF3725_O23	AGATGCCATGAGCAACATCGAATTGTCAGGATCCGGGTAATGAACCTTCTATCTTCTTGATAGTTGAG
>olsFP102_AF3725_O24	TCCTGACAATTCGATGTTGCTCATGGCATCTCATACCCAACTTGTTTGCGGTGTCTCATCG
>olsFP102_AF3725_O25	CGGGAATAGATGCATAGCGCCGGCATTTACGATGAGACACCGCAAACAAGTTGGGTATG
>olsFP102_AF3725_O26	TAAATGCCGGCGCTATGCATCTATTCCCGGGTGGCAAGGGAAGTCATCCCG
>olsFP102_AF3725_O27	gacccgtatGGGGCAATCAGGGAACGGGATGACTTCCCTTGCCACC
>olsFP102_AF3725_O28	TTCCCTGATTGCCCCatacgggtccagtagccattTTACCCTAATATTTTGTGCCACGTCA
>olsFP102_AF3725_O29	TGCTTATGATTCGCACCGTCGAATAGAGCTGTGACGTGGCACAAAATATTAGGGTAAaatggctactg
>olsFP102_AF3725_O30	CAGCTCTATTCGACGGTGCGAATCATAAGCATCCGAGTGCCGTCTTGAATC
>olsFP288_Q5ZQQ6_O1	GGTCCATGAAttctaaactctgcccttagcctgCCCGTGATCGATAGTGCACA
>olsFP288_Q5ZQQ6_O2	caggctaagggcagagtttagaaTTCATGGACCCACTAGTTAACGGAAATCTGAAGATTAAAATGTTTATGAATGGGTCC
>olsFP288_Q5ZQQ6_O3	CCCTTCTCCTTCAGCTTCACATTTGAATTTATGTTTGTTAACGGACCCATTCATAAACATTTTAATCTTCAGATTTCCGTTAACTAGTG
>olsFP288_Q5ZQQ6_O4	GTTAACAAACATAAATTCAAATGTGAAGCTGAAGGAGAAGGGAACATTCATAGTGGGACGCATATTATGAAAATCACTGTGACA
>olsFP288_Q5ZQQ6_O5	AGCGAACGGCAATGGTCCACCTTCTGTCACAGTGATTTTCATAATATGCGTCCCACTATGAATGTT
>olsFP288_Q5ZQQ6_O6	GAAGGTGGACCATTGCCGTTCGCTTTCGATATCCTTTCTAGGACTTTTTGTTATGGACATAAGATGTTCC
>olsFP288_Q5ZQQ6_O7	TGCTTGAAGAAATCTGGGATATTACCACTGTTGTCAAGGAACATCTTATGTCCATAACAAAAAGTCCTAGAAAGGATATCGAA
>olsFP288_Q5ZQQ6_O8	TTGACAACAGTGGTAATATCCCAGATTTCTTCAAGCAATCTTTGAAAGACGGTTACTCGTGGGAGCG
>olsFP288_Q5ZQQ6_O9	GGACCCCTCCGTCTTCATATGTAGTCTCACGCTCCCACGAGTAACCGTCTTTCAAAGAT
>olsFP288_Q5ZQQ6_O10	TGAGACTACATATGAAGACGGAGGGGTCCTAAACAGTAAACAAAAGCATACTTTGAAAGGCGATTGCATTACAAC
>olsFP288_Q5ZQQ6_O11	GGAGGAAAGGTGCCTGTCACTTCTGAATACGTTGTAATGCAATCGCCTTTCAAAGTATGCTTTTGTTTACTGTTTA
>olsFP288_Q5ZQQ6_O12	GTATTCAGAAGTGACAGGCACCTTTCCTCCGAATGGTCCTGTCATGAAAAAGAAAACTCTAGGATGG
>olsFP288_Q5ZQQ6_O13	CTCGGTATGACCATCTCACAGGAAGGTTCCCATCCTAGAGTTTTCTTTTTCATGACAGGACCATTC
>olsFP288_Q5ZQQ6_O14	GAACCTTCCTGTGAGATGGTCATACCGAGAGATGGTGGCCTAATTATGTATGATAATATTGCACTAAAGCTAGACG
>olsFP288_Q5ZQQ6_O15	CCTGTCAAGTGACCGCCGTGATCGTCGTCTAGCTTTAGTGCAATATTATCATACATAATTAGGCCACCATCT
>olsFP288_Q5ZQQ6_O16	ACGATCACGGCGGTCACTTGACAGGCAACTTCAAAGCTACTTACAAGTCAAATAACCCTAATATAAATTTGCCAAAAC
>olsFP288_Q5ZQQ6_O17	CTTCTAGCATCTCTACCCTATTTTCCACGAAATGGTGTTTTGGCAAATTTATATTAGGGTTATTTGACTTGTAAGTAGCTTTGAAGTTG
>olsFP288_Q5ZQQ6_O18	ACCATTTCGTGGAAAATAGGGTAGAGATGCTAGAAGGCAGGGATGGCGGAAACTACGTTAAGC
>olsFP288_Q5ZQQ6_O19	GCGGAATAACGCGCTTTATTCCTCTCATGCAGCTTAACGTAGTTTCCGCCATCCCTGC
>olsFP288_Q5ZQQ6_O20	TGCATGAGAGGAATAAAGCGCGTTATTCCGCCTTGGAGAGTGAGCTGGCTAAAAAGGGATC
>olsFP288_Q5ZQQ6_O21	GATCCTTTACAATATAGGAACCCGTTGACCAGGGATCCCTTTTTAGCCAGCTCACTCTCCAAG
>olsFP288_Q5ZQQ6_O22	CCTGGTCAACGGGTTCCTATATTGTAAAGGATCGATCAGGCGGGACTCTCCGCTG
>olsFP288_Q5ZQQ6_O23	GTTGGATATACGTTGGGAGGAGGTTTCCAAACAGCGGAGAGTCCCGCCTGATC
>olsFP288_Q5ZQQ6_O24	TTTGGAAACCTCCTCCCAACGTATATCCAACTGCAATGACATCAGGGCGATTATTGTTCCC
>olsFP288_Q5ZQQ6_O25	cgtggttcttacagtatGCAGGAATGACTGAGTACGGGAACAATAATCGCCCTGATGTCATTGCA
>olsFP288_Q5ZQQ6_O26	GTACTCAGTCATTCCTGCatactgtaagaaccacgcggAAAGCACTGGTGGGGTGG
>olsFP288_Q5ZQQ6_O27	CGCGTTCACACACCTTCTTAGGGATCGCCACCCCACCAGTGCTTTccg
>olsFP288_Q5ZQQ6_O28	CGATCCCTAAGAAGGTGTGTGAACGCGTCCGAGTGCCGTCTTGAATC
>olsFP140_D0EWT2_O1	GAAATCCATGAAttcgacgcatcatgtggaacaaaCCCGTGATCGATAGTGCACA
>olsFP140_D0EWT2_O2	tttgttccacatgatgcgtcgaaTTCATGGATTTCGAGCCCGAATTTTTCAATAAACCCGTCCC
>olsFP140_D0EWT2_O3	CGTTTACACAGCCCCTTAGTGTCATCTCAAGTGGGACGGGTTTATTGAAAAATTCGGGCTC
>olsFP140_D0EWT2_O4	ACTTGAGATGACACTAAGGGGCTGTGTAAACGGAAAAGAGTTCATGATTTTTGGTAAAGGCGAGGGT
>olsFP140_D0EWT2_O5	TGCCTTTGATATTTCCCTTGCTGGCGTCACCCTCGCCTTTACCAAAAATCATGAACTCTTTTC
>olsFP140_D0EWT2_O6	GACGCCAGCAAGGGAAATATCAAAGGCAAATGGATTCTATCCCATTCCGAGGACGGA
>olsFP140_D0EWT2_O7	GCCAATACTGCCCAACTCATCGGACACTTTCCGTCCTCGGAATGGGATAGAATCCATT
>olsFP140_D0EWT2_O8	AAGTGTCCGATGAGTTGGGCAGTATTGGCACCTACATTTGCATATGGTTTTAAAGTATTCGCAAAGTATCCTAAAGATTTC
>olsFP140_D0EWT2_O9	CACGGGCATACAATCTTGCCAGAAATGTGCGAAATCTTTAGGATACTTTGCGAATACTTTAAAACCATATGCAAATGTAGGT
>olsFP140_D0EWT2_O10	GCACATTTCTGGCAAGATTGTATGCCCGTGGGGTACTCAGAAAGAAGGATTACGAGGTTTGG
>olsFP140_D0EWT2_O11	TCCTGTTCAATATCGTCATTTCCGGACAACCTTCCAAACCTCGTAATCCTTCTTTCTGAGTACCC
>olsFP140_D0EWT2_O12	AAGGTTGTCCGGAAATGACGATATTGAACAGGAGGGCATTATGAATACATATCATGAAGTGCAGATGAGGG
>olsFP140_D0EWT2_O13	TCCACGTTATTTCGTCGCCTACCATCCTTTCCCTCATCTGCACTTCATGATATGTATTCATAATGCCC
>olsFP140_D0EWT2_O14	AAAGGATGGTAGGCGACGAAATAACGTGGATAGTGGAGAGTCGTGTCAAACTAGATGCCAC
>olsFP140_D0EWT2_O15	GAAAGGCCATCGTTCATTAAAATGGGTGAATTTTCGTTTATTGTGGCATCTAGTTTGACACGACTCTCCACTA
>olsFP140_D0EWT2_O16	AATAAACGAAAATTCACCCATTTTAATGAACGATGGCCTTTCTGAGTACAGACCCAATTTGGAGCGTACCG
>olsFP140_D0EWT2_O17	GGTAGAAAAACTGTGAATAGTTTTTAAGGCCATCTTCAAAGCTTACGGTACGCTCCAAATTGGGTCTGTACTCA
>olsFP140_D0EWT2_O18	TAAGCTTTGAAGATGGCCTTAAAAACTATTCACAGTTTTTCTACCCTATCAAGGACTGTGAAACTAATGACTATATTATTGCTAATCAGATGACGC
>olsFP140_D0EWT2_O19	GCTTGTTGAATTTGGACAACGGCCTCTCATGCGTCATCTGATTAGCAATAATATAGTCATTAGTTTCACAGTCCTTGATAG
>olsFP140_D0EWT2_O20	ATGAGAGGCCGTTGTCCAAATTCAACAAGCCAGGTAGACTACCTCCCTCACACTTCAAGA
>olsFP140_D0EWT2_O21	TCTTCTTTCGAGTCTTTCCACTGTTCTAAGTCAGTTCTCTTGAAGTGTGAGGGAGGTAGTCTACCTG
>olsFP140_D0EWT2_O22	GAACTGACTTAGAACAGTGGAAAGACTCGAAAGAAGACAAGGATCACATCGTGCAGGAGGAGATC
>olsFP140_D0EWT2_O23	CTTTGTCTTGCGCTTGCAGCAAAAATGCAGTGATCTCCTCCTGCACGATGTGATCCTTG
>olsFP140_D0EWT2_O24	ACTGCATTTTTGCTGCAAGCGCAAGACAAAGACTTGCAATCATTAGGAATAGGTATGGGATCCGC
>olsFP140_D0EWT2_O25	catagATCTACACCCCTTCTAGATTTACGAGTATGTTCGAGCGGATCCCATACCTATTCCTAATGATTGCAAGT
>olsFP140_D0EWT2_O26	TCGAACATACTCGTAAATCTAGAAGGGGTGTAGATctatgaagtcttggcgtcggGTAGCTTTCTTCA
>olsFP140_D0EWT2_O27	CTTCCAGGTGGCAAGGACTCTTCTTAGCTGAAGAAAGCTACccgacgccaagactt
>olsFP140_D0EWT2_O28	GCTAAGAAGAGTCCTTGCCACCTGGAAGTCCGAGTGCCGTCTTGAATC
>olsFP378_A7UAL4_O1	ACTGACATGAAttctgatcagtcgaaaacagcgaCCCGTGATCGATAGTGCACA
>olsFP378_A7UAL4_O2	tcgctgttttcgactgatcagaaTTCATGTCAGTAATAAAACCTGATATGAAAATTAAACTAAGAATGGAGGGCGCTG
>olsFP378_A7UAL4_O3	CCCTCCCCTTCTATTACGAAATAATGTCCGTTCACAGCGCCCTCCATTCTTAGTTTAATTTTCATATCAGGTTTTATT
>olsFP378_A7UAL4_O4	TGAACGGACATTATTTCGTAATAGAAGGGGAGGGTAAAGGCAAGCCCTTTGAGGGTACGC
>olsFP378_A7UAL4_O5	CCCTCCTTCACCGTCAGATCCATACTCTGCGTACCCTCAAAGGGCTTGCCTTTA
>olsFP378_A7UAL4_O6	AGAGTATGGATCTGACGGTGAAGGAGGGAGCACCATTGCCATTCGCATATGATATCATGACC
>olsFP378_A7UAL4_O7	GCGAAGACTCTATTTCCGTAATGGAATGCCGTGGTCATGATATCATATGCGAATGGCAATGGTGCT
>olsFP378_A7UAL4_O8	ACGGCATTCCATTACGGAAATAGAGTCTTCGCAAAATACCCAAAGGATATCCCTGACTATTTCAAGCAAATGTTC
>olsFP378_A7UAL4_O9	ACCTCTCCCAAGAATATCCCTCGGGGAACATTTGCTTGAAATAGTCAGGGATATCCTTTGGGTATTTT
>olsFP378_A7UAL4_O10	CCCGAGGGATATTCTTGGGAGAGGTCCATGACGTTCGAAGATGGTGGAATTTGCA
>olsFP378_A7UAL4_O11	CGCCTTCCATGGTTATTTCGTTCCTTGCTGTGCAAATTCCACCATCTTCGAACGTCATGG
>olsFP378_A7UAL4_O12	CAGCAAGGAACGAAATAACCATGGAAGGCGACTGCTTCTTTAACAAAGTTAGGTTTGACGGAGTAAACTTTC
>olsFP378_A7UAL4_O13	TGCATTACGGGACCGTTGGGCGGAAAGTTTACTCCGTCAAACCTAACTTTGTTAAAGAAGCAGT
>olsFP378_A7UAL4_O14	CGCCCAACGGTCCCGTAATGCAGAAGAAAACGTTGAAGTGGGAGCCTTCAACC
>olsFP378_A7UAL4_O15	CGGTAAGGACACCATCCCTAACATACATCTTCTCGGTTGAAGGCTCCCACTTCAACGTTTTCTTC
>olsFP378_A7UAL4_O16	GAGAAGATGTATGTTAGGGATGGTGTCCTTACCGGAGACATCAACATGGCCTTATTACTTCAAGGCGG
>olsFP378_A7UAL4_O17	GCCTTGTAAGTAGTTCTAAAATCGCAACGATAGTGGACTCCGCCTTGAAGTAATAAGGCCATGTTGATGTCTC
>olsFP378_A7UAL4_O18	AGTCCACTATCGTTGCGATTTTAGAACTACTTACAAGGCCAAAAAGGAAGGCGTGGAACTACCCGG
>olsFP378_A7UAL4_O19	TGAAAGAATTTCGATACAGTGGTCAACGAAGTGGTACCCGGGTAGTTCCACGCCTTCCTTTTTG
>olsFP378_A7UAL4_O20	GTACCACTTCGTTGACCACTGTATCGAAATTCTTTCACACGACAAGGATTATAACAAAGTCAAACTATACGAATACGCTGA
>olsFP378_A7UAL4_O21	TGGCTTTCCTTGGTAAGCCAGAATGAGCTTCAGCGTATTCGTATAGTTTGACTTTGTTATAATCCTTGTCGTG
>olsFP378_A7UAL4_O22	AGCTCATTCTGGCTTACCAAGGAAAGCCAAGGGATCCATGTCGGTCGTCTATTTGGG
>olsFP378_A7UAL4_O23	GCGGGACTCGACATGACTCGTTGGCCCAAATAGACGACCGACATGGATCCCT
>olsFP378_A7UAL4_O24	CCAACGAGTCATGTCGAGTCCCGCTTGTCTTATCCTAGCAATTAGACGACGCATCGGC
>olsFP378_A7UAL4_O25	GGGTTGGTCACTTGCTCGGCCTGCCGATGCGTCGTCTAATTGCTAGGATAAGACAA
>olsFP378_A7UAL4_O26	AGGCCGAGCAAGTGACCAACCCGATTACCTAGCCTGGGTTGCCAGGG
>olsFP378_A7UAL4_O27	gCCCATTGTGTGAGGTGGTCCAGGCCCTGGCAACCCAGGCTAGGTAATC
>olsFP378_A7UAL4_O28	CCTGGACCACCTCACACAATGGGctagctgtccgaacaacgtaCGAGGCA
>olsFP378_A7UAL4_O29	CGATGGCCATACCTGGTTCTTAATACCATTATTCGAATGCCTCGtacgttgttcggacagcta
>olsFP378_A7UAL4_O30	TTCGAATAATGGTATTAAGAACCAGGTATGGCCATCGTCCGAGTGCCGTCTTGAATC
>olsFP123_B5T1L1_O1	CAGACATGAAttcggatacgcagcaatagacctCCCGTGATCGATAGTGCACA
>olsFP123_B5T1L1_O2	aggtctattgctgcgtatccgaaTTCATGTCTGTTATTGCGAAACAGATGACATATAAGGTCTACATGAGTGGG
>olsFP123_B5T1L1_O3	TCCTTCCACCTCAAAATAATGGCCGTTTACTGTCCCACTCATGTAGACCTTATATGTCATCTGTTTCGCAATAA
>olsFP123_B5T1L1_O4	ACAGTAAACGGCCATTATTTTGAGGTGGAAGGAGATGGCAAGGGGAAGCCATACGAAGG
>olsFP123_B5T1L1_O5	ACCGCAAGTCTCACCGTCTGTTCCCCTTCGTATGGCTTCCCCTTGCCATC
>olsFP123_B5T1L1_O6	GGAACAGACGGTGAGACTTGCGGTTACCAAGGGAGGACCTTTGCCATTCG
>olsFP123_B5T1L1_O7	CCATACTGACATTGAGGAGACAGAATGTCCCAAGCGAATGGCAAAGGTCCTCCCTTGGTA
>olsFP123_B5T1L1_O8	CTTGGGACATTCTGTCTCCTCAATGTCAGTATGGTAGTATACCGTTTACAAAGTATCCCGAGGATATCCCA
>olsFP123_B5T1L1_O9	TGTAGCCTTCTGGAAAGGACTGTTTGACGTAATCTGGGATATCCTCGGGATACTTTGTAAACGGTATACTA
>olsFP123_B5T1L1_O10	GATTACGTCAAACAGTCCTTTCCAGAAGGCTACACGTGGGAGAGGATAATGAATTTCGAAGACGG
>olsFP123_B5T1L1_O11	GATGCTAGAGTCGTTAGATACAGTGCATACGGCTCCGTCTTCGAAATTCATTATCCTCTCCCACG
>olsFP123_B5T1L1_O12	AGCCGTATGCACTGTATCTAACGACTCTAGCATCCAAGGTAACTGTTTCATATACCACGTAAAGTTTAGTGGATTGAAC
>olsFP123_B5T1L1_O13	TGCATCACTGGACCATTGGGTGGAAAGTTCAATCCACTAAACTTTACGTGGTATATGAAACAGTTACCTTG
>olsFP123_B5T1L1_O14	TTTCCACCCAATGGTCCAGTGATGCAGAAAAAGACGCAAGGATGGGAGCCCA
>olsFP123_B5T1L1_O15	GCCGTCCCTAGCGAATAGTCTTTCGGTATTGGGCTCCCATCCTTGCGTCTTTTTC
>olsFP123_B5T1L1_O16	ATACCGAAAGACTATTCGCTAGGGACGGCATGTTGATAGGAAATAATTTCATGGCATTGAAACTAGAAGGCG
>olsFP123_B5T1L1_O17	GTGGACTTAAACTCACACAAGTAGTGGCCACCGCCTTCTAGTTTCAATGCCATGAAATTATTTCCTATCAACAT
>olsFP123_B5T1L1_O18	GTGGCCACTACTTGTGTGAGTTTAAGTCCACCTATAAGGCCAAGAAGCCTGTGAAAATGCCG
>olsFP123_B5T1L1_O19	GTGTAGTCTTTGTTATGATTTGTAACGTCTAATTTACGATCAACATAATGATAACCCGGCATTTTCACAGGCTTCTTGGCCTTATAG
>olsFP123_B5T1L1_O20	GGTTATCATTATGTTGATCGTAAATTAGACGTTACAAATCATAACAAAGACTACACTTCGGTTGAACAATGTGAAATCTCGATCGCG
>olsFP123_B5T1L1_O21	GGATCCGGCTACGACCGGCTTTCTCGCGATCGAGATTTCACATTGTTCAACCGAA
>olsFP123_B5T1L1_O22	AGAAAGCCGGTCGTAGCCGGATCCGACTCATCCATAGCATACCACACCCCC
>olsFP123_B5T1L1_O23	CGCTTCACAGTATGAAACATGTCTCTATTGTGTCCTCGGGGGTGTGGTATGCTATGGATGAGTC
>olsFP123_B5T1L1_O24	GAGGACACAATAGAGACATGTTTCATACTGTGAAGCGTGTCGCTCGTAGCGAACAACTATCACCTG
>olsFP123_B5T1L1_O25	GGGTGTGAAACATTGATCTCTATTTCCCCCACCAGGTGATAGTTGTTCGCTACGAGCGACA
>olsFP123_B5T1L1_O26	GTGGGGGAAATAGAGATCAATGTTTCACACCCGGACAAGCTGAAACACTTGCTCTCGCC
>olsFP123_B5T1L1_O27	gggctatcagcactttagcaGCCCAACAGGCGAGAGCAAGTGTTTCAGCTTGTCC
>olsFP123_B5T1L1_O28	TGTTGGGCtgctaaagtgctgatagcccTCCGAGTGCCGTCTTGAATC
>olsFP402_I0IY48_O1	CGTCATGAAttcctgaaaggattctttggccgCCCGTGATCGATAGTGCACA
>olsFP402_I0IY48_O2	cggccaaagaatcctttcaggaaTTCATGACGTACAAAGTTTATATGAGTGGGACAGTAAACGGTCATTACTTTGA
>olsFP402_I0IY48_O3	GGGTTTTCCCTTACCGTCGCCTTCTACTTCAAAGTAATGACCGTTTACTGTCCCACTCATATAAACTTTGTA
>olsFP402_I0IY48_O4	AGTAGAAGGCGACGGTAAGGGAAAACCCTACGAGGGAGAGCAAACAGTGAAGCTTACAG
>olsFP402_I0IY48_O5	CCCAAGCAAATGTTAAAGGTCCACCCTTAGTCACTGTAAGCTTCACTGTTTGCTCTCCCTCGTA
>olsFP402_I0IY48_O6	TGACTAAGGGTGGACCTTTAACATTTGCTTGGGACATTTTAAGCCCTCAATCACAGTACGGCTCC
>olsFP402_I0IY48_O7	CGGGATATCTTCAGGGTACTTGGTAAAGGGTATGGAGCCGTACTGTGATTGAGGGCTTAAAATGT
>olsFP402_I0IY48_O8	ATACCCTTTACCAAGTACCCTGAAGATATCCCGGATTATGTTAAGCAGTCCTTCCCGGAAGGG
>olsFP402_I0IY48_O9	CTCCGTCTTCGAAATTCATAATCCTTTCCCACGTATACCCTTCCGGGAAGGACTGCTTAACATAATC
>olsFP402_I0IY48_O10	TATACGTGGGAAAGGATTATGAATTTCGAAGACGGAGCAGTTTGTACAGTGAGTAATGACTCTAGCATCCAAGG
>olsFP402_I0IY48_O11	GGCCGGAGAACTTCACGTGGTAGATAAAACAATTACCTTGGATGCTAGAGTCATTACTCACTGTACAAACTG
>olsFP402_I0IY48_O12	TAATTGTTTTATCTACCACGTGAAGTTCTCCGGCCTAAACTTTCCCCCTAATGGCCCTGTGATG
>olsFP402_I0IY48_O13	TCTGTATTAGGTTCCCAACCTTGAGTCTTCTTCTGCATCACAGGGCCATTAGGGGGAAAGTTTA
>olsFP402_I0IY48_O14	CAGAAGAAGACTCAAGGTTGGGAACCTAATACAGAGAGGTTGTTCGCTAGGGATGGAATGCTG
>olsFP402_I0IY48_O15	ACCACCTTCAAGTTTCAAAGCCATAAAATTATTGCCGATCAGCATTCCATCCCTAGCGAACAACCTC
>olsFP402_I0IY48_O16	ATCGGCAATAATTTTATGGCTTTGAAACTTGAAGGTGGTGGCCACTATCTTTGTGAATTTAAAAGTACGTACAAGGCG
>olsFP402_I0IY48_O17	CGTAATGATACCCCGGCATTTTTACGGGTTTCTTCGCCTTGTACGTACTTTTAAATTCACAAAGATAGTGGCC
>olsFP402_I0IY48_O18	AAGAAACCCGTAAAAATGCCGGGGTATCATTACGTTGATCGTAAATTAGACGTCACGAACCACAATAAGGAC
>olsFP402_I0IY48_O19	TGGCAATAGAAATCTCACATTGCTCCACTGAGGTATAGTCCTTATTGTGGTTCGTGACGTCTAATTTACGATCAA
>olsFP402_I0IY48_O20	TATACCTCAGTGGAGCAATGTGAGATTTCTATTGCCAGGAAACCCGTGGTCGCCGG
>olsFP402_I0IY48_O21	TGGAGGGTGATGTTCACACAGGTAGGATCCGGCGACCACGGGTTTCC
>olsFP402_I0IY48_O22	ATCCTACCTGTGTGAACATCACCCTCCAGTATAGGCGGCATTGGCACGGCC
>olsFP402_I0IY48_O23	ACATATTCGATTGGCAGGCCGCGTTAGTAACGGCCGTGCCAATGCCGCCTATAC
>olsFP402_I0IY48_O24	GTTACTAACGCGGCCTGCCAATCGAATATGTTGCTACAGACGTGAGCACTTAATTCCGCG
>olsFP402_I0IY48_O25	GAGCAACCGCAGCATTCAATCAGCAAACTTGCGCGGAATTAAGTGCTCACGTCTGTAGCA
>olsFP402_I0IY48_O26	CAAGTTTGCTGATTGAATGCTGCGGTTGCTCCACTTAGGCGGGCCTACTGATATAGTCAGTG
>olsFP402_I0IY48_O27	gtggcaactcatatgcttcCCACATTGTCTGCACTGACTATATCAGTAGGCCCGCCTAAGTG
>olsFP402_I0IY48_O28	CAGACAATGTGGgaagcatatgagttgccacgGCGCTATTATTGTCCATTAGGCCCCAC
>olsFP402_I0IY48_O29	CGACGGTAATCATACAGAACCCGCCCTTGTGGGGCCTAATGGACAATAATAGCGCc
>olsFP402_I0IY48_O30	AAGGGCGGGTTCTGTATGATTACCGTCGTCCGAGTGCCGTCTTGAATC
>olsFP400_A8QVZ9_O1	GCTCATGAAttccggggcatgagaatagtcaaCCCGTGATCGATAGTGCACA
>olsFP400_A8QVZ9_O2	ttgactattctcatgccccggaaTTCATGAGCTTGCCGACCACACACGACCTACAC
>olsFP400_A8QVZ9_O3	ACTCGGCGCCATTAACAGATCCGAAGATGTGTAGGTCGTGTGTGGTCGGCAA
>olsFP400_A8QVZ9_O4	ATCTTCGGATCTGTTAATGGCGCCGAGTTTGATCTTGTGGGAGGTGGAAAAGGTAATCC
>olsFP400_A8QVZ9_O5	ACTCTTTACGCTAGTTTCTAATGTCCCGTCGTTGGGATTACCTTTTCCACCTCCCACAAGATCAA
>olsFP400_A8QVZ9_O6	CAACGACGGGACATTAGAAACTAGCGTAAAGAGTACGAGAGGGGCCTTGCCTTGC
>olsFP400_A8QVZ9_O7	CCCTAGATTAGGGCCAATCAACAGTGGAGAGCAAGGCAAGGCCCCTCTCGT
>olsFP400_A8QVZ9_O8	TCTCCACTGTTGATTGGCCCTAATCTAGGGTATGGTTTCTATCAATACCTTCCCTTCCCCGG
>olsFP400_A8QVZ9_O9	GCAGTTTGAAACGGGCTAGCGCCACCGGGGAAGGGAAGGTATTGATAGAAACCATA
>olsFP400_A8QVZ9_O10	TGGCGCTAGCCCGTTTCAAACTGCTATCACCGACGGAGGCTACCAAGTACATAGG
>olsFP400_A8QVZ9_O11	GGACAAGACCCCTCCGTCCTCAAATTTAAATACCCTATGTACTTGGTAGCCTCCGTCGGTGATA
>olsFP400_A8QVZ9_O12	GTATTTAAATTTGAGGACGGAGGGGTCTTGTCCTGTAACTTCCGTTATACCTACGAAGGAGGAAAGATAAAGG
>olsFP400_A8QVZ9_O13	GGGAAACCGCTGCCAATTAACTGAAACTCTCCCTTTATCTTTCCTCCTTCGTAGGTATAACGGAAGTTACA
>olsFP400_A8QVZ9_O14	GAGAGTTTCAGTTAATTGGCAGCGGTTTCCCGGCAGGAGGCCCAGTGATGTCC
>olsFP400_A8QVZ9_O15	GACTGATCTATCTAGAGTCGTCAGACCCCCGGACATCACTGGGCCTCCTGCC
>olsFP400_A8QVZ9_O16	GGGGGTCTGACGACTCTAGATAGATCAGTCGCCAAATTGCAGTGCAGTGATGATTGCACA
>olsFP400_A8QVZ9_O17	GGTGGTACAAAAGCTCCAGTTATTTGTACCTGTGATTGTGCAATCATCACTGCACTGCAATTTGGC
>olsFP400_A8QVZ9_O18	ATCACAGGTACAAATAACTGGAGCTTTTGTACCACCGATGGAAAAAGACATCAAGCGGACGTACAGAC
>olsFP400_A8QVZ9_O19	CCTGCTGGCAACGGTTTTGCAAACGTATAATTTGTCTGTACGTCCGCTTGATGTCTTTTTCCATC
>olsFP400_A8QVZ9_O20	AAATTATACGTTTGCAAAACCGTTGCCAGCAGGACTGAAGGAGAAGATGCCAATATTCTTAGGCCATC
>olsFP400_A8QVZ9_O21	CGATAATGTTATCTCCGTCTTTGAGGCTTTAACTTCGATTTGATGGCCTAAGAATATTGGCATCTTCTCCTTCAGT
>olsFP400_A8QVZ9_O22	AAATCGAAGTTAAAGCCTCAAAGACGGAGATAACATTATCGGAGAAAGTAAAAGCGTTCATCGATACTGTAGGATCCC
>olsFP400_A8QVZ9_O23	CGTTTAAATGGTGAGCGCTTTGTATGCTCGGGGGATCCTACAGTATCGATGAACGCTTTTACTTTCTC
>olsFP400_A8QVZ9_O24	CCGAGCATACAAAGCGCTCACCATTTAAACGGTAGGACATAGCTAAGCGATTGCGTAAGTTGACC
>olsFP400_A8QVZ9_O25	GGAATCACCGTCCCTAAGGTGATCTATGGGGTCAACTTACGCAATCGCTTAGCTATGTCCTAC
>olsFP400_A8QVZ9_O26	CCATAGATCACCTTAGGGACGGTGATTCCGGTCCGAGGGCGTTTGAGATGCG
>olsFP400_A8QVZ9_O27	GGCGCCCAGATTACCCATTTGTGGACGCATCTCAAACGCCCTCGGACC
>olsFP400_A8QVZ9_O28	TCCACAAATGGGTAATCTGGGCGCCACAGCGCTTTTGGGCACCGGTC
>olsFP400_A8QVZ9_O29	ACTTAACGAcggcttcgaacacctactagAGATGACCGGTGCCCAAAAGCGCTGT
>olsFP400_A8QVZ9_O30	ATCTctagtaggtgttcgaagccgTCGTTAAGTTCCGAGTGCCGTCTTGAATC
>olsFP399_D2IGW4_O1	GGCATGAAttcgggaaatgtactacgagccaCCCGTGATCGATAGTGCACA
>olsFP399_D2IGW4_O2	tggctcgtagtacatttcccgaaTTCATGCCCAATATGACGCTAGAGTCGGCAATATCAGGAACC
>olsFP399_D2IGW4_O3	CCGTTACCAACTAGTTCAAACTCTTCACCGTTCATGGTTCCTGATATTGCCGACTCTAGCGTCATATTG
>olsFP399_D2IGW4_O4	ATGAACGGTGAAGAGTTTGAACTAGTTGGTAACGGTGATGGAAATACTGACGAAGGAAGGATGACGA
>olsFP399_D2IGW4_O5	GGAGAGAAAGATAGTGGACCCTTGGTAGATTTCATCTTATTCGTCATCCTTCCTTCGTCAGTATTTCCATCA
>olsFP399_D2IGW4_O6	ATAAGATGAAATCTACCAAGGGTCCACTATCTTTCTCTCCCTACTTACTTAGTCATGTGCTAGGCTATGGTTACTACCATTATGC
>olsFP399_D2IGW4_O7	AGGTAGACGTTTTCATAACCAGCCGGAAATGTTGCATAATGGTAGTAACCATAGCCTAGCACATGACTAAGTAAGTAG
>olsFP399_D2IGW4_O8	AACATTTCCGGCTGGTTATGAAAACGTCTACCTACACGCCATGAAAAACGGGGGATACAG
>olsFP399_D2IGW4_O9	CCACCATCTTCGTACCTCTCGGTCCTAGTATTACTGTATCCCCCGTTTTTCATGGCGTGT
>olsFP399_D2IGW4_O10	TAATACTAGGACCGAGAGGTACGAAGATGGTGGTATCATTTCCGCCACGTTCAATTATCGTTACGAGG
>olsFP399_D2IGW4_O11	CGGTTCCAACTACCTTAAAATCCCCAATAATTTTATCGCCCTCGTAACGATAATTGAACGTGGCGGAAATGATA
>olsFP399_D2IGW4_O12	GCGATAAAATTATTGGGGATTTTAAGGTAGTTGGAACCGGCTTTCCGACCAATAGTATCATATTCACGGATAAGATCATC
>olsFP399_D2IGW4_O13	CTGCCTTAGGATAGATATGTTCACAAGTTGGATTGCTTTTGATGATCTTATCCGTGAATATGATACTATTGGTCGGAAAGC
>olsFP399_D2IGW4_O14	AAAAGCAATCCAACTTGTGAACATATCTATCCTAAGGCAGACAATATCTTAGTAAATGCGTACACTAGAACATGGATGTTGAGG
>olsFP399_D2IGW4_O15	GGTTGTTCACTTGAGCAGAGTAATATCCTCCGTCCCTCAACATCCATGTTCTAGTGTACGCATTTACTAAGATATTGT
>olsFP399_D2IGW4_O16	GACGGAGGATATTACTCTGCTCAAGTGAACAACCACATGCACTTCAAAAGTGCTATACACCCAACCA
>olsFP399_D2IGW4_O17	CCTGTATGTAAACATTGACCCACCATTTTGCAACATGGTTGGGTGTATAGCACTTTTGAAGTGCATGT
>olsFP399_D2IGW4_O18	TGTTGCAAAATGGTGGGTCAATGTTTACATACAGGAAAGTAGAGGAACTTCATACACAAACTGAAGTCGGC
>olsFP399_D2IGW4_O19	GCGGTAGGTGTTTTGAACACGTGTTGATATTCAACTATGCCGACTTCAGTTTGTGTATGAAGTTCCTCTACTTT
>olsFP399_D2IGW4_O20	ATAGTTGAATATCAACACGTGTTCAAAACACCTACCGCCTTTGCTGGATCCAGTTCACGGTAAATCGC
>olsFP399_D2IGW4_O21	CGTTCGAACTCTGAGGACCGTCCCGCGATTTACCGTGAACTGGATCCAGCAAAG
>olsFP399_D2IGW4_O22	GGGACGGTCCTCAGAGTTCGAACGATGGTACTTTAAGCCTGGGACTTGGAGACG
>olsFP399_D2IGW4_O23	CACCGGAAAGTAACGTTGGGAAACTCCAACGTCTCCAAGTCCCAGGCTTAAAGTACCAT
>olsFP399_D2IGW4_O24	TTGGAGTTTCCCAACGTTACTTTCCGGTGCGGCCATCGCCGTAGTACAGGTC
>olsFP399_D2IGW4_O25	GGCCCACAAAACCATAATCAACCGCTCTGGACCTGTACTACGGCGATGGCCG
>olsFP399_D2IGW4_O26	CAGAGCGGTTGATTATGGTTTTGTGGGCCACTCTgtactatattctccgcggccACC
>olsFP399_D2IGW4_O27	CCATAGACCCCGAGACCAGCGAATATCTGGGTggccgcggagaatatagtacAGAGT
>olsFP399_D2IGW4_O28	CAGATATTCGCTGGTCTCGGGGTCTATGGTCCGAGTGCCGTCTTGAATC
>olsFP368_C3YKQ1_O1	GCTCATGAAttcgcataaagttgacaggccagCCCGTGATCGATAGTGCACA
>olsFP368_C3YKQ1_O2	ctggcctgtcaactttatgcgaaTTCATGAGCCTACCGACCACACATGATCTTCACATATTTGGTTCA
>olsFP368_C3YKQ1_O3	CACCGACAAGGTCAAACTCTGCTCCATTAACTGAACCAAATATGTGAAGATCATGTGTGGTCGGTAG
>olsFP368_C3YKQ1_O4	GTTAATGGAGCAGAGTTTGACCTTGTCGGTGGAGGCAAAGGCAACCCTAACGACGG
>olsFP368_C3YKQ1_O5	CCCACGGGTACTTTTCACACTCGTTTCTAAAGTACCGTCGTTAGGGTTGCCTTTGCCTC
>olsFP368_C3YKQ1_O6	TACTTTAGAAACGAGTGTGAAAAGTACCCGTGGGGCTTTGCCATGCTCACCGTTGCTTATTGG
>olsFP368_C3YKQ1_O7	GGTAGGTACTGATAAAAACCATAACCAAGGTTTGGCCCAATAAGCAACGGTGAGCATGGCAAAGC
>olsFP368_C3YKQ1_O8	GCCAAACCTTGGTTATGGTTTTTATCAGTACCTACCGTTTCCCGGGGGTGCAAGTCC
>olsFP368_C3YKQ1_O9	TGATAACCGCCATCGGTTATAGCTGTTTGGAAGGGACTTGCACCCCCGGGAAAC
>olsFP368_C3YKQ1_O10	CTTCCAAACAGCTATAACCGATGGCGGTTATCAAGTTCACAGGGTATTCAAGTTTGAAGATGGCGG
>olsFP368_C3YKQ1_O11	CGCCCTCATATGTGTACCTAAAGTTGCAAGATAACACTCCGCCATCTTCAAACTTGAATACCCTGTGAACT
>olsFP368_C3YKQ1_O12	AGTGTTATCTTGCAACTTTAGGTACACATATGAGGGCGGTAAAATTAAGGGAGAATTTCAGTTAATCGGCTCAGGCT
>olsFP368_C3YKQ1_O13	CATAACTGGACCGCCAGCAGGGAAGCCTGAGCCGATTAACTGAAATTCTCCCTTAATTTTAC
>olsFP368_C3YKQ1_O14	TCCCTGCTGGCGGTCCAGTTATGAGCGGCGGTTTAACGACATTAGATCGTAGTG
>olsFP368_C3YKQ1_O15	CCAGTAATTGTGCAGTCATCTGAACATTGTAGCTTTGCTACACTACGATCTAATGTCGTTAAACCGCCGCT
>olsFP368_C3YKQ1_O16	TAGCAAAGCTACAATGTTCAGATGACTGCACAATTACTGGAACTAATAATTGGAGCTTTTGTACCACAGACGGGAAA
>olsFP368_C3YKQ1_O17	CGAATGTGTAATTAGTTTGAACGTCCGCTTGATGACGTTTCCCGTCTGTGGTACAAAAGCTCCAATTATTAGTT
>olsFP368_C3YKQ1_O18	CGTCATCAAGCGGACGTTCAAACTAATTACACATTCGCCAAGCCATTGCCAGCAGGTCTTAAGG
>olsFP368_C3YKQ1_O19	CCTCGATCTGATGACCCAAGAAAATTGGCATTTTTTCCTTAAGACCTGCTGGCAATGGCTTGG
>olsFP368_C3YKQ1_O20	AAAAAATGCCAATTTTCTTGGGTCATCAGATCGAGGTTCAGGCATCAAAAACAGAGATTAACTTATCAGAGAAGGTTAAGG
>olsFP368_C3YKQ1_O21	GGTCCGGATCCCACGGTATCGATAAAAGCCTTAACCTTCTCTGATAAGTTAATCTCTGTTTTTGATGCCTGAA
>olsFP368_C3YKQ1_O22	CTTTTATCGATACCGTGGGATCCGGACCATTTCGTAATTGGAGAAGCCCTACTCATGGTCC
>olsFP368_C3YKQ1_O23	GCAGCGCGAGGACGAAGGAAGCGGACCATGAGTAGGGCTTCTCCAATTACGAAAT
>olsFP368_C3YKQ1_O24	GCTTCCTTCGTCCTCGCGCTGCTATTACAAGTTTTTGTTTGAGCAGGCGGGAGAAAGA
>olsFP368_C3YKQ1_O25	CGCTAACACGGGCTTTTATATCCCCGAGTCTCTTTCTCCCGCCTGCTCAAACAAAAACTTGTAATA
>olsFP368_C3YKQ1_O26	GACTCGGGGATATAAAAGCCCGTGTTAGCGCTTTTGGCCGTAAAGAACGGCCGAACC
>olsFP368_C3YKQ1_O27	ggaaacgccCCGACTTCAGAGGTTTGGTTCGGCCGTTCTTTACGGCCAAAAG
>olsFP368_C3YKQ1_O28	AAACCTCTGAAGTCGGggcgtttcccttatagccatATGCCCGGTAGCATTCCCC
>olsFP368_C3YKQ1_O29	CACGTTAATATACCAGACAACTATTCGCCTCATACTGGTGGGGAATGCTACCGGGCATatggctataag
>olsFP368_C3YKQ1_O30	ACCAGTATGAGGCGAATAGTTGTCTGGTATATTAACGTGTCCGAGTGCCGTCTTGAATC
>olsFP089_AY2680_O1	GGCATGAAttcgcgccatattgcctaatcagCCCGTGATCGATAGTGCACA
>olsFP089_AY2680_O2	ctgattaggcaatatggcgcgaaTTCATGCCGGACATGAAACTAGAATGTCATATTTCTGGTACAATGAACGG
>olsFP089_AY2680_O3	CCATCACCTGATCCGATAAGTTCAAATTCCTCCCCGTTCATTGTACCAGAAATATGACATTCTAGTTTCATGTCC
>olsFP089_AY2680_O4	GGAGGAATTTGAACTTATCGGATCAGGTGATGGAAACACTGATCAAGGAAGGATGACTAATAATATGAAGTCTATTAAGGG
>olsFP089_AY2680_O5	AGATATGCGAAAGTAAATAAGGCGAAAAGCTTAAGGGGCCCTTAATAGACTTCATATTATTAGTCATCCTTCCTTGATCAGTGTTT
>olsFP089_AY2680_O6	CCCCTTAAGCTTTTCGCCTTATTTACTTTCGCATATCTTGGGCTATGGGTATTATCACTTTGCTACCTTCC
>olsFP089_AY2680_O7	CGTGCAGATAGATATTCTCATACCCGGCGGGGAAGGTAGCAAAGTGATAATACCCATAGCCCA
>olsFP089_AY2680_O8	CCGCCGGGTATGAGAATATCTATCTGCACGCTATGAAAAATGGCGGCTATTCCAATGTCAGGAC
>olsFP089_AY2680_O9	TCATATCTATAATTGAATGTAATAGAGATGATACCTCCATCTTCATACCTCTCTGTCCTGACATTGGAATAGCCGCCATTTTTCATAG
>olsFP089_AY2680_O10	AGAGAGGTATGAAGATGGAGGTATCATCTCTATTACATTCAATTATAGATATGAGGGCTCGAAGATCATCGGTGACTTTAAAGTG
>olsFP089_AY2680_O11	AGGCTATCGGTTGGAAAACCTGTCCCTATCACTTTAAAGTCACCGATGATCTTCGAGCCC
>olsFP089_AY2680_O12	ATAGGGACAGGTTTTCCAACCGATAGCCTTATCTTTACCGATAAAATCATAAAATCCAATCCTACATGTGAGAACATGTTC
>olsFP089_AY2680_O13	CCTGGTATAGGCATTTACCAATATGTTGTCTGCTTTTGGGAACATGTTCTCACATGTAGGATTGGATTTTATGATTTTATCGGTAAAGATA
>olsFP089_AY2680_O14	CCAAAAGCAGACAACATATTGGTAAATGCCTATACCAGGACATATCTACTAAAGGACGGTGGTTACTATTCGGCG
>olsFP089_AY2680_O15	CGCCGACTTGAAGTGCATATGATTGTTGACTTGCGCCGAATAGTAACCACCGTCCTTTAGTAGATATGT
>olsFP089_AY2680_O16	CAAGTCAACAATCATATGCACTTCAAGTCGGCGATACATCCTACAATGTTACAGAACGGTGGAAGTATGTTTACA
>olsFP089_AY2680_O17	CGTTTTTGTATGATTCTCCTCGACCACCCTATGTGTAAACATACTTCCACCGTTCTGTAACATTGTAGGATGTAT
>olsFP089_AY2680_O18	CATAGGGTGGTCGAGGAGAATCATACAAAAACGAACGTAGCCATCGTTGAGTACCAGAACGTTTTC
>olsFP089_AY2680_O19	GGATCCAGCAAAGGCAGTTGGTGTCTTGAAAACGTTCTGGTACTCAACGATGGCTACGTT
>olsFP089_AY2680_O20	AAGACACCAACTGCCTTTGCTGGATCCTAACCTGCCTTGGGAACTCGTACGCA
>olsFP089_AY2680_O21	GGATTATCTGCACGGTTCCACTGAGAGTGCTGCGTACGAGTTCCCAAGGCAGGTTA
>olsFP089_AY2680_O22	GCACTCTCAGTGGAACCGTGCAGATAATCCGCCGATAGGACGAACGTGGAACATCATTTG
>olsFP089_AY2680_O23	TGAAAACGATTTCTTACGTGTGGAGTCATTAACGGACAAATGATGTTCCACGTTCGTCCTATCGGC
>olsFP089_AY2680_O24	TCCGTTAATGACTCCACACGTAAGAAATCGTTTTCAGGAGAACATCTTTATATTTTCACACTGAGTATAGTctggatgact
>olsFP089_AY2680_O25	CTAGCCGTTACTAATTTTATACGCAGGtggcatcatgagtcatccagACTATACTCAGTGTGAAAATATAAAGATGTTCTCC
>olsFP089_AY2680_O26	catgatgccaCCTGCGTATAAAATTAGTAACGGCTAGTCCGAGTGCCGTCTTGAATC
>olsFP281_C3YR99_O1	AGCATGAAttcgaccggacatgactcttacaCCCGTGATCGATAGTGCACA
>olsFP281_C3YR99_O2	tgtaagagtcatgtccggtcgaaTTCATGCTTTATGCCAATGAAGGCAATTATCAAAGGTACAAAAGAAGAGG
>olsFP281_C3YR99_O3	CGGTAGTCCAAGAAGTCAAAAATACCGCAGAATCTCCTCTTCTTTTGTACCTTTGATAATTGCCTTCATTGGCATAA
>olsFP281_C3YR99_O4	AGATTCTGCGGTATTTTTGACTTCTTGGACTACCGGCAGGTCAGAGGACGAGCCAAAGAA
>olsFP281_C3YR99_O5	TGTCAGCAGTTGAGAAGATGAGGTACTGCTCTTCTTTGGCTCGTCCTCTGACCTGC
>olsFP281_C3YR99_O6	GAGCAGTACCTCATCTTCTCAACTGCTGACACCTCTACCCACTACTCACGAGTTGCATATCTTTG
>olsFP281_C3YR99_O7	CTACCAACCATGTCAAATTCGACTCCATTAAAGCTTCCAAAGATATGCAACTCGTGAGTAGTGGGTAGAGG
>olsFP281_C3YR99_O8	GAAGCTTTAATGGAGTCGAATTTGACATGGTTGGTAGAGGTATAGGAAATCCTAATGATGGTTACGAAGAATTGAACCT
>olsFP281_C3YR99_O9	CCAAGGGCTAAATTTTAAGGCCCCTTTTGTACTCTTTAGGTTCAATTCTTCGTAACCATCATTAGGATTTCCTATACCT
>olsFP281_C3YR99_O10	AAAGAGTACAAAAGGGGCCTTAAAATTTAGCCCTTGGATCTTGGTTCCACAGATAGGCTACGGCTTC
>olsFP281_C3YR99_O11	CCATCCGGGTACGGCAGGTATTGATGGAAGCCGTAGCCTATCTGTGGAACCAAGAT
>olsFP281_C3YR99_O12	CATCAATACCTGCCGTACCCGGATGGTATGTCCCCATTCCAGGCGGCC
>olsFP281_C3YR99_O13	CCTGGTACCCACTTCCGTCTTGCATGGCCGCCTGGAATGGGGACATA
>olsFP281_C3YR99_O14	ATGCAAGACGGAAGTGGGTACCAGGTACATAGAACCATGCAGTTCGAAGATGGCGC
>olsFP281_C3YR99_O15	TGTACCTGAAGTGGGCGGTTAGCGAAGCGCCATCTTCGAACTGCATGGTTCTATGTA
>olsFP281_C3YR99_O16	TTCGCTAACCGCCCACTTCAGGTACACATATGAAGGCAGCCACATTAAAGGAGAGTTCCA
>olsFP281_C3YR99_O17	CCGGAAACCCGGTCCCGATAACTTGGAACTCTCCTTTAATGTGGCTGCCTTCATATG
>olsFP281_C3YR99_O18	AGTTATCGGGACCGGGTTTCCGGCTGATGGTCCCGTCATGACAAATAAACTTACAGCA
>olsFP281_C3YR99_O19	CGGATACACCATTTTCACTACACACCAATCTGCTGCTGTAAGTTTATTTGTCATGACGGGACCATCAG
>olsFP281_C3YR99_O20	GCAGATTGGTGTGTAGTGAAAATGGTGTATCCGAATGATAAGACTATTTTGTCCACCTTCGATTGGACATATACGA
>olsFP281_C3YR99_O21	GCACGGTAGATTGGTATCTTTTTCCCTCGGTAGTCGTATATGTCCAATCGAAGGTGGACAAAATAGTCTTATCATT
>olsFP281_C3YR99_O22	CTACCGAGGGAAAAAGATACCAATCTACCGTGCGTACAAATTATACTTTCGCAAAGCCCATGGCTGCC
>olsFP281_C3YR99_O23	AGTCTTTCTGAATACGAACATAGGTTGCTTCTGTAGAATGTTGGCAGCCATGGGCTTTGCGAAAGTATAATTTGTAC
>olsFP281_C3YR99_O24	AACATTCTACAGAAGCAACCTATGTTCGTATTCAGAAAGACTGAGCTACAACACAGCAAAACTGAATTAACCTTCAAAGAATGG
>olsFP281_C3YR99_O25	TCCCATCACGTCTGTGAATGCCTTCTGCCATTCTTTGAAGGTTAATTCAGTTTTGCTGTGTTGTAGCTC
>olsFP281_C3YR99_O26	CAGAAGGCATTCACAGACGTGATGGGATCCTGTTTAATCTAGTAGAACTGCATAGCTGACAacatcag
>olsFP281_C3YR99_O27	TCCCGGTCCCTagcggcaattagactgatgtTGTCAGCTATGCAGTTCTACTAGATTAAACAGGA
>olsFP281_C3YR99_O28	tctaattgccgctAGGGACCGGGATCCGAGTGCCGTCTTGAATC
>olsFP395_D2IGW1_O1	CGGCATGAAttcatgtgcagtaccaatcggttCCCGTGATCGATAGTGCACA
>olsFP395_D2IGW1_O2	aaccgattggtactgcacatgaaTTCATGCCGAATATGAAATTAGAATGTAGGATATCTGGTACGATGAACGGCG
>olsFP395_D2IGW1_O3	TCTCCGGCGCCTACAAGCTTAAACTCTTCGCCGTTCATCGTACCAGATATCCTACATTCTAATTTCATATT
>olsFP395_D2IGW1_O4	AAGAGTTTAAGCTTGTAGGCGCCGGAGAAGGTAACACCGATGAGGGTAGGATGACC
>olsFP395_D2IGW1_O5	GAGGGCCCTTGGTCGATTTGACTTTGTTGGTCATCCTACCCTCATCGGTGTTACCT
>olsFP395_D2IGW1_O6	AACAAAGTCAAATCGACCAAGGGCCCTCTTCCTTTTTCCCCTTACCTACTAAGCCATGTACTAGG
>olsFP395_D2IGW1_O7	GGGAACGTCGCGTAGTGATAGTAGCCGTATCCTAGTACATGGCTTAGTAGGTAAGGGGAAAAAGGAA
>olsFP395_D2IGW1_O8	ATACGGCTACTATCACTACGCGACGTTCCCTGCCGGCTATGAGAACGTATATCTTCATGCAATGA
>olsFP395_D2IGW1_O9	TCTCGGTTCTGGTATTACTATATCCGCCGTTCTTCATTGCATGAAGATATACGTTCTCATAGCCGGCA
>olsFP395_D2IGW1_O10	AGAACGGCGGATATAGTAATACCAGAACCGAGAGGTACGAGGATGGCGGCATTATAAGTGCC
>olsFP395_D2IGW1_O11	GACTACCTTAAAATCGCCGATAATCTTATCTCCTTCATATCTATAATTAAACGTGGCACTTATAATGCCGCCATCCTCGTACC
>olsFP395_D2IGW1_O12	ACGTTTAATTATAGATATGAAGGAGATAAGATTATCGGCGATTTTAAGGTAGTCGGGACAGGATTCCCCACAAACTCAATCA
>olsFP395_D2IGW1_O13	GTGTTCACAAGTAGGATTTGACTTAATGATCTTGTCAGTGAAAATGATTGAGTTTGTGGGGAATCCTGTCCC
>olsFP395_D2IGW1_O14	TTTTCACTGACAAGATCATTAAGTCAAATCCTACTTGTGAACACATATATCCAAAGGCAGATAACATTTTGGTAAATGCATACACCAGA
>olsFP395_D2IGW1_O15	TGAATAGTAACCACCATCACGCAACATCCAAGTTCTGGTGTATGCATTTACCAAAATGTTATCTGCCTTTGGATATAT
>olsFP395_D2IGW1_O16	ACTTGGATGTTGCGTGATGGTGGTTACTATTCAGCGCAGGTCAATAACCATATGCACTTCAAATCTGC
>olsFP395_D2IGW1_O17	GCTACCTCCATTTTGCAACATGGTAGGATGAATGGCAGATTTGAAGTGCATATGGTTATTGACCTGCGC
>olsFP395_D2IGW1_O18	CATTCATCCTACCATGTTGCAAAATGGAGGTAGCATGTTTACTTACCGTAAAGTAGAGGAACTGCATACGCAG
>olsFP395_D2IGW1_O19	CCTTTTGAACACATGTTGATACTCTACTATACCTACCTCTGTCTGCGTATGCAGTTCCTCTACTTTACGGTAAGTAAACAT
>olsFP395_D2IGW1_O20	ACAGAGGTAGGTATAGTAGAGTATCAACATGTGTTCAAAAGGCCGACCGCTTTCGCAGGATCCA
>olsFP395_D2IGW1_O21	CTCGAGTTCTCCCGGTAGTATCCCCTGGATCCTGCGAAAGCGGTCGG
>olsFP395_D2IGW1_O22	GGGGATACTACCGGGAGAACTCGAGATCGTTTTGATAAATCCCCCTTGTAACCGCG
>olsFP395_D2IGW1_O23	GGTTGTCCGGTAAAGGCGAATCCATCTTCGCGGTTACAAGGGGGATTTATCAAAACGAT
>olsFP395_D2IGW1_O24	AAGATGGATTCGCCTTTACCGGACAACCAAACGGTCACCGTCAGGTGTTTAGCTGT
>olsFP395_D2IGW1_O25	ACCTCAATCTCCTAGACACATCCGTGGTAGACAGCTAAACACCTGACGGTGACCGTTT
>olsFP395_D2IGW1_O26	CTACCACGGATGTGTCTAGGAGATTGAGGTTCGTGACCCTTAGGgtgactcattaggg
>olsFP395_D2IGW1_O27	GGCTCATAGGTAGGTCTATCGGACagcaagccctaatgagtcacCCTAAGGGTCACGA
>olsFP395_D2IGW1_O28	cttgctGTCCGATAGACCTACCTATGAGCCTCCGAGTGCCGTCTTGAATC
>Brenda98_O1	GTGTTCATGAAttctgaagatatgacgacccctgCCCGTGATCGATAGTGCACA
>Brenda98_O2	caggggtcgtcatatcttcagaaTTCATGAACACAGCGCCGTTTATCGCGATTGAGGGA
>Brenda98_O3	GCAAGAGTTGTTTTGCCTGCTCCAATCGGTCCCTCAATCGCGATAAACGGCGCT
>Brenda98_O4	CCGATTGGAGCAGGCAAAACAACTCTTGCGACAATGTTATCTCAAGAGTTTGGCTTCCCCATG
>Brenda98_O5	CGATGTTGTCGTAGAACTTATCCAAATATGGATTATCTTCGACTATTTCATTTATCATGGGGAAGCCAAACTCTTGAGATAACATTGTC
>Brenda98_O6	ATAAATGAAATAGTCGAAGATAATCCATATTTGGATAAGTTCTACGACAACATCGAAGAATGGAGCTTCCAACTAGAGATGTTTTTCCTGT
>Brenda98_O7	GAAAATGGTCTGAAGTATCCTCAAGTTGTTTATACCTATGGCACAGGAAAAACATCTCTAGTTGGAAGCTCCATTCTT
>Brenda98_O8	GCCATAGGTATAAACAACTTGAGGATACTTCAGACCATTTTCTGAAGAAAGGTCAACCAGTAATAGCCGACTACC
>Brenda98_O9	GCTCAAAGTACGCTCAGCGAATATCACGTTCTTATAAATGTGGTAGTCGGCTATTACTGGTTGACCTTTCTTCA
>Brenda98_O10	ACATTTATAAGAACGTGATATTCGCTGAGCGTACTTTGAGCCCGCATCAGCTTGAAAAATACAAAAAGATTTACCATCTATTAACAGATG
>Brenda98_O11	GCTGGCCTTTATATAAATAATGAAGTTGGGCTTAGGTAGGTCATCTGTTAATAGATGGTAAATCTTTTTGTATTTTTCAAGCTGATGCGG
>Brenda98_O12	ACCTACCTAAGCCCAACTTCATTATTTATATAAAGGCCAGCTTACCGACATTGTTACATAGAATTGAAAAGAGAGGAAGACC
>Brenda98_O13	TCTGATATAAGCTGTTCTAAGTAGGAAGTTTCGATTTTCTTCTCAAACGGTCTTCCTCTCTTTTCAATTCTATGTAACAATGTCGGTAA
>Brenda98_O14	GTTTGAGAAGAAAATCGAAACTTCCTACTTAGAACAGCTTATATCAGACTACGAAGTGGCCATTAAACAGCTTCAGGAAGC
>Brenda98_O15	CAGTTAGAACAGTCAGCTCCGGGTCGGCTTCCTGAAGCTGTTTAATGGCCACTTCGTAG
>Brenda98_O16	CGACCCGGAGCTGACTGTTCTAACTGTGGATGGAGACTCGAAAGATTTTGTATTGAACAAGTCG
>Brenda98_O17	CCCACTATTAGTTCTTTTACATGAGCAGCTATCCTCTCAAAATCCGACTTGTTCAATACAAAATCTTTCGAGTCTCCATCCA
>Brenda98_O18	GATTTTGAGAGGATAGCTGCTCATGTAAAAGAACTAATAGTGGGATCCTCGTCCACAAACATTCTCGAGCTATAACC
>Brenda98_O19	GAATAAAACTCATGCACCCCAAGTAGATTCTAGAGTATTGACGGTTATAGCTCGAGAATGTTTGTGGACGAGGAT
>Brenda98_O20	GTCAATACTCTAGAATCTACTTGGGGTGCATGAGTTTTATTCACTCAAAACCCAGCTGTGTATTGTCGGCG
>Brenda98_O21	CCGTGGTCGGCGGCTGTTTCCGCCGACAATACACAGCTGGGTTTTGAGT
>Brenda98_O22	GAAACAGCCGCCGACCACGGAAGGTTGGAAACTCCCTTAAACTTTACCCTCG
>Brenda98_O23	CGATCGTGATGTCCTCTCCTCTGTGGCGAGGGTAAAGTTTAAGGGAGTTTCCAACCTT
>Brenda98_O24	CCACAGAGGAGAGGACATCACGATCGACCAGAGGGAGATTCGGCCGTAATcg
>Brenda98_O25	AAAGATGAACCCtacgtccctggtatctcacgATTACGGCCGAATCTCCCTCTGGT
>Brenda98_O26	tgagataccagggacgtaGGGTTCATCTTTTCCGAGTGCCGTCTTGAATC
>Brenda97_O1	CCAACATGAAttcgcccaaaaggacaatccatcCCCGTGATCGATAGTGCACA
>Brenda97_O2	gatggattgtccttttgggcgaaTTCATGTTGGTATTCAAAGGTAAGTTGAAAGAGCACCCACGTTGG
>Brenda97_O3	CTGAGAATACACGGTTTCTAAACCTGTATAATTCGTTTTCAACTTCCCAACGTGGGTGCTCTTTCAACTTACCTTTGAATA
>Brenda97_O4	GAAGTTGAAAACGAATTATACAGGTTTAGAAACCGTGTATTCTCAGATAGATTGGGATGGGATGTTGAGAGTCACAGG
>Brenda97_O5	GGGTGTCGAAAGAGTCCTGCTCTAGACCCCTGTGACTCTCAACATCCCATCCCAATCTAT
>Brenda97_O6	GGTCTAGAGCAGGACTCTTTCGACACCCCAGATACGCATTGGGTGTTAATCGAAGACGAGG
>Brenda97_O7	GAAGACGGATGCAACCACACAACCCTTCCTCGTCTTCGATTAACACCCAATGCGTATCTG
>Brenda97_O8	AAGGGTTGTGTGGTTGCATCCGTCTTCTTAGTTGTGCGAAAGATTACATGCTGCCAAGTATATTCCC
>Brenda97_O9	CGCCTCACCTGCAAGAGCGGTGGGGAATATACTTGGCAGCATGTAATCTTTCGCACAACTAA
>Brenda97_O10	CACCGCTCTTGCAGGTGAGGCGCCTCCCAGAAGCAACGATGTCTGGG
>Brenda97_O11	CGCATCTATGGCTAGCCTGGTCAGCTCCCAGACATCGTTGCTTCTGGGAGG
>Brenda97_O12	AGCTGACCAGGCTAGCCATAGATGCGGAGAGGGCTCCGAGACTAGGCAAC
>Brenda97_O13	GACTTCCCTAAAGATGATGCATGTTAGTTCTGAGATACCGTTGCCTAGTCTCGGAGCCCTCTC
>Brenda97_O14	GGTATCTCAGAACTAACATGCATCATCTTTAGGGAAGTCTACGCATTCGCAAAAGCGCAGGGC
>Brenda97_O15	GAAACCACCGCAACCAGTTCCCTGATGCCCTGCGCTTTTGCGAATGCGTA
>Brenda97_O16	ATCAGGGAACTGGTTGCGGTGGTTTCACTGCCGGTTGAAAGGATTTTTCGTAGGTTG
>Brenda97_O17	TGACCAAGACGCTCGATAGGTAGGCCCAACCTACGAAAAATCCTTTCAACCGGCAGT
>Brenda97_O18	GGCCTACCTATCGAGCGTCTTGGTCACCGTCAAGCAGTGGATTTAGGTGCCG
>Brenda97_O19	AGATGGAACCTGATCCCCACTCCTCTAACGGCACCTAAATCCACTGCTTGACGG
>Brenda97_O20	TTAGAGGAGTGGGGATCAGGTTCCATCTTGACGAACGTTTCGCACGTGCAGTAGG
>Brenda97_O21	CGTCGTATGCACCTTGCAAGGGCTGACCTACTGCACGTGCGAAACGTTCGTCA
>Brenda97_O22	TCAGCCCTTGCAAGGTGCATACGACGAGGCACGTGAGCTTGTAACCGAAGGA
>Brenda97_O23	CGCGCCACTCTCCGAGATCTGGATCCTTCGGTTACAAGCTCACGTGCCT
>Brenda97_O24	TCCAGATCTCGGAGAGTGGCGCGATGTGACAAGTTTAAATGTTGCCAATGAAGCAGGCT
>Brenda97_O25	TGGGATACATAATGCCAAATGTACCGAGTCGGAGCCTGCTTCATTGGCAACATTTAAACTTGTCACAT
>Brenda97_O26	CCGACTCGGTACATTTGGCATTATGTATCCCACCCCTACCCAGAGAGGCGGT
>Brenda97_O27	CCTTCTCGCCCATTACAGTACTGGGGACCGCCTCTCTGGGTAGGGG
>Brenda97_O28	CCCCAGTACTGTAATGGGCGAGAAGGGTCCATAGCTGTAACCCCACGGCC
>Brenda97_O29	AACGCCGGTTGTAAAGCCTGCGTTTTACGGCCGTGGGGTTACAGCTATGGAC
>Brenda97_O30	GTAAAACGCAGGCTTTACAACCGGCGTTATTTGTTCCCCTGAACtgagtaacgttctaccc
>Brenda97_O31	TCTCCGAAGTGGCGCGCtcggggtagaacgttactcaGTTCAGGGGAACAAAT
>Brenda97_O32	cgaGCGCGCCACTTCGGAGATCCGAGTGCCGTCTTGAATC
>Brenda96_O1	ACTTGTAATTTCATGAAttcagagcggatgacgatttctcCCCGTGATCGATAGTGCACA
>Brenda96_O2	gagaaatcgtcatccgctctgaaTTCATGAAATTACAAGTCGCCATAGACTTATTGAGTACAGAAGCCGCTTTAG
>Brenda96_O3	ACTCAGCTACCTTGCCGGCCAACTCTAAAGCGGCTTCTGTACTCAATAAGTCTATGGCG
>Brenda96_O4	AGTTGGCCGGCAAGGTAGCTGAGTACGTAGACATTATTGAACTGGGTACTCCCCTG
>Brenda96_O5	CAGACAGCCCTTCCGCCTCGATCAGGGGAGTACCCAGTTCAATAATGTCTACGT
>Brenda96_O6	ATCGAGGCGGAAGGGCTGTCTGTGATAACCGCCGTCAAAAAAGCCCACC
>Brenda96_O7	CGTCCATCGTTTTCATATCCGCGAATACAATCTTATCTGGGTGGGCTTTTTTGACGGCGGTTATCA
>Brenda96_O8	CAGATAAGATTGTATTCGCGGATATGAAAACGATGGACGCCGGAGAGTTAGAGGCCGACATAGCG
>Brenda96_O9	CGGTTACCAAATCGGCTCCTGCTTTGAACGCTATGTCGGCCTCTAACTCTCCGG
>Brenda96_O10	TTCAAAGCAGGAGCCGATTTGGTAACCGTTCTAGGTAGTGCAGATGATTCTACGATTGCTGGT
>Brenda96_O11	TGCCTGGGCGGCTTTAACGGCACCAGCAATCGTAGAATCATCTGCACTACCTAGAA
>Brenda96_O12	GCCGTTAAAGCCGCCCAGGCACATAATAAAGGTGTCGTAGTTGATCTGATTGGGATTGAGG
>Brenda96_O13	GCCCTAACTTCTTGTGCACGGGTAGCTTTATCCTCAATCCCAATCAGATCAACTACGACACCTTTATTATG
>Brenda96_O14	ATAAAGCTACCCGTGCACAAGAAGTTAGGGCGCTAGGCGCTAAGTTTGTTGAAATGCATGCC
>Brenda96_O15	CGGCTTGGCTTGCTCATCTAGGCCGGCATGCATTTCAACAAACTTAGCGCCTAGC
>Brenda96_O16	GGCCTAGATGAGCAAGCCAAGCCGGGCTTCGATCTTAATGGCCTATTGGCCG
>Brenda96_O17	CGGCACCCTTGCCTTTTCACCAGCGGCCAATAGGCCATTAAGATCGAAGCC
>Brenda96_O18	CTGGTGAAAAGGCAAGGGTGCCGTTTTCAGTGGCAGGAGGGGTGAAGG
>Brenda96_O19	CGCTTTCTGTACTGCTGGTATGGTAGCCACCTTCACCCCTCCTGCCACTGAAAA
>Brenda96_O20	TGGCTACCATACCAGCAGTACAGAAAGCGGGAGCCGAAGTAGCTGTGGCAGG
>Brenda96_O21	GCGGCACCATAGATGGCGCCACCTGCCACAGCTACTTCGGCTCC
>Brenda96_O22	TGGCGCCATCTATGGTGCCGCAGATCCCGCTGCTGCCGCTAAAGA
>Brenda96_O23	TCAAGGATCCTGCAATCGCGGCTCTTAATTCTTTAGCGGCAGCAGCGGGATCT
>Brenda96_O24	ATTAAGAGCCGCGATTGCAGGATCCTTGAGGTGGGCAGTGTTTGGGAGTGC
>Brenda96_O25	CCGCTACCAAGCTACAACTCCAGCATCCGCACTCCCAAACACTGCCCACC
>Brenda96_O26	GGATGCTGGAGTTGTAGCTTGGTAGCGGCGTGCAGGGGGCAGTAGGTAGTC
>Brenda96_O27	GGGTGGTAGTATTGGTGGGCGATTTACCGACTACCTACTGCCCCCTGCACG
>Brenda96_O28	GGTAAATCGCCCACCAATACTACCACCCTTCACCGCGAACTCACTTGATTCCGAG
>Brenda96_O29	AGGGCGACTCCCGCAGCATGCTCGGAATCAAGTGAGTTCGCGGTGAA
>Brenda96_O30	CATGCTGCGGGAGTCGCCCTATTCGTGCTGCCGTCTTTACCGGCT
>Brenda96_O31	ggtttcactataTTGCAAGCCTGTTACGTCTAAAGGCAGCCGGTAAAGACGGCAGCACGAAT
>Brenda96_O32	GCCTTTAGACGTAACAGGCTTGCAAtatagtgaaacccagtgcgcAATGAGGCGCAACACG
>Brenda96_O33	GGTACAATTTTGTACCGCTTTTACTTCTTTTCACATACGCTCCGTGTTGCGCCTCATTgcgcactg
>Brenda96_O34	GAGCGTATGTGAAAAGAAGTAAAAGCGGTACAAAATTGTACCTCCGAGTGCCGTCTTGAATC
>Brenda95_O1	ACAATTTCATGAAttcggtcgagcaccattcagtatCCCGTGATCGATAGTGCACA
>Brenda95_O2	atactgaatggtgctcgaccgaaTTCATGAAATTGTTAGTCGCATCCAATAACGCCAAGAAACTGGG
>Brenda95_O3	CCGGCCTGGTCTAAGATACGTTGCAATTCTCCCAGTTTCTTGGCGTTATTGGATGCGACTA
>Brenda95_O4	AGAATTGCAACGTATCTTAGACCAGGCCGGAATTGAAAACGTGGAACTGCTAGCACTAGCCG
>Brenda95_O5	TGGCTCAGGATAGCTCGGGACGTCGGCTAGTGCTAGCAGTTCCACGTTTTCAATT
>Brenda95_O6	ACGTCCCGAGCTATCCTGAGCCAGTGGAGGACGGACGTACCTTTACCG
>Brenda95_O7	GCACGCGCTTTGATCAAGGCGTTCTCGGTAAAGGTACGTCCGTCCTCCAC
>Brenda95_O8	AGAACGCCTTGATCAAAGCGCGTGCAGGCGCAAGCAATACAGGGTTGATCACA
>Brenda95_O9	CTCTAGACCCGAGTCATCGGCCAGTGTGATCAACCCTGTATTGCTTGCGCCT
>Brenda95_O10	CTGGCCGATGACTCGGGTCTAGAGGTCGATGCTCTAAATGGCATGCCAGGC
>Brenda95_O11	CCTGCCCAACGGGCAGAAAGCACGCCTGGCATGCCATTTAGAGCATCGAC
>Brenda95_O12	GTGCTTTCTGCCCGTTGGGCAGGCAAACATGGAAACGACCAAGCAAATAATGACCTATTATTGG
>Brenda95_O13	TGCTCCTCGGGGATATCAGCTATCTGAGCCAATAATAGGTCATTATTTGCTTGGTCGTTTCCATGTTTG
>Brenda95_O14	CTCAGATAGCTGATATCCCCGAGGAGCACAGAGGGGCAGCCTTCGTCAGT
>Brenda95_O15	TGCCATCGGGTGTGACAATAGCACAAACACTGACGAAGGCTGCCCCTCTG
>Brenda95_O16	GTTTGTGCTATTGTCACACCCGATGGCAGGGAATTTGTTGAGGAAGGCAGATGGCA
>Brenda95_O17	GGTACCTACCGGTTCTCTCAGTAGAGTACCATGCCATCTGCCTTCCTCAACAAATTCCC
>Brenda95_O18	TGGTACTCTACTGAGAGAACCGGTAGGTACCAATGGGTTTGGATATGATCCACTTTTCGTCCC
>Brenda95_O19	GTCACGTCCCTCGATCAATGATTCTTCCATGGGGACGAAAAGTGGATCATATCCAAACCCATT
>Brenda95_O20	CATGGAAGAATCATTGATCGAGGGACGTGACAGGTCAAGTGCGCAATTGACTGCACAAGA
>Brenda95_O21	CCACGGTGGGACAATGCGTCCTTTTCTTGTGCAGTCAATTGCGCACTTGACCT
>Brenda95_O22	AAAGGACGCATTGTCCCACCGTGGAAAGGCTCTTAGGGCATTAGTACCTGCAATTGC
>Brenda95_O23	TCGGATCCCTGACCCGCTAGTTCTGCAATTGCAGGTACTAATGCCCTAAGAGCCTTT
>Brenda95_O24	AGAACTAGCGGGTCAGGGATCCGATCCGTTATCAGCAATCCTTCGGCCG
>Brenda95_O25	GGGCTGAATTATTGAGGATGGAAGAGGCTGACGGCCGAAGGATTGCTGATAACGGA
>Brenda95_O26	TCAGCCTCTTCCATCCTCAATAATTCAGCCCGGACGATGTTTTATTAGCATCGAATGCGTTCATAGCTAAG
>Brenda95_O27	GTGGTGACGGAACTTTTAGAACCTACGTCTGCTTAGCTATGAACGCATTCGATGCTAATAAAACATCGTCC
>Brenda95_O28	CAGACGTAGGTTCTAAAAGTTCCGTCACCACGTGAGCTTCGAATTTCCTTGTGCCTCCT
>Brenda95_O29	CGCCGTAGGTCCTGCCGCACAGGAGGCACAAGGAAATTCGAAGCTCAC
>Brenda95_O30	GTGCGGCAGGACCTACGGCGAGAGCGGACTGCGTGACAGACCC
>Brenda95_O31	GGTACTATAACATACaatgggtgtttccaacctcgAAGGGTCTGTCACGCAGTCCGCTCT
>Brenda95_O32	TTcgaggttggaaacacccattGTATGTTATAGTACCTCCGAGTGCCGTCTTGAATC
>Brenda94_O1	CCATGAAttcgcttacaaccctacctccagCCCGTGATCGATAGTGCACA
>Brenda94_O2	ctggaggtagggttgtaagcgaaTTCATGGACAAAGATTGCGAAATGAAAAGAACGACCTTAGACTCA
>Brenda94_O3	CACAACCACTCAACTCTAATTTACCCAGCGGTGAGTCTAAGGTCGTTCTTTTCATTTCGCAATCTTTGT
>Brenda94_O4	CCGCTGGGTAAATTAGAGTTGAGTGGTTGTGAACAAGGCCTTCATGAAATAAAGCTACTAGGTAAAGGTACC
>Brenda94_O5	GACGGCGTCTGCCGCGCTGGTACCTTTACCTAGTAGCTTTATTTCATGAAGGCCTTGTT
>Brenda94_O6	AGCGCGGCAGACGCCGTCGAAGTCCCTGCGCCCGCTGC
>Brenda94_O7	GGGCTCTGGCCCTCCTAACACAGCAGCGGGCGCAGGGACTTC
>Brenda94_O8	TGTGTTAGGAGGGCCAGAGCCCCTAATGCAGTGTACAGCTTGGCTGAACGCG
>Brenda94_O9	CCTCAATAGCCTCCGGCTGGTGGAAATACGCGTTCAGCCAAGCTGTACACTGCATTAG
>Brenda94_O10	TATTTCCACCAGCCGGAGGCTATTGAGGAGTTTCCTGTTCCCGCCCTACATCATCC
>Brenda94_O11	GCCTGGTAAATGACTCCTGCTGGAATACCGGATGATGTAGGGCGGGAACAGGAAACT
>Brenda94_O12	GGTATTCCAGCAGGAGTCATTTACCAGGCAAGTATTGTGGAAACTACTTAAGGTTGTTAAGTTTGGCGAG
>Brenda94_O13	AGCCAAGGCAGCTAATTGTTGGTAGCTAATGACCTCGCCAAACTTAACAACCTTAAGTAGTTTCCACAATACTT
>Brenda94_O14	GTCATTAGCTACCAACAATTAGCTGCCTTGGCTGGTAATCCTAAGGCAGCCAGAGCTGTTGG
>Brenda94_O15	ACGGGATTTCCTCTCATCGCTCCCCCAACAGCTCTGGCTGCCTTAGGATTACC
>Brenda94_O16	GGGAGCGATGAGAGGAAATCCCGTGCCTATCTTAATTCCGTGCCACAGGGTTG
>Brenda94_O17	GCCCACTGCCCCACTAGAACAGACAACCCTGTGGCACGGAATTAAGATAGGC
>Brenda94_O18	TCTGTTCTAGTGGGGCAGTGGGCAATTATTCCGGAGGTTTAGCAGTTAAGGAGTGGTTATTAGC
>Brenda94_O19	GCCAAGTCTGTGGCCCTCGTGTGCTAATAACCACTCCTTAACTGCTAAACCTCCGGAATAATT
>Brenda94_O20	ACACGAGGGCCACAGACTTGGCAAGCCCGGACTGGGAGGAAGC
>Brenda94_O21	CCACGCGCCGGCTAATCCGCTGCTTCCTCCCAGTCCGGGCTT
>Brenda94_O22	AGCGGATTAGCCGGCGCGTGGCTTAAAGGCGCAGGCGCTACTTCAGG
>Brenda94_O23	CCGTTCCTTCCAGCAGGTGGACTCCCTGAAGTAGCGCCTGCGCCTTTAAG
>Brenda94_O24	GAGTCCACCTGCTGGAAGGAACGGATCCTCGAAAGCGTTGAAGACGTTAAAGTGGT
>Brenda94_O25	CCAGATCCGATATTTTAGCCCTTATGGACCGTAACCACTTTAACGTCTTCAACGCTTTCGAGGAT
>Brenda94_O26	TACGGTCCATAAGGGCTAAAATATCGGATCTGGTTACAGTAAGTAAGACGACGCACCGATCGTAGC
>Brenda94_O27	GGAGGGCGGTAATACATCATATTTCTTAGGTTTTACGCGCTACGATCGGTGCGTCGTCTTACTTACTGTAA
>Brenda94_O28	GCGTAAAACCTAAGAAATATGATGTATTACCGCCCTCCCCGAGAGTGGACAGTTCATCCTTGCG
>Brenda94_O29	GCTAGAAGAGAACTGATCTGACGCCCCTAACGCAAGGATGAACTGTCCACTCTCGG
>Brenda94_O30	TTAGGGGCGTCAGATCAGTTCTCTTCTAGCAAGAATAGGAAATGattatgatcgggctcgcattGTC
>Brenda94_O31	ACCGAGGGTGTAACATAGAAGTTGCACCTAAAACGACaatgcgagcccgatcataatCATTTCCTATTCTT
>Brenda94_O32	GTTTTAGGTGCAACTTCTATGTTACACCCTCGGTTCCGAGTGCCGTCTTGAATC
>Brenda93_O1	CCATGAAttcccgagggaaccatgatacagCCCGTGATCGATAGTGCACA
>Brenda93_O2	ctgtatcatggttccctcgggaaTTCATGGCACAAGGTACACTTTATATTGTTTCGGCCCCTTC
>Brenda93_O3	GGGAAGACTTGCCGGCGCCGGAAGGGGCCGAAACAATATAAAGTGTACCTTGTG
>Brenda93_O4	CGGCGCCGGCAAGTCTTCCCTGATACAAGCTTTACTTAAGACTCAACCTCTGTACGATACC
>Brenda93_O5	TGACGTGTCGTGTGACTGACTGAGACTTGGGTATCGTACAGAGGTTGAGTCTTAAGTAAAGCTTGTATCA
>Brenda93_O6	CAAGTCTCAGTCAGTCACACGACACGTCAACCCAGGCCTGGGGAGGT
>Brenda93_O7	GAACTCATCGTGATTCACAAAGAAATAATGTTCTCCATGGACCTCCCCAGGCCTGGGT
>Brenda93_O8	CCATGGAGAACATTATTTCTTTGTGAATCACGATGAGTTCAAGGAGATGATATCACGTGACGCCTTTTTGGA
>Brenda93_O9	TGGAAGTTCCATAATAGTTACCAAAAACTTCTGCGTGCTCCAAAAAGGCGTCACGTGATATCATCTCCTT
>Brenda93_O10	GCACGCAGAAGTTTTTGGTAACTATTATGGAACTTCCAGGGAGGCCATCGAGCAGGTTTTAGC
>Brenda93_O11	CGATGTCAAGGAAAACATCGACGCCGGTAGCTAAAACCTGCTCGATGGCCTCCC
>Brenda93_O12	TACCGGCGTCGATGTTTTCCTTGACATCGACTGGCAGGGGGCCCAACA
>Brenda93_O13	GGAACGAGCATGCGGCATTTTCTGCCTAATTTGTTGGGCCCCCTGCCAGT
>Brenda93_O14	AATTAGGCAGAAAATGCCGCATGCTCGTTCCATCTTCATCCTACCTCCTTCTAAAATAGAGTTAGATAGGAGATTGA
>Brenda93_O15	CTTCTTCGCTGTCTTGTCCACGTCCTCTCAATCTCCTATCTAACTCTATTTTAGAAGGAGGTAGGATGAAGAT
>Brenda93_O16	GAGGACGTGGACAAGACAGCGAAGAAGTTATCGCAAAAAGAATGGCACAGGCTGTAGCTG
>Brenda93_O17	CGTCGTTTACTATTAGGTAGTCATATTCTGCGTAATGTGACATCTCAGCTACAGCCTGTGCCATTCTTTTTGCGATAA
>Brenda93_O18	AGATGTCACATTACGCAGAATATGACTACCTAATAGTAAACGACGACTTCGACACCGCTCTAACTGATCTGAAAACAATTATC
>Brenda93_O19	CATCCTCAGACGCTCCGCCCTGATAATTGTTTTCAGATCAGTTAGAGCGGTGTCGAAGT
>Brenda93_O20	AGGGCGGAGCGTCTGAGGATGAGTCGTCAGAAGCAGAGACATGATGCGTTAATC
>Brenda93_O21	GGATCCGTCGGCCAACAACTTGGAGATTAACGCATCATGTCTCTGCTTCTGACGACT
>Brenda93_O22	TCCAAGTTGTTGGCCGACGGATCCCTGTAACCCAAACCAATCGTCCCACAGA
>Brenda93_O23	GGTCAGCATCACAGTGGCTCTATTAGATTCGTAATTGTATCTGTGGGACGATTGGTTTGGGTTACAG
>Brenda93_O24	TACAATTACGAATCTAATAGAGCCACTGTGATGCTGACCGCCATTCATTGCGAGGTAATGATGCCACG
>Brenda93_O25	AAACACATTCCCACTTCTAGCTCAGATCAAAGGTCGTGGCATCATTACCTCGCAATGAATGGC
>Brenda93_O26	ACCTTTGATCTGAGCTAGAAGTGGGAATGTGTTTACTCACGGAACAGTGTGTATGAACGACTGG
>Brenda93_O27	TCGATTTTATAAAATACGGACGCGGAGCAGACTACTAAACCAGTCGTTCATACACACTGTTCCGTGAGT
>Brenda93_O28	TTTAGTAGTCTGCTCCGCGTCCGTATTTTATAAAATCGAGGAtgggcactgagagtactaggCTCA
>Brenda93_O29	CACACCCATAATACACACCGTGCCAAAATGTTACTAATGAGcctagtactctcagtgcccaTCC
>Brenda93_O30	TTAGTAACATTTTGGCACGGTGTGTATTATGGGTGTGTCCGAGTGCCGTCTTGAATC
>Brenda92_O1	CCATGAAttcccccgggttaaacaatttcgCCCGTGATCGATAGTGCACA
>Brenda92_O2	cgaaattgtttaacccgggggaaTTCATGGTCGTAAAGAAGATAGCACTATTTGGGGCTACCG
>Brenda92_O3	TGCCAGGGTTGTAAGTCCGGTATTCCCGGTAGCCCCAAATAGTGCTATCTTCTTTACGA
>Brenda92_O4	GGAATACCGGACTTACAACCCTGGCACAAGCTGTTCAAGCAGGGTATGAGGTCAC
>Brenda92_O5	CCTGGAGGGGTCCCTAACCAATACGGTGACCTCATACCCTGCTTGAACAGCTTG
>Brenda92_O6	CGTATTGGTTAGGGACCCCTCCAGGTTGCCAAGTGAAGGACCTCAGCCTG
>Brenda92_O7	GGACATCCCCTACGACTACGTGCGCAGGCTGAGGTCCTTCACTTGGCAA
>Brenda92_O8	CGCACGTAGTCGTAGGGGATGTCCGTCAACCCGCCGACGTGGACA
>Brenda92_O9	ACAGCGTCTTGTCCTGCGACTGTCTTGTCCACGTCGGCGGGTTGAC
>Brenda92_O10	AGACAGTCGCAGGACAAGACGCTGTAATTGTCCTGCTTGGCACAAGAAACGATTTGTC
>Brenda92_O11	GCGCTCCTTCAGACATGACTGTTGTAGGTGACAAATCGTTTCTTGTGCCAAGCAGGACAATT
>Brenda92_O12	ACCTACAACAGTCATGTCTGAAGGAGCGCAAAACATTGTAGCTGCCATGAAAGCACACGGG
>Brenda92_O13	AACAAAAAGGCTGATGTGCACGCAACTACTTTATCTACCCCGTGTGCTTTCATGGCAGCTACAATGTTTT
>Brenda92_O14	GTAGATAAAGTAGTTGCGTGCACATCAGCCTTTTTGTTATGGGACCCTTCGAAAGTCCCACC
>Brenda92_O15	GCATCCTGATATGATCGTCTGTTACATCCTGTAACCTAGGTGGGACTTTCGAAGGGTCCCAT
>Brenda92_O16	TAGGTTACAGGATGTAACAGACGATCATATCAGGATGCATAAAGTTCTACAGCAATCAGGTCTGAAGTACGTAGCTG
>Brenda92_O17	GGATGGTCGCCAATATGTGGCGGCATAACAGCTACGTACTTCAGACCTGATTGCTGTAGAACTTTAT
>Brenda92_O18	TTATGCCGCCACATATTGGCGACCATCCATTAACCGGGGCCTACACCGTTACGC
>Brenda92_O19	CGGCTGGGCCCTCTTCCATCTAGCGTAACGGTGTAGGCCCCGGTTAAT
>Brenda92_O20	TAGATGGAAGAGGGCCCAGCCGTGTAATTTCTAAACATGACTTAGGTCACTTCATGCTTCACTGC
>Brenda92_O21	GGTGTGGCCATCGTACTTATCGGTAGTCAAGCAGTGAAGCATGAAGTGACCTAAGTCATGTTTAGAAATTACA
>Brenda92_O22	TTGACTACCGATAAGTACGATGGCCACACCACGTATCCATCGCATGTGTACGAGGGATC
>Brenda92_O23	CTCATGTTACCTGGTAAAGATTAAGGGACTCGTACGGATCCCTCGTACACATGCGATGGATACGT
>Brenda92_O24	CGTACGAGTCCCTTAATCTTTACCAGGTAACATGAGGGACACGCATATGGACTACGGATTAAGGGC
>Brenda92_O25	ACAGTCCCAGCACAGTTGGTGCTTGGCCCTTAATCCGTAGTCCATATGCGTGTCC
>Brenda92_O26	CAAGCACCAACTGTGCTGGGACTGTGACTACGTGATATCGAAGGGCCTAACGCG
>Brenda92_O27	GCGATATGCTGTCAGCGTGTACCGTGTCGCGTTAGGCCCTTCGATATCACGTAGTC
>Brenda92_O28	ACACGGTACACGCTGACAGCATATCGCAAGGAGTAGGCCGCGGACACAAGT
>Brenda92_O29	GCTGAGTAACGTGGCGTGTCGAGCAATAACTTGTGTCCGCGGCCTACTCCTT
>Brenda92_O30	TATTGCTCGACACGCCACGTTACTCAGCATCTCGActtgtcgcgtcttgtggtatTATATCGC
>Brenda92_O31	TGGTCCCCGGACGATTAACACAACGGCGATATAataccacaagacgcgacaagTCGAGAT
>Brenda92_O32	CGTTGTGTTAATCGTCCGGGGACCATCCGAGTGCCGTCTTGAATC
>Brenda91_O1	GCTGATTCATGAAttctggaaacgactcgaaacactCCCGTGATCGATAGTGCACA
>Brenda91_O2	agtgtttcgagtcgtttccagaaTTCATGAATCAGCAAAAGTCTCTTACACTTATTGTGGCCCTAACTACATCTTATGG
>Brenda91_O3	CAATTTCCATGGCAGGCTATTTGACCTGCCTATACCATAAGATGTAGTTAGGGCCACAATAAGTGTAAGAGACTTTT
>Brenda91_O4	TATAGGCAGGTCAAATAGCCTGCCATGGAAATTGAAAAAGGAGATCTCCTATTTTAAAAGAGTAACGTCCTTTGTGC
>Brenda91_O5	AAGAACGACATTCATGGATTCGAAAGAATCAAAGGTTGGCACAAAGGACGTTACTCTTTTAAAATAGGAGATCTCCTTTTT
>Brenda91_O6	CAACCTTTGATTCTTTCGAATCCATGAATGTCGTTCTTATGGGTCGTAAAACATGGGAAAGTATTCCTTTGCA
>Brenda91_O7	CTAGTGATAACCACGTTTATTCTACCCTTTAATGGTCTGAACTGCAAAGGAATACTTTCCCATGTTTTACGACCCAT
>Brenda91_O8	GTTCAGACCATTAAAGGGTAGAATAAACGTGGTTATCACTAGAAACGAATCACTAGATTTAGGTAACGGCATCCACTC
>Brenda91_O9	CAACGCGTGATCCAACGACTTGGCAGAGTGGATGCCGTTACCTAAATCTAGTGATTCGTTT
>Brenda91_O10	TGCCAAGTCGTTGGATCACGCGTTGGAGCTATTGTATAGGACCTACGGTTCCGAAAGTTC
>Brenda91_O11	CAGCTTTATATAATTGTGCTCCTCCAATAACAAATATTCTATTTATCTGGACCGAACTTTCGGAACCGTAGGTCCTATACAATAGCTC
>Brenda91_O12	GGTCCAGATAAATAGAATATTTGTTATTGGAGGAGCACAATTATATAAAGCTGCAATGGATCATCCAAAGTTAGATAGAATTATGGCTACAATCATCTACA
>Brenda91_O13	GCGGGAAGAAGACATCGCAATGGATGTCTTTGTAGATGATTGTAGCCATAATTCTATCTAACTTTGGATGATCCATTG
>Brenda91_O14	AAGACATCCATTGCGATGTCTTCTTCCCGCTGAAATTTAGGGACAAAGAGTGGAGTAGTGTATGGAAG
>Brenda91_O15	CCTACCCATGACTCTAGATCGGAATGCTTCTCTTTCTTCCATACACTACTCCACTCTTTGTCCCTAAATTTCA
>Brenda91_O16	AAAGAGAAGCATTCCGATCTAGAGTCATGGGTAGGCACCAAGGTCCCTCACGGAAAAATTAACGA
>Brenda91_O17	CTTGTCCACATCTCGAACTCATAATCGAATCCATCTTCGTTAATTTTTCCGTGAGGGACCTTGGTG
>Brenda91_O18	AGATGGATTCGATTATGAGTTCGAGATGTGGACAAGAGATCTGGGATCCGGGGTGTCC
>Brenda91_O19	GCCACGTACAAATACTGTGATCCTGATCGGAGGACACCCCGGATCCCAGATCT
>Brenda91_O20	TCCGATCAGGATCACAGTATTTGTACGTGGCCCGTATTGGGTTGAGTCTTTAACGTGTGCTTTTG
>Brenda91_O21	GGAGTCCCAATGACGAGCTTTTCTCAATGACAAAAGCACACGTTAAAGACTCAACCCAATACGG
>Brenda91_O22	TCATTGAGAAAAGCTCGTCATTGGGACTCCTATGACTTCAGAAATCCCAGAAATAAAATCCCCTATAAGAGTAACG
>Brenda91_O23	AGTCGCGATATATACCGAGAGGAACGAGTGATCGTTACTCTTATAGGGGATTTTATTTCTGGGATTTCTGAAGTCATA
>Brenda91_O24	ATCACTCGTTCCTCTCGGTATATATCGCGACTGTGGCACTCTGAATTACCCGCCGg
>Brenda91_O25	CGTAACGAGTAACTCTAAATtaggcccgctttatttgtccCGGCGGGTAATTCAGAGTGCCAC
>Brenda91_O26	gacaaataaagcgggcctaATTTAGAGTTACTCGTTACGTCCGAGTGCCGTCTTGAATC
>Brenda90_O1	TCTAACCATGAAttctcgataccatacaaggtggcCCCGTGATCGATAGTGCACA
>Brenda90_O2	gccaccttgtatggtatcgagaaTTCATGGTTAGAGTTAAAATCTGCGGTATTACTAACCTTGAGGACGCA
>Brenda90_O3	CAGCATCAGCCCCAGATTCTACGGAAAAAAGTGCGTCCTCAAGGTTAGTAATACCGCAGATTTTAAC
>Brenda90_O4	CTTTTTTCCGTAGAATCTGGGGCTGATGCTGTCGGATTCGTTTTTTATCCTAAAAGTAAGAGATATATCAGTCCCG
>Brenda90_O5	AGTTCCACGGAGATCCTTCTGGCATCTTCGGGACTGATATATCTCTTACTTTTAGGATAAAAAACGAATCCGA
>Brenda90_O6	AAGATGCCAGAAGGATCTCCGTGGAACTGCCGCCGTTTGTCTTCAGGGTGG
>Brenda90_O7	GATTTTCTCAGGCTCCTCATTGACGAAGACACCCACCCTGAAGACAAACGGCGGC
>Brenda90_O8	GTGTCTTCGTCAATGAGGAGCCTGAGAAAATCCTGGATGTGGCCTCGTATGTGCAGTTG
>Brenda90_O9	TCTATAGGTTCTTCTCCATGTAGCTGGACAGCATTCAACTGCACATACGAGGCCACATCCAG
>Brenda90_O10	AATGCTGTCCAGCTACATGGAGAAGAACCTATAGAGCTTTGTCGTAAAATTGCCGAAAGGATCTTGGT
>Brenda90_O11	CCATGTCTCTTTCGTTAGAGACACCAACAGCTTTAATCACCAAGATCCTTTCGGCAATTTTACGACAAAGC
>Brenda90_O12	GATTAAAGCTGTTGGTGTCTCTAACGAAAGAGACATGGAGAGGGCGCTAAACTACCGTGAATTTCCC
>Brenda90_O13	CCAGATCCACCATATTCAGGAGTTTTAGTGTCAAGTAAAATGGGAAATTCACGGTAGTTTAGCGCCCTCT
>Brenda90_O14	ATTTTACTTGACACTAAAACTCCTGAATATGGTGGATCTGGTAAAACATTTGATTGGTCACTGATCCTGCCTTACAGA
>Brenda90_O15	CCGCCGCTTAACACTAGATATCTGAAACGGTCTCTGTAAGGCAGGATCAGTGACCAATCAAATGTTTTA
>Brenda90_O16	GACCGTTTCAGATATCTAGTGTTAAGCGGCGGCCTAAATCCAGAGAATGTGAGGAGTGCCATAGA
>Brenda90_O17	AGAGACATCCACTGCGAAAGGTCTAACAACATCTATGGCACTCCTCACATTCTCTGGATTTAGG
>Brenda90_O18	TGTTGTTAGACCTTTCGCAGTGGATGTCTCTTCCGGGGTCGAAGCCTTCCC
>Brenda90_O19	GAACATCTTAATGGAATCGTGGTCCTTTTTGCCTGGGAAGGCTTCGACCCCGGA
>Brenda90_O20	AGGCAAAAAGGACCACGATTCCATTAAGATGTTCATCAAGAACGCTAAAGGTTTGGGATCCAGTGC
>Brenda90_O21	GGGATTCGGGCGTACTAGGGGTGAAGCACTGGATCCCAAACCTTTAGCGTTCTTGAT
>Brenda90_O22	TTCACCCCTAGTACGCCCGAATCCCTAAAAGGATAATCGCGCTACCTGCGAGCAG
>Brenda90_O23	TGGTTGCCATTCTAGACAAATGATCTGTGGGTCTGCTCGCAGGTAGCGCGATTATCCTTTTA
>Brenda90_O24	ACCCACAGATCATTTGTCTAGAATGGCAACCAGGGCACCACAGGCTGAACGG
>Brenda90_O25	CACGATACACTAGATCAGAACCCCGTGCACCGTTCAGCCTGTGGTGCCC
>Brenda90_O26	TGCACGGGGTTCTGATCTAGTGTATCGTGCAGTACGGTATGGAGGAATTGCCAGACAAAC
>Brenda90_O27	CGGACAGACATCTAGATGCCAGATCAGTTACTCGTTTGTCTGGCAATTCCTCCATACCGTACTG
>Brenda90_O28	GAGTAACTGATCTGGCATCTAGATGTCTGTCCGATGaatgggatgaatggcttcggGTGC
>Brenda90_O29	TCGTGGAAAACGGAAATATTTCTTAACGAAGACCGAAGCACccgaagccattcatcccattCAT
>Brenda90_O30	TTCGGTCTTCGTTAAGAAATATTTCCGTTTTCCACGATCCGAGTGCCGTCTTGAATC
>Brenda9_O1	TGTCATGAAttccatagcgggctcagtttcatCCCGTGATCGATAGTGCACA
>Brenda9_O2	atgaaactgagcccgctatggaaTTCATGACAGAAAAACATAAGACAATGGGCAAATTCAAGGTAATAGTACTAGCC
>Brenda9_O3	GTCGATTTCCCAGTACCGGCAGTACCGGCTAGTACTATTACCTTGAATTTGCCCATTGTCTTATGTTTTTC
>Brenda9_O4	GGTACTGCCGGTACTGGGAAATCGACTATTGCGGGGGAGCTTATCCACGAGT
>Brenda9_O5	CATCCCCCTCAATAAACTTCAAATCTGGGTATATGTCTTTAAACTCGTGGATAAGCTCCCCCGCAATA
>Brenda9_O6	TTAAAGACATATACCCAGATTTGAAGTTTATTGAGGGGGATGACTTGCATCCACCCGCTAATGTAGAGAAAATGAC
>Brenda9_O7	CTGTCATCGTCATTTAGCGGGATTCCTCTGGTCATTTTCTCTACATTAGCGGGTGGATGCAAGT
>Brenda9_O8	CAGAGGAATCCCGCTAAATGACGATGACAGGTGGGACTGGCTTAAGAAAGTAGCCGTTG
>Brenda9_O9	TGTTGAAGCGGCGGCTTTCGTAGACTCAACGGCTACTTTCTTAAGCCAGTCCCAC
>Brenda9_O10	AGTCTACGAAAGCCGCCGCTTCAACAAAAGAGCATTTATCCATTGTGGCATGTAGTTCACTTAAAAAGAAG
>Brenda9_O11	CACTCTCAGGGCATGTATGCCTTATAAGATCCCTATACTTCTTTTTAAGTGAACTACATGCCACAATGGATAAATGCTCTTT
>Brenda9_O12	TATAGGGATCTTATAAGGCATACATGCCCTGAGAGTGAGTTTCATTTTATTTTTCTTTACGCTTCGAAAATAGAGGTATTAAAAAGGTTAAAAACCA
>Brenda9_O13	CCATCATATCGGCTTTCATAAAGTGGCCTTTCCTGGTTTTTAACCTTTTTAATACCTCTATTTTCGAAGCGTAAAGAAAAATAAAATGAAACT
>Brenda9_O14	GGAAAGGCCACTTTATGAAAGCCGATATGATGGAATCCCAGTTTAGAGACCTTGAATTGCCTGATATCAATG
>Brenda9_O15	CGGCACGATATCGCAGTCGGTTTCGTCATTGATATCAGGCAATTCAAGGTCTCTAAACTGGGATT
>Brenda9_O16	ACGAAACCGACTGCGATATCGTGCCGTTGGACTTCAAGACATTTTACCAGATTGAAAAGGATGTGA
>Brenda9_O17	GGGATCCCTCTATGTTTAACACCTTAGATTTTACAACTTGAATCACATCCTTTTCAATCTGGTAAAATGTCTTGAAGTCCAA
>Brenda9_O18	TTCAAGTTGTAAAATCTAAGGTGTTAAACATAGAGGGATCCCTTTTCGGATTCGCTTTTCTTTGCTTAGGATTTCTCGT
>Brenda9_O19	CCGCAACGATTTGAGGGGAGGACAACGAGAAATCCTAAGCAAAGAAAAGCGAATCCGAAAA
>Brenda9_O20	TGTCCTCCCCTCAAATCGTTGCGGTGTAATTCGTAGATATGGCTGCCACTGTAAAGGTGG
>Brenda9_O21	ACGCATCGTGCTCGCGTGCGAACCACCTTTACAGTGGCAGCCATATCTACGAATTACA
>Brenda9_O22	TTCGCACGCGAGCACGATGCGTACTTCGCACATATCTCTATTAATTAACCGTGGTCACATCTTATG
>Brenda9_O23	ACTGATTATACAGGATCGCCGGGCAACTATAGTTCATAAGATGTGACCACGGTTAATTAATAGAGATATGTGCGAAGT
>Brenda9_O24	AACTATAGTTGCCCGGCGATCCTGTATAATCAGTCTACGTCAGTGCATTCGTAAACACGTTTGCGG
>Brenda9_O25	cccaaagcgaaccacgTTTATTGCGAAGTTCCGCAAACGTGTTTACGAATGCACTGACGTAG
>Brenda9_O26	AACTTCGCAATAAAcgtggttcgctttgggattaCCGCCACAGGAAAGGTACAGCGA
>Brenda9_O27	CCTAGGGATTCAGAATCAACTTAGCCTCCGTTCTCGCTGTACCTTTCCTGTGGCGGtaat
>Brenda9_O28	GAACGGAGGCTAAGTTGATTCTGAATCCCTAGGTCCGAGTGCCGTCTTGAATC
>Brenda89_O1	CCATTGCATGAAttcaatcaacagaccagcgaacaCCCGTGATCGATAGTGCACA
>Brenda89_O2	tgttcgctggtctgttgattgaaTTCATGCAATGGCAAACTAAGCTGCCACTAATTGCGATCTTGAGGG
>Brenda89_O3	TGTGCTAGTGCCTCGTCCGGTGTTATTCCCCTCAAGATCGCAATTAGTGGCAGCTTAGTTTG
>Brenda89_O4	GAATAACACCGGACGAGGCACTAGCACATGTAGGCGCCGTCATTGATGCCGG
>Brenda89_O5	CATTGCGGACTATTAAGTGGTATTTCAACTGCGTCAAAACCGGCATCAATGACGGCGCCTACA
>Brenda89_O6	TTTTGACGCAGTTGAAATACCACTTAATAGTCCGCAATGGGAGCAGAGTATCCCCGCAATCGTAGA
>Brenda89_O7	CCGATAAGGGCTTTGTCGCCATACGCATCTACGATTGCGGGGATACTCTGCTCC
>Brenda89_O8	TGCGTATGGCGACAAAGCCCTTATCGGCGCTGGAACCGTATTAAAACCCGAACAAGTT
>Brenda89_O9	CAATTAATTGGCATCCCATTCTGGCTAGTGCATCAACTTGTTCGGGTTTTAATACGGTTCCAGCG
>Brenda89_O10	GATGCACTAGCCAGAATGGGATGCCAATTAATTGTGACACCAAATATTCACAGTGAAGTCATCAGGAGG
>Brenda89_O11	GCAAACGGTCATACCGTAACCAACGGCCCTCCTGATGACTTCACTGTGAATATTTGGTGTCA
>Brenda89_O12	GCCGTTGGTTACGGTATGACCGTTTGCCCCGGCTGTGCCACAGCC
>Brenda89_O13	CCAGCCTCAAGTGCAGTGAATGCTTCTGTGGCTGTGGCACAGCCGGG
>Brenda89_O14	ACAGAAGCATTCACTGCACTTGAGGCTGGTGCACAAGCCTTGAAGATTTTCCCCAGTAG
>Brenda89_O15	GCCTTGATGTACTGTGGCCCAAAAGCACTACTGGGGAAAATCTTCAAGGCTTGTGCA
>Brenda89_O16	TGCTTTTGGGCCACAGTACATCAAGGCATTAAAGGCAGTCTTGCCTAGTGACATCGCC
>Brenda89_O17	GGGCGTAACGCCACCAACTGCAAAAACGGCGATGTCACTAGGCAAGACTGCCTTTAAT
>Brenda89_O18	GTTTTTGCAGTTGGTGGCGTTACGCCCGAAAACCTAGCCCAATGGATTGATGCAGGC
>Brenda89_O19	GAACCAAGACCTGCTCCAGCGCAGCCTGCATCAATCCATTGGGCTAGGTTTTC
>Brenda89_O20	TGCGCTGGAGCAGGTCTTGGTTCAGATTTATATAGGGCAGGGCAGTCTGTGGAG
>Brenda89_O21	GCAGCGGCTTGCTGAGCAGTCCTCTCCACAGACTGCCCTGCCCTATATAAATCT
>Brenda89_O22	AGGACTGCTCAGCAAGCCGCTGCATTCGTGAAAGCCTACAGAGAAGCCGTCC
>Brenda89_O23	GGAATTAGCACTGTTTCTCGGGGATCCCTGGACGGCTTCTCTGTAGGCTTTCACGAAT
>Brenda89_O24	AGGGATCCCCGAGAAACAGTGCTAATTCCGATATTATGCGGCCAGCCACCACTCC
>Brenda89_O25	TGACAACATCGAGTCCGTAGAGCATAACCTCTGGAGTGGTGGCTGGCCGCATAATATC
>Brenda89_O26	AGAGGTTATGCTCTACGGACTCGATGTTGTCAGAAACGGCGGCCGAAGTGCGA
>Brenda89_O27	CCAGCGAGATAACACAAGCAGTTATGAACTGTCATCGCACTTCGGCCGCCGTTTC
>Brenda89_O28	TGACAGTTCATAACTGCTTGTGTTATCTCGCTGGCCGCATCAAGTTTAGGCCGTTTATTCGCAC
>Brenda89_O29	CACAAGAATCCTCCCGCTTATTACGTGACCGTGCGAATAAACGGCCTAAACTTGATGCGG
>Brenda89_O30	GGTCACGTAATAAGCGGGAGGATTCTTGTGGGCAACACTACTACggctacggatacagtc
>Brenda89_O31	GCTTTGAGTATACACCCACACCCATGAtcgagactgtatccgtagccGTAGTAGTGTTGCC
>Brenda89_O32	tcgaTCATGGGTGTGGGTGTATACTCAAAGCTCCGAGTGCCGTCTTGAATC
>Brenda88_O1	GGCATGAAttcttccacagctctatgaggtgCCCGTGATCGATAGTGCACA
>Brenda88_O2	cacctcatagagctgtggaagaaTTCATGCCCGTCCTAGGGGCAGTTCCCTTCC
>Brenda88_O3	GGCCTTGCAGCGGCGTAGGCTTTAGGAAGGGAACTGCCCCTAGGACG
>Brenda88_O4	TAAAGCCTACGCCGCTGCAAGGCCCACGTAACAGCCCAGGTAGACAAAGGAG
>Brenda88_O5	TCTAAATTCGCTTGCAGGCAGGGTGTGTCTCCTTTGTCTACCTGGGCTGTTACGTG
>Brenda88_O6	ACACACCCTGCCTGCAAGCGAATTTAGATGTCTAAGTCCTGAGGACGCAGTTTCAGTT
>Brenda88_O7	CCACTAACGGAGATAAAAGCCTCCCTTTCTATTTCAAAAACTGAAACTGCGTCCTCAGGACTTAGACA
>Brenda88_O8	TTTGAAATAGAAAGGGAGGCTTTTATCTCCGTTAGTGGTGATTGCCCGCTGCACTTGGATGAG
>Brenda88_O9	CTCAGGGCACAAGGTCAAAAAGTGTCTGATCTCATCCAAGTGCAGCGGGCAATCA
>Brenda88_O10	ATCAGACACTTTTTGACCTTGTGCCCTGAGTTGAGCCTTGGTTGGTTTGAAGAGGGT
>Brenda88_O11	CAAAGAGAACCAATGATGAAGGCGACAAGACGACCCTCTTCAAACCAACCAAGGCTCAA
>Brenda88_O12	CGTCTTGTCGCCTTCATCATTGGTTCTCTTTGGGATCAAGATAGACTGAGCCAAGCTGCCT
>Brenda88_O13	ACGGGGGTTGTGCAGGGTCAAGGCAGCTTGGCTCAGTCTATCTTGATCC
>Brenda88_O14	TGACCCTGCACAACCCCCGTGGCACGGCAGTCCACATTCACGT
>Brenda88_O15	GCTGTCTAAAAGTACGGTGGACGGCTAGTACGTGAATGTGGACTGCCGTGCC
>Brenda88_O16	ACTAGCCGTCCACCGTACTTTTAGACAGCAAGGAAAGGGTTCTATCCTAATGTGGCGTTATTTACAATATCT
>Brenda88_O17	ACGCGCGCAGGGTAGACACCTAAGATATTGTAAATAACGCCACATTAGGATAGAACCCTTTCCTT
>Brenda88_O18	TAGGTGTCTACCCTGCGCGCGTCGTGCAGTTTTAATGTGTGAGGATTTTTTAGTCCCC
>Brenda88_O19	GGTCCTACAGCCACAAATCCACATTTCTCATAGAAGGGGACTAAAAAATCCTCACACATTAAAACTGCACG
>Brenda88_O20	TTCTATGAGAAATGTGGATTTGTGGCTGTAGGACCCTGTCAGGTAACTGTCGGGACCTTAGCT
>Brenda88_O21	CCCCTAACCTCGTGCTGCATTTCTGTGAAAGCTAAGGTCCCGACAGTTACCTGACAG
>Brenda88_O22	TTCACAGAAATGCAGCACGAGGTTAGGGGTCACGCCTTTATGAGGAGAAATAGTGGTTGTGG
>Brenda88_O23	CTCCATGTTCCGCACCAAGCAGGATCCACAACCACTATTTCTCCTCATAAAGGCGTGA
>Brenda88_O24	ATCCTGCTTGGTGCGGAACATGGAGTAGCGTGGTGACATATACCCCTGTCTCC
>Brenda88_O25	TGGATTCACCTTGTCGTTCAATAGGTGGCGGAGACAGGGGTATATGTCACCACGCTA
>Brenda88_O26	GCCACCTATTGAACGACAAGGTGAATCCAGGCGTCTGGTATAACTTATTCGTCAAACTCCTGT
>Brenda88_O27	ACGACGATCCTGCCAAGCGTTGCACAGGAGTTTGACGAATAAGTTATACCAGACGCC
>Brenda88_O28	GCAACGCTTGGCAGGATCGTCGTCGCCCTCCCCCTGCAAGTC
>Brenda88_O29	AAGACTTTCAGTAGGCCAGCAGCTATAACGCTAGACTTGCAGGGGGAGGGCG
>Brenda88_O30	TAGCGTTATAGCTGCTGGCCTACTGAAAGTCTTTGGCTTGTTTTCAGTAGTACTtatgttgtgccttacgc
>Brenda88_O31	GGATTTCCAATTGATCACTTATCGTATATACCCACTTATGATGgaggcgtaaggcacaacataAGTACTACTGAAAACAAGCCA
>Brenda88_O32	ctcCATCATAAGTGGGTATATACGATAAGTGATCAATTGGAAATCCTCCGAGTGCCGTCTTGAATC
>Brenda87_O1	GGCATGAAttccgtcgcccatgattaaacagCCCGTGATCGATAGTGCACA
>Brenda87_O2	ctgtttaatcatgggcgacggaaTTCATGCCATTGCTGTGTGCACTGCTAAGGAGCCG
>Brenda87_O3	ACTAGTCAAAGTTAGACTTCTAAGCAATGAAGGCTGCAAACGGCTCCTTAGCAGTGCACACAGCAAT
>Brenda87_O4	TTTGCAGCCTTCATTGCTTAGAAGTCTAACTTTGACTAGTGCACAGAGCTTGTCATGCGGAGGC
>Brenda87_O5	TCTTGCAGACCATGTCCTAACACCTCTTGAGCCTCCGCATGACAAGCTCTGTGC
>Brenda87_O6	TCAAGAGGTGTTAGGACATGGTCTGCAAGAACAGGTCCTGGAGCATGCGCAGA
>Brenda87_O7	CCTTTTGCTAACAGACACGGCGGGATCTGCGCATGCTCCAGGACCTGT
>Brenda87_O8	TCCCGCCGTGTCTGTTAGCAAAAGGGCAAGGGCCGAGGACGATGCC
>Brenda87_O9	GCTGTGGCATGCTCTGATAATCTGACAAATCTTAGTGAGGCATCGTCCTCGGCCCTTGC
>Brenda87_O10	TCACTAAGATTTGTCAGATTATCAGAGCATGCCACAGCTCCTACTAGAGGGAGTGCCAGAGCAG
>Brenda87_O11	GGGATTGTATAGTCGTAGGCACTATATAGATCATAACCGGCTGCTCTGGCACTCCCTCTAGTAGGA
>Brenda87_O12	CCGGTTATGATCTATATAGTGCCTACGACTATACAATCCCGAGTATGGAAAAAGCACTAGTAAAGACTGACATCCAGATAGC
>Brenda87_O13	ACCCTACCATAACAACCGCTGGGTACTGCTATCTGGATGTCAGTCTTTACTAGTGCTTTTTCCATACTC
>Brenda87_O14	AGTACCCAGCGGTTGTTATGGTAGGGTGGCACCCAGATCGGGTCTAGCC
>Brenda87_O15	CGGCGCCCACGTCAATAAAATGCTTGACGGCTAGACCCGATCTGGGTGCC
>Brenda87_O16	GTCAAGCATTTTATTGACGTGGGCGCCGGAGTCATCGATGAGGATTACCGTGGAAATGTAGG
>Brenda87_O17	ACTTCGAATTTTTCCTTCCCAAAGTTGAATAGAACGACTCCTACATTTCCACGGTAATCCTCATCGATGACTC
>Brenda87_O18	AGTCGTTCTATTCAACTTTGGGAAGGAAAAATTCGAAGTAAAAAAGGGAGATAGGATTGCTCAGCTAATTTGCGAG
>Brenda87_O19	TCTAGGGTCTGGACTTCTTCTAAATCCGGATATAAAATTCTCTCGCAAATTAGCTGAGCAATCCTATCTCCCTTTTTT
>Brenda87_O20	AGAATTTTATATCCGGATTTAGAAGAAGTCCAGACCCTAGACAATACGGAAAGAGGCTCAGGGGGA
>Brenda87_O21	CCAAGGATCCGTTCTTACCTGTTGATCCAAATCCCCCTGAGCCTCTTTCCGTATTG
>Brenda87_O22	TTTGGATCAACAGGTAAGAACGGATCCTTGGGTCCTGCGGTCATAGAAAGTGATTTCGACG
>Brenda87_O23	CCCGAATAGCACACGCTCAGCTGGCGTCGAAATCACTTTCTATGACCGCAGGAC
>Brenda87_O24	CCAGCTGAGCGTGTGCTATTCGGGATTATTCTAACTTGGGTCGACATACCCTACTCGCG
>Brenda87_O25	GCTCTCCGACACTAGATCCTCGCAGACGCGAGTAGGGTATGTCGACCCAAGTTAGAATAAT
>Brenda87_O26	TCTGCGAGGATCTAGTGTCGGAGAGCTAAACCTTTGATGACGCAGCCAGTCATAATAATTGAACG
>Brenda87_O27	CGGCTAGCGTCATAGATTATGGGCACCATACTATTATTCCGTTCAATTATTATGACTGGCTGCGTCATCAAAGGTTTA
>Brenda87_O28	GAATAATAGTATGGTGCCCATAATCTATGACGCTAGCCGAATAAATGAAGaaatgttgttctcgcgttcaCCCAGG
>Brenda87_O29	GCGTGGGGGAAGCGAGCTAGCCCTGGGtgaacgcgagaacaacatttCTTCATTTATT
>Brenda87_O30	GCTAGCTCGCTTCCCCCACGCTCCGAGTGCCGTCTTGAATC
>Brenda86_O1	GCATGAAttcgggcccgagaaagataacaaCCCGTGATCGATAGTGCACA
>Brenda86_O2	ttgttatctttctcgggcccgaaTTCATGCTTTCTATACATCCGTTGAAACCTGAAGCGCTTCA
>Brenda86_O3	GAACTCGCTCGTTCCCAAGGGAAGATGAAGCGCTTCAGGTTTCAACGGATGTATAGAAA
>Brenda86_O4	TCTTCCCTTGGGAACGAGCGAGTTCTTAGGCTGTCAAAGGAGACACACCCTTCC
>Brenda86_O5	CAGGTGTCAGACATCTAAACTCGGATGCCGGAAGGGTGTGTCTCCTTTGACAGCCTAA
>Brenda86_O6	GGCATCCGAGTTTAGATGTCTGACACCTGAGGACGCCACCAGTGCATTTGAGATCG
>Brenda86_O7	CGTTCCGCTGACACTTATGAAAGCCTCTCTTTCGATCTCAAATGCACTGGTGGCGTCCT
>Brenda86_O8	AAAGAGAGGCTTTCATAAGTGTCAGCGGAACGTGTCCCCTTCATTTAGACGAGATCAGACATTTTCT
>Brenda86_O9	CCCAGGCTCAATTCCGGACAAAGAGTAAGAAAATGTCTGATCTCGTCTAAATGAAGGGGACA
>Brenda86_O10	TACTCTTTGTCCGGAATTGAGCCTGGGTTGGTTTGAAGAAGGCTGTCTTGTTGCATTTATCATCG
>Brenda86_O11	TCTTGAGTTAGTCTCTCCTTGTCCCAAAGTGATCCGATGATAAATGCAACAAGACAGCCTTCTTCAAACCAA
>Brenda86_O12	GATCACTTTGGGACAAGGAGAGACTAACTCAAGAATCCCTTACATTACACAGGCCGGGTGG
>Brenda86_O13	GCAAGAACGTGCAGATGGGCAGTCCTACCACCCGGCCTGTGTAATGTAAGGGAT
>Brenda86_O14	TAGGACTGCCCATCTGCACGTTCTTGCCGTTCATAGAACATTTAGACAACAAGGAAAGGGATCTGT
>Brenda86_O15	TGTGAGCCTAGATGGTGAAGATACCTCCATAGTAAGACAGATCCCTTTCCTTGTTGTCTAAATGTTCTATGAACG
>Brenda86_O16	CTTACTATGGAGGTATCTTCACCATCTAGGCTCACAGCCGGCTGTTAGGAGAGCAGTACTTATGTG
>Brenda86_O17	TCCGAATTTTTCGTAAAATGGTACAAGTGCGTTTTCGCACATAAGTACTGCTCTCCTAACAGCCGGC
>Brenda86_O18	CGAAAACGCACTTGTACCATTTTACGAAAAATTCGGATTTCAAGCCATGGGTCCTTGCGCTATTACC
>Brenda86_O19	GAGCATTGTAGCTCAGTAAAAGTTAAGGACCCCATGGTAATAGCGCAAGGACCCATGGCTTGAAA
>Brenda86_O20	ATGGGGTCCTTAACTTTTACTGAGCTACAATGCTCGCTTCGTTGTCATACTTTTTTGCGTAGAAATTCGGG
>Brenda86_O21	TCCTGGGAACTAACTTCGGATCCGCATCCCGAATTTCTACGCAAAAAAGTATGACAACGAAGC
>Brenda86_O22	ATGCGGATCCGAAGTTAGTTCCCAGGATAGTAGTATGATCAGGTCGATCGGATCGCAAAGT
>Brenda86_O23	GCCCCGGAATAATGGTCCGTTTCGATTATTGACTTTGCGATCCGATCGACCTGATCATACTACTA
>Brenda86_O24	CAATAATCGAAACGGACCATTATTCCGGGGCTCGGCATCAATGGGGCGGCG
>Brenda86_O25	GCGCCAAACAATGACGAAGGAACGTTCTACCGCCGCCCCATTGATGCCGA
>Brenda86_O26	GTAGAACGTTCCTTCGTCATTGTTTGGCGCTCTCACTATTCTGTGTCGCTCGGAATGGAA
>Brenda86_O27	CACTGGCTCACGCAGGATGTTGAGAGATAATTTTCCATTCCGAGCGACACAGAATAGTGAGA
>Brenda86_O28	AATTATCTCTCAACATCCTGCGTGAGCCAGTGGGGCCCTCTTAGATcccttttggtca
>Brenda86_O29	GGACGCGCACATCTATGGTGgccataagtgaccaaaagggATCTAAGAGGGCCC
>Brenda86_O30	cttatggcCACCATAGATGTGCGCGTCCTCCGAGTGCCGTCTTGAATC
>Brenda85_O1	CAGTCATGAAttcgtagcgctatcaaggcaactCCCGTGATCGATAGTGCACA
>Brenda85_O2	agttgccttgatagcgctacgaaTTCATGACTGCTGCCACAACGTCCCAACCCG
>Brenda85_O3	AGAACGAATATCACACTGACTTGGTCAGGACTAAAAGCGGGTTGGGACGTTGTGGCAG
>Brenda85_O4	CTTTTAGTCCTGACCAAGTCAGTGTGATATTCGTTCTTGGTGGTCCTGGGGCAGGA
>Brenda85_O5	CCTTCACCAGCTTCTCACATTGGGTACCTTTTCCTGCCCCAGGACCACCA
>Brenda85_O6	AAAGGTACCCAATGTGAGAAGCTGGTGAAGGACTACAGCTTTGTTCACCTATCGGCTGGAG
>Brenda85_O7	TGCTCTTCCCTGTTCTGCACGCAATAGATCTCCAGCCGATAGGTGAACAAAGCTGTAGT
>Brenda85_O8	ATCTATTGCGTGCAGAACAGGGAAGAGCAGGTTCTCAGTATGGTGAACTTATCAAAAATTGCATTAAGGAGG
>Brenda85_O9	GTGTGATTTCCTGGGGAACGATTTGCCCCTCCTTAATGCAATTTTTGATAAGTTCACCATACTGAGAACC
>Brenda85_O10	GGCAAATCGTTCCCCAGGAAATCACACTTGCTTTGTTACGTAATGCGATCTCGGATAATGTGAAAG
>Brenda85_O11	GTCCATTTTCCTAGGAAAACCATCTATTAAGAATTTGTGTTTGTTTGCTTTCACATTATCCGAGATCGCATTACGTAACAAAGCAA
>Brenda85_O12	CAAACAAACACAAATTCTTAATAGATGGTTTTCCTAGGAAAATGGACCAGGCCATAAGCTTTGAAAGGGACATCGTAG
>Brenda85_O13	CAACATAATATCCTCAGGACAGTCGAAGAATAGTATGAATTTGCTTTCTACGATGTCCCTTTCAAAGCTTATGGCCTG
>Brenda85_O14	AAAGCAAATTCATACTATTCTTCGACTGTCCTGAGGATATTATGTTGGAGAGGTTATTGGAAAGAGGTAAGACGAGTGGA
>Brenda85_O15	TGAACCTTTTCTTTATACTTTCGATGTTATCGTCGGAACGTCCACTCGTCTTACCTCTTTCCAATAACCTCTC
>Brenda85_O16	CGTTCCGACGATAACATCGAAAGTATAAAGAAAAGGTTCAATACGTTTAAGGAGACTTCAATGCCTGTGATAGAATATTTTGAAACC
>Brenda85_O17	CACAGAACGATCGCATCTAACTCTGACTACCTTAGATTTGGTTTCAAAATATTCTATCACAGGCATTGAAGTCTCCTTAAACGTAT
>Brenda85_O18	AAATCTAAGGTAGTCAGAGTTAGATGCGATCGTTCTGTGGAAGATGTATATAAGGATGTCCAGGATGCGATTCGTG
>Brenda85_O19	GTACTTGTCCCTTCGGATCCAAGGGAATCACGAATCGCATCCTGGACATCCTTATATACATCTTC
>Brenda85_O20	ATTCCCTTGGATCCGAAGGGACAAGTACGACCCGGCGGAGATGATAGCTGAG
>Brenda85_O21	GTGAGACAACTACTTATCGTTACATGATTGGTGCCACTCAGCTATCATCTCCGCCGGGTC
>Brenda85_O22	TGGCACCAATCATGTAACGATAAGTAGTTGTCTCACGAAAACCATCCTTCGCAGTCTGACGGA
>Brenda85_O23	CGTATCCCGCAGTGCCGAAGGTACATCCGTCAGACTGCGAAGGATGGTTTTC
>Brenda85_O24	TGTACCTTCGGCACTGCGGGATACGTCCGTAGGGTGGCCCGGC
>Brenda85_O25	CCCTGCAAACTGGGCTATTCCGAGCTTTTAGCCGGGCCACCCTACGGA
>Brenda85_O26	TAAAAGCTCGGAATAGCCCAGTTTGCAGGGAACTCTGCTCATGACTCGTTGAGTACACCAG
>Brenda85_O27	GgtgagcgttagtccagatcgGTACCTCTGGTGTACTCAACGAGTCATGAGCAGAGTT
>Brenda85_O28	AGGTACcgatctggactaacgctcacCTCCGAGTGCCGTCTTGAATC
>Brenda84_O1	GGCATGAAttccgggccgttaagaatatcgaCCCGTGATCGATAGTGCACA
>Brenda84_O2	tcgatattcttaacggcccggaaTTCATGCCGTTCGAGTTACCGGCGCTTCCTTATCC
>Brenda84_O3	TTCTTTATCGATATGCGGTTCAAGCGCATCGTACGGATAAGGAAGCGCCGGTAACTCGAAC
>Brenda84_O4	GTACGATGCGCTTGAACCGCATATCGATAAAGAAACAATGAATATACACCATACAAAACATCATAACACATACGTCACTAATTTAAATGCT
>Brenda84_O5	TGATTTATTTTGAAGATCTGGATGACCCTCTAGGGCAGCATTTAAATTAGTGACGTATGTGTTATGATGTTTTGTATGGTGTATATTCATTGT
>Brenda84_O6	GCCCTAGAGGGTCATCCAGATCTTCAAAATAAATCATTAGAAGAACTACTGTCTAACTTGGAGGCATTACCAGA
>Brenda84_O7	ACCACCATTGTTTCTAACCGCTGTCCTAATACTCTCTGGTAATGCCTCCAAGTTAGACAGTAGTTCTTCTAA
>Brenda84_O8	GAGTATTAGGACAGCGGTTAGAAACAATGGTGGTGGACATGCTAATCACTCCTTGTTCTGGACTATATTATCGC
>Brenda84_O9	GTTGGCTCCCCACCACCGTTTGGCGATAATATAGTCCAGAACAAGGAGTGATTAGCATGTCC
>Brenda84_O10	CAAACGGTGGTGGGGAGCCAACAGGCGAACTGGCTGACGCCATAAACA
>Brenda84_O11	CTCGTCTTTAAAGGCAGTGAAGGACCCAAATTTTTTGTTTATGGCGTCAGCCAGTTCGCCT
>Brenda84_O12	AAAAATTTGGGTCCTTCACTGCCTTTAAAGACGAGTTTTCTAAAGCGGCAGCAGGAAGATTTGGC
>Brenda84_O13	ACTACTAGCCACGCCCATCCGGAGCCAAATCTTCCTGCTGCCGCTTTAGAAAA
>Brenda84_O14	TCCGGATGGGCGTGGCTAGTAGTAAACAACGGGGAGCTGGAGATTACGTCA
>Brenda84_O15	CTTCCATAATAGGAGAGTCCTGATTCGGCGTTGACGTAATCTCCAGCTCCCCGTTGTTT
>Brenda84_O16	ACGCCGAATCAGGACTCTCCTATTATGGAAGGAAAAACTCCGATTCTTGGGCTGGATGTTTGG
>Brenda84_O17	TCGGGCCTTCTATTTTGATATTTCAAATAGTACGCATGTTCCCAAACATCCAGCCCAAGAATCGGAGTTTTTC
>Brenda84_O18	GAACATGCGTACTATTTGAAATATCAAAATAGAAGGCCCGAGTACATCGCCGCGTTTTGGAATGTAGTTAACTGG
>Brenda84_O19	GGCTTTGGCTTCAGAATATCTCTTCGCTACTTCATCCCAGTTAACTACATTCCAAAACGCGGCGATGTAC
>Brenda84_O20	GATGAAGTAGCGAAGAGATATTCTGAAGCCAAAGCCAAGGGATCCATCTGAGACCTATAATTTTGGGCA
>Brenda84_O21	GTCCTCAGCCGCGATTGTGATAATAGGAGATTGCCCAAAATTATAGGTCTCAGATGGATCCCTT
>Brenda84_O22	ATCTCCTATTATCACAATCGCGGCTGAGGACAGTCTACTTCGCCCTAGCACACCCAG
>Brenda84_O23	CGGGCCACTCGAATATACGGTGGGAATAACTGGGTGTGCTAGGGCGAAGTAGACT
>Brenda84_O24	TTATTCCCACCGTATATTCGAGTGGCCCGACTACCGTATCTTGTCTTTATTGTTACGGTTGGGC
>Brenda84_O25	TGCAACTCCCCACTCATTAGTTGTTCCCGCCCAACCGTAACAATAAAGACAAGATACGGTAGT
>Brenda84_O26	GGGAACAACTAATGAGTGGGGAGTTGCAGTCTCGACCGCTACGGCCCA
>Brenda84_O27	tgggaaagTCGGCGACGTAGCAGAATTGGGCCGTAGCGGTCGAGAC
>Brenda84_O28	ATTCTGCTACGTCGCCGActttcccagttctcgtcgtgTAACCGTAAAAACATGCAGG
>Brenda84_O29	TGTGGCTTGTTATGGAATGGACTAGCACTATGCCCTGCATGTTTTTACGGTTAcacgacgagaac
>Brenda84_O30	GCATAGTGCTAGTCCATTCCATAACAAGCCACATCCGAGTGCCGTCTTGAATC
>Brenda83_O1	TGATAGTATCATGAAttccagattgtaacgagagcggtCCCGTGATCGATAGTGCACA
>Brenda83_O2	accgctctcgttacaatctggaaTTCATGATACTATCAGACAAGGACATCATAGATTACGTTACCTCTAAAAGAATTATAATCAAACCTT
>Brenda83_O3	CGTCGTAACTACAGGGACCGACAAAATCTTTGTTAAAAGGTTTGATTATAATTCTTTTAGAGGTAACGTAATCTATGATGTCCTTGTC
>Brenda83_O4	TTAACAAAGATTTTGTCGGTCCCTGTAGTTACGACGTAACCCTGGGGGACGAGTTTATTATTTATGATGACG
>Brenda83_O5	CTTTTGTAATTTAGCTCCTTGGACAGGTCATACACCTCGTCATCATAAATAATAAACTCGTCCCCCAGGGTTA
>Brenda83_O6	AGGTGTATGACCTGTCCAAGGAGCTAAATTACAAAAGAATTAAGATAAAGAACTCCATCTTGGTATGTCCATTGAACTACAATCT
>Brenda83_O7	CACTACATAGTCAACGTTATACTTTTCCTTAAAGTAATTGATTTTCTCTTCTGTCAGATTGTAGTTCAATGGACATACCAAGATGGAGTTCTTTATCTTAATT
>Brenda83_O8	GACAGAAGAGAAAATCAATTACTTTAAGGAAAAGTATAACGTTGACTATGTAGTGGAGGGAGGGGTCCTGGGTACC
>Brenda83_O9	TGATATTGTGCGGAGATATCATTTGGCAATTCAATATATTCGTTTGTGGTACCCAGGACCCCTCCCTC
>Brenda83_O10	ACAAACGAATATATTGAATTGCCAAATGATATCTCCGCACAATATCAAGGTAGGTCATCTCTTGGGAGAGTGTTTTTGA
>Brenda83_O11	CCATCCCGCAGTTTGGTGGGAAGTCAAAAACACTCTCCCAAGAGATGACCTACCT
>Brenda83_O12	CTTCCCACCAAACTGCGGGATGGATTGACGCCGGTTTCAAGGGGAAGA
>Brenda83_O13	ACAGGTTTATCGAATGCGACGATTTCCAAGGTAATCTTCCCCTTGAAACCGGCGTCAAT
>Brenda83_O14	TTACCTTGGAAATCGTCGCATTCGATAAACCTGTTATCCTATATAAAAATCAAAGAATCGGACAGCTAATATTCTCTAAACTTCTATCGC
>Brenda83_O15	TTCTTTCCGAATAGCCAACGTCGGCAGGCGATAGAAGTTTAGAGAATATTAGCTGTCCGATTCTTTGATTTTTATATAGGATA
>Brenda83_O16	CTGCCGACGTTGGCTATTCGGAAAGAAAAACTTCTAAGTATGCATATCAAAAAAGTGTCATGCCATCCTTG
>Brenda83_O17	AGATGGAAGACGGATCCGTCTTTTTTATGATTATCAAGATGTATCAAGGATGGCATGACACTTTTTTGATATGCATACTTAGAAGTTT
>Brenda83_O18	ATACATCTTGATAATCATAAAAAAGACGGATCCGTCTTCCATCTTAACAGATCGCCGGCATGAGCGGG
>Brenda83_O19	CACAGGAACAAGGATCGTCTCAATGCTCCCCCGCTCATGCCGGCGATCTGTTA
>Brenda83_O20	GGAGCATTGAGACGATCCTTGTTCCTGTGAACGCCAAAATTCCGTATTCAGGGAGTACTGA
>Brenda83_O21	TCGATGAATACACCGAGCCAGTTCATGCTTCAGTACTCCCTGAATACGGAATTTTGGCGTT
>Brenda83_O22	AGCATGAACTGGCTCGGTGTATTCATCGAATCGCCCCTTGCTGGCCAAGG
>Brenda83_O23	GGGAATGACGCAAACCGACTACGGAACCTTGGCCAGCAAGGGGCGAT
>Brenda83_O24	TTCCGTAGTCGGTTTGCGTCATTCCCTCTATCAGGTGCCATACGGGTCCCC
>Brenda83_O25	ggctgaataataccacgcAGGACTACGTACTGGGGGACCCGTATGGCACCTGATAGA
>Brenda83_O26	CAGTACGTAGTCCTgcgtggtattattcagccctCCTGCGCCCGGAACCC
>Brenda83_O27	GGGCAACTTATCATGTGTGTCGACCACAACGGGTTCCGGGCGCAGGag
>Brenda83_O28	GTTGTGGTCGACACACATGATAAGTTGCCCTCCGAGTGCCGTCTTGAATC
>Brenda82_O1	GTTCCATGAAttctaccgtaccacactagacgtCCCGTGATCGATAGTGCACA
>Brenda82_O2	acgtctagtgtggtacggtagaaTTCATGGAACCTAAAGCGTCGTGCCCCGCGG
>Brenda82_O3	GGACATGGAATTTCCTTTCCATTAAAGGTGCGGCCGCGGGGCACGACGCTTTAG
>Brenda82_O4	CCGCACCTTTAATGGAAAGGAAATTCCATGTCCTTGTGGGTGTGACTGGCTCAGTTGC
>Brenda82_O5	ACTTTGACACCAACAGTGGCAGTTTAAGAGCAGCAACTGAGCCAGTCACACCCACAA
>Brenda82_O6	TGCTCTTAAACTGCCACTGTTGGTGTCAAAGTTGTTGGATATCCCTGGGTTGGAGGTAGC
>Brenda82_O7	GAGTAAAAATGTTTAGCACGTTCTGTTGTGACCACCGCTACCTCCAACCCAGGGATATCCAACA
>Brenda82_O8	GGTGGTCACAACAGAACGTGCTAAACATTTTTACTCTCCTCAAGATATCCCCGTAACGTTATACTCGG
>Brenda82_O9	GACTTCCAGATTTCCCATTCGTCAGCGTCCGAGTATAACGTTACGGGGATATCTTGAGGA
>Brenda82_O10	ACGCTGACGAATGGGAAATCTGGAAGTCAAGATCCGATCCTGTACTACACATTGACCTGAG
>Brenda82_O11	CGCCACTAGCAATAAGTCTGCCCACCTTCTCAGGTCAATGTGTAGTACAGGATCGGATCTT
>Brenda82_O12	AAGGTGGGCAGACTTATTGCTAGTGGCGCCTCTAGATGCCAATACGTTGGGAAAGGTC
>Brenda82_O13	CTCATAACACATGTTAATAAATTGTCGCAGATACCACTCGCGACCTTTCCCAACGTATTGGCATCTAGAGG
>Brenda82_O14	GCGAGTGGTATCTGCGACAATTTATTAACATGTGTTATGAGAGCCTGGGATCGTTCCAAGCCC
>Brenda82_O15	CACATAGCCGTATTCATAGCGGGGCAGAATAAAAGGGGCTTGGAACGATCCCAGGCT
>Brenda82_O16	CTTTTATTCTGCCCCGCTATGAATACGGCTATGTGGGAACACCCAATTACGGCCCAACAGG
>Brenda82_O17	CAAGGAATTTCTACGTATCCAAACGCTTTTAGCTGATCAACCTGTTGGGCCGTAATTGGGTGTTCC
>Brenda82_O18	TTGATCAGCTAAAAGCGTTTGGATACGTAGAAATTCCTTGTGTAGCCAAGAAGCTGGTCTGTGGTGA
>Brenda82_O19	GCCATGGCACCTAGGCCCTCGTCACCACAGACCAGCTTCTTGGCTACA
>Brenda82_O20	CGAGGGCCTAGGTGCCATGGCAGAAGTTGGGACGATAGTAGACAAAGTAAAAGAGGTTCT
>Brenda82_O21	GATCCGCTTTGCTGAAACCCTGAATGTTGAAATAGAACCTCTTTTACTTTGTCTACTATCGTCCCAACTTCT
>Brenda82_O22	ATTTCAACATTCAGGGTTTCAGCAAAGCGGATCCCAATGCCTGTCTGTTTGAAAATCCAGATGTGG
>Brenda82_O23	CGGGTACCGGTCTCGACCACGCCACATCTGGATTTTCAAACAGACAGGCATTGG
>Brenda82_O24	CGTGGTCGAGACCGGTACCCGTGTATATCTATAGGCCTACATCTATTTGAGACTGTCTCTAGCATGC
>Brenda82_O25	TGGACTCCGTCCGACATATTACCGAGTCGCATGCTAGAGACAGTCTCAAATAGATGTAGGCCTATAGATATACA
>Brenda82_O26	GACTCGGTAATATGTCGGACGGAGTCCAACACGCACACCTCAACCCAGCG
>Brenda82_O27	CGTTTAGCGCTTATGCATGAAGGCGCCTATCCGCTGGGTTGAGGTGTGCGTGT
>Brenda82_O28	GATAGGCGCCTTCATGCATAAGCGCTAAACGGTGCTAATGGGTCGTATTCCTTCGACACACG
>Brenda82_O29	GGCTAGgctgaatcacacacggactcCGTGTGTCGAAGGAATACGACCCATTAGCAC
>Brenda82_O30	gagtccgtgtgtgattcagcCTAGCCTCCGAGTGCCGTCTTGAATC
>Brenda81_O1	ACCATGAAttcccgcacctaagggaatacttCCCGTGATCGATAGTGCACA
>Brenda81_O2	aagtattcccttaggtgcgggaaTTCATGGTCCATACTAAGGGTCCCGCCCCT
>Brenda81_O3	CCGATTCTTAGTCCGCTACCGTCATGATGTTGAGGGGCGGGACCCTTAGTATGG
>Brenda81_O4	CAACATCATGACGGTAGCGGACTAAGAATCGGTATCATACATGCCCGTTGGAACGACACAATTATCG
>Brenda81_O5	GCCTTGGTACCTGCCAGAAGAGGCTCGATAATTGTGTCGTTCCAACGGGCATGTATGATA
>Brenda81_O6	AGCCTCTTCTGGCAGGTACCAAGGCGAAGCTGCTTGAGTGTGGTGTGAAGGAAA
>Brenda81_O7	CCAGGAACGCTTTGGACCACGATATTGCTTTCCTTCACACCACACTCAAGCAGCTTC
>Brenda81_O8	GCAATATCGTGGTCCAAAGCGTTCCTGGTAGCTGGGAGCTACCAATTGCAGTTCAACG
>Brenda81_O9	CGAAGAAGATTGAACCTGGGAGGCACTATACAAACGTTGAACTGCAATTGGTAGCTCCCAGCTA
>Brenda81_O10	TTTGTATAGTGCCTCCCAGGTTCAATCTTCTTCGAGCGGCATCGGAACTTCTGCTGG
>Brenda81_O11	GCTAAATCTGTCGTGCTGCTACCTAGCAAGTCTCCAGCAGAAGTTCCGATGCCGCT
>Brenda81_O12	AGACTTGCTAGGTAGCAGCACGACAGATTTAGCTTCACTTTCCAACACGGCCGCCT
>Brenda81_O13	CGAACGGTCCTGTGGAAACGGCAGAGGCGGCCGTGTTGGAAAGTGAA
>Brenda81_O14	CTGCCGTTTCCACAGGACCGTTCGATGCACTTATCGCCATTGGAGTTCTAATTAAAGGAGAAAC
>Brenda81_O15	GACTGACTGTATCCGCTATGTACTCAAAGTGCATCGTTTCTCCTTTAATTAGAACTCCAATGGCGATAAGTGCAT
>Brenda81_O16	GATGCACTTTGAGTACATAGCGGATACAGTCAGTCAGGGTTTAATGCGTGTTTCCTTGGATACAGGA
>Brenda81_O17	GGACAGTAAGTACGCCGAAGATGACTGGAACTCCTGTATCCAAGGAAACACGCATTAAACCCT
>Brenda81_O18	GTTCCAGTCATCTTCGGCGTACTTACTGTCCTGACTGAGGAGCAGGCCCAAGC
>Brenda81_O19	GTGATCCAGGTATCAAGCCAGCCCTGGCTTGGGCCTGCTCCTCAGTCA
>Brenda81_O20	CAGGGCTGGCTTGATACCTGGATCACACAACCACGGTGAAGATTGGGGCTTG
>Brenda81_O21	TCTTTTCTTTTAACTGCCATTTCGACCGCAGCCAAGCCCCAATCTTCACCGTGGTTGT
>Brenda81_O22	GCTGCGGTCGAAATGGCAGTTAAAAGAAAAGACTGGGCCGCCGGAAAGATAGAGG
>Brenda81_O23	GACGCGTATTCCCGCTTCGGGATCCCTCTATCTTTCCGGCGGCCCAG
>Brenda81_O24	GATCCCGAAGCGGGAATACGCGTCGGAGGCGGGGCATGATCTGCG
>Brenda81_O25	CCACGGCTCTATGTTCCGAGGTTTGTTTTGTCGCAGATCATGCCCCGCCTCC
>Brenda81_O26	ACAAAACAAACCTCGGAACATAGAGCCGTGGTTTGTTGAATGGAATGAAGCAAAGTACAGTGAGTGTATAGCT
>Brenda81_O27	CGAATATCTTTCACGATGGCGCGCTTTATAGTTCTCAGCTATACACTCACTGTACTTTGCTTCATTCCATTCAACAAA
>Brenda81_O28	GAGAACTATAAAGCGCGCCATCGTGAAAGATATTCGGGTGCAGGAGCGTTTGATTTGGTTGAGG
>Brenda81_O29	TCACTGCTCCGCCGGCTTCGCCTCAACCAAATCAAACGCTCCTGCACC
>Brenda81_O30	CGAAGCCGGCGGAGCAGTGATTCTTGTCGTCGCTGTCtaggcgatattgtc
>Brenda81_O31	TGGAATCTTATCTAGGCCGAAAAAATGTATACTATTAAACtgtcccgacaatatcgcctaGACAGCGACGACAAGAA
>Brenda81_O32	gggacaGTTTAATAGTATACATTTTTTCGGCCTAGATAAGATTCCATCCGAGTGCCGTCTTGAATC
>Brenda80_O1	GCATATTCATGAAttcgctcacatcaagggcagttaCCCGTGATCGATAGTGCACA
>Brenda80_O2	taactgcccttgatgtgagcgaaTTCATGAATATGCCAATGACTGAGCGTATCAGGGCCGG
>Brenda80_O3	GCCCTCGCACATATCGGTAAACAGCTTGCCGGCCCTGATACGCTCAGTCATTG
>Brenda80_O4	CAAGCTGTTTACCGATATGTGCGAGGGCCTTCCTGAAAAACGTCTGAGAGGGAAAACGC
>Brenda80_O5	CTCTACTTCGCTCGGATGACTATGGTTAAATTCGTACATAAGCGTTTTCCCTCTCAGACGTTTTTCAGGAAG
>Brenda80_O6	TTATGTACGAATTTAACCATAGTCATCCGAGCGAAGTAGAGAAGAGAGAAAGCTTAATTAAGGAGATGTTCGCAACTGTCG
>Brenda80_O7	CCGGTGGCTCAACCCAAGCATTTTCTCCGACAGTTGCGAACATCTCCTTAATTAAGCTTTCTCTCTT
>Brenda80_O8	GAGAAAATGCTTGGGTTGAGCCACCGGTTTACTTCTCATATGGATCGAACATACATATTGGCAGGAACT
>Brenda80_O9	GTGTAGTCATCGACAATGGTTAAATTGAAGTTTGCGTAGAAGTTCCTGCCAATATGTATGTTCGATCCATATGAGAAGTAAA
>Brenda80_O10	TCTACGCAAACTTCAATTTAACCATTGTCGATGACTACACGGTTACTATTGGGGACAATGTGCTAATCGCTCC
>Brenda80_O11	GGTGTCCTGTGACAGATAAGGTCACGTTCGGAGCGATTAGCACATTGTCCCCAATAGTAACC
>Brenda80_O12	GAACGTGACCTTATCTGTCACAGGACACCCTGTGCATCACGAGCTTAGGAAGAACGG
>Brenda80_O13	TCCGATCGTGATCGGAAAGCTGTACATTTCACCGTTCTTCCTAAGCTCGTGATGCACAG
>Brenda80_O14	TGAAATGTACAGCTTTCCGATCACGATCGGAAACAATGTCTGGATAGGCTCACATGTAGTTATCAACCC
>Brenda80_O15	TGACGCTATTGTCACCGATAGTGACTCCCGGGTTGATAACTACATGTGAGCCTATCCAGACATTGTT
>Brenda80_O16	GGGAGTCACTATCGGTGACAATAGCGTCATCGGAGCTGGAAGTATAGTCACCAAAGACATTC
>Brenda80_O17	ACACCAGCTGCAACTACGTTTGGGGGAATGTCTTTGGTGACTATACTTCCAGCTCCGA
>Brenda80_O18	CCCCAAACGTAGTTGCAGCTGGTGTGCCATGTAGAGTTATTCGTGAGATTAACGATCGTGAC
>Brenda80_O19	CCCACAGACGATTCAACCTTGTAATCCTTAAAATAATAGTGCTTGTCACGATCGTTAATCTCACGAATAACTCTACATGGC
>Brenda80_O20	AAGCACTATTATTTTAAGGATTACAAGGTTGAATCGTCTGTGGGATCCATCTCCTATGATTTGGCTGCTAGGCG
>Brenda80_O21	GCTCTGCCCGACCGCCTTGTCGCCTAGCAGCCAAATCATAGGAGATGGAT
>Brenda80_O22	ACAAGGCGGTCGGGCAGAGCTTAGAATAAAGACATTTGGCCCTACCATAGAATATCTGGGT
>Brenda80_O23	ACTACACCGTGCATCCAGCGTCGAATACCCAGATATTCTATGGTAGGGCCAAATGTCTTTATTCTAA
>Brenda80_O24	ATTCGACGCTGGATGCACGGTGTAGTCGTTTGTCCTTGTTGAAACGGAACCTCTCA
>Brenda80_O25	GTCCCTATGATGTCGGCACTATCAGGACTTTGAGAGGTTCCGTTTCAACAAGGACAAACG
>Brenda80_O26	AAGTCCTGATAGTGCCGACATCATAGGGACGGTGCACCGGTCATCCGTAACTTCC
>Brenda80_O27	cttgctcacggtaacTGTTCTATGCCCGTAAGGAAGTTACGGATGACCGGTGCACC
>Brenda80_O28	TTACGGGCATAGAACAgttaccgtgagcaagactcgCTGCGTAGTGACGACACTCG
>Brenda80_O29	CGGTTGGTATTAGCAGTGGGTTCACTACGTATCGAGTGTCGTCACTACGCAGcgagt
>Brenda80_O30	ATACGTAGTGAACCCACTGCTAATACCAACCGTCCGAGTGCCGTCTTGAATC
>Brenda8_O1	CAATCTCATGAAttccgaccagcactgtaactgtaCCCGTGATCGATAGTGCACA
>Brenda8_O2	tacagttacagtgctggtcggaaTTCATGAGATTGTGTGATCGTGACATTGAGGCCTGGTTG
>Brenda8_O3	GCCTCGGGTTTATACTTAGTCTCCCCTCATCCAACCAGGCCTCAATGTCACGATCACA
>Brenda8_O4	GATGAGGGGAGACTAAGTATAAACCCGAGGCCTCCCGTGGAGAGGATAAATGGAGCC
>Brenda8_O5	TCTGAATTTGTTGCCAAGACGAACATCTACGGTGGCTCCATTTATCCTCTCCACGGGAG
>Brenda8_O6	ACCGTAGATGTTCGTCTTGGCAACAAATTCAGAACGTTCAGGGGACACACCGCTG
>Brenda8_O7	TCGGGCCGCTTAGGTCGATGAAAGCAGCGGTGTGTCCCCTGAACGT
>Brenda8_O8	CTTTCATCGACCTAAGCGGCCCGAAAGATGAGGTGTCCGCCGCTCTTGA
>Brenda8_O9	CGTCTAGGACAATCTCGTCGCTCATGACTCTATCAAGAGCGGCGGACACCTCATCTT
>Brenda8_O10	TAGAGTCATGAGCGACGAGATTGTCCTAGACGAAGGTGAAGCGTTTTATCTGCACCCCG
>Brenda8_O11	TCTCTAGCGTAACAGCCAATGCCAGTTCACCGGGGTGCAGATAAAACGCTTCACCTT
>Brenda8_O12	GTGAACTGGCATTGGCTGTTACGCTAGAGAGTGTGACGCTACCCGCCGACC
>Brenda8_O13	GCTAGAGAAGATCTACCGTCTAACCAACCGACAAGGTCGGCGGGTAGCGTCACAC
>Brenda8_O14	TTGTCGGTTGGTTAGACGGTAGATCTTCTCTAGCTAGGTTAGGGTTGATGGTTCACGTCACGG
>Brenda8_O15	TGACCAACCTGGGTCAATTCTGTGCGCCGTGACGTGAACCATCAACCCTAACCTA
>Brenda8_O16	CGCACAGAATTGACCCAGGTTGGTCAGGCTGTATTGTCTTGGAGTTCTATAATTCAGGCAAACT
>Brenda8_O17	GCATTCCAGGCCTTAAGGCTAAGGGCAGTTTGCCTGAATTATAGAACTCCAAGACAATACAGCC
>Brenda8_O18	GCCCTTAGCCTTAAGGCCTGGAATGCTAATTGGGGCGCTATCATTTGAACCCTTGAGC
>Brenda8_O19	GGACGCACTGCGGGGCCGCTCAAGGGTTCAAATGATAGCGCCCCAATTA
>Brenda8_O20	GGCCCCGCAGTGCGTCCATATAACAGGAGGGAGGATGCCAAATATAGAAACCAGC
>Brenda8_O21	ACGCGACGCGACTGCTCCCTGCTGGTTTCTATATTTGGCATCCTCCCTCCTGTTATAT
>Brenda8_O22	AGGGAGCAGTCGCGTCGCGTATAGATAAGGACGGATCCGTGATGTCAGACG
>Brenda8_O23	CGGAGAGCACCCTTGTTGGGGCGTCTGACATCACGGATCCGTCCTTATCTAT
>Brenda8_O24	CCCCAACAAGGGTGCTCTCCGTATATTTCAGTCAGAGTGGGACCTCGTGCC
>Brenda8_O25	CGCTCCAAGAACAACCATTAGTCCTTAAGTCCATGGCACGAGGTCCCACTCTGACTGAAATATA
>Brenda8_O26	ATGGACTTAAGGACTAATGGTTGTTCTTGGAGCGTCCCGAGGGCGCTTTACTTCCAG
>Brenda8_O27	CAAAATGATGATCGCGTGTTGAAGTGTGGAGAGTACTGGAAGTAAAGCGCCCTCGGGA
>Brenda8_O28	TACTCTCCACACTTCAACACGCGATCATCATTTTGCAAAGTTTCTCATATAGACAATAACGAGCCTACGTATCAAAACTTGT
>Brenda8_O29	GCAAATTCTCGCGCTGTCGAATGATTACCACACAAGTTTTGATACGTAGGCTCGTTATTGTCTATATGAGAAACTTTG
>Brenda8_O30	GTGGTAATCATTCGACAGCGCGAGAATTTGCCAAAACCCCTtcacgtccaacctacaacc
>Brenda8_O31	CACTGGACTCCAAGGTGTATGGAGACTGATtggttgtaggttggacgtgaAGGGGTTTTG
>Brenda8_O32	aATCAGTCTCCATACACCTTGGAGTCCAGTGTCCGAGTGCCGTCTTGAATC
>Brenda79_O1	AGCATGAAttcggcaccagtgattaggagaaCCCGTGATCGATAGTGCACA
>Brenda79_O2	ttctcctaatcactggtgccgaaTTCATGCTTACAGAACAACAGCGTCGTGAGTTAGATTGGG
>Brenda79_O3	ACTATCGCAGGCATAAGTCCGTCTGTCTTCTCCCAATCTAACTCACGACGCTGTTGTTCTGTA
>Brenda79_O4	AGAAGACAGACGGACTTATGCCTGCGATAGTACAACATGCTGTGTCCGGTGAAGTTCTGA
>Brenda79_O5	TCTTATCTAAGGCCTGAGGATTCATGTAACCTAGCATCAGAACTTCACCGGACACAGCATGTTGT
>Brenda79_O6	TGCTAGGTTACATGAATCCTCAGGCCTTAGATAAGACTATCGAGTCAGGCCATGTGACATTTTTCAGTAGG
>Brenda79_O7	CCCCTTTCGTCCATAGCCTTTGTTTCGTCCTACTGAAAAATGTCACATGGCCTGACTCGATAG
>Brenda79_O8	ACGAAACAAAGGCTATGGACGAAAGGGGAGACTAGTGGGCACGTTTTAAACGTTGTCAGC
>Brenda79_O9	CAACAATGTATCGTTATCGCAATCAGGCGCGATGCTGACAACGTTTAAAACGTGCCCACTAGTCT
>Brenda79_O10	ATCGCGCCTGATTGCGATAACGATACATTGTTGGTGCTTGCAAATCCTGTAGGTCCTACATGTCA
>Brenda79_O11	GGCATCACCGAAGCAACTTGAGGTACCTTTATGACATGTAGGACCTACAGGATTTGCAAGCAC
>Brenda79_O12	TAAAGGTACCTCAAGTTGCTTCGGTGATGCCAGTCATCAGTGGCTATTTTTATATCAATTAGAACAACTATTGGCTGAG
>Brenda79_O13	GATGAGGTCGGGTCTGCCGTTTTTCTCTCAGCCAATAGTTGTTCTAATTGATATAAAAATAGCCACTGATGACT
>Brenda79_O14	AGAAAAACGGCAGACCCGACCTCATCCTATACTGCGAAACTATATGCTTCCGGCACCAAG
>Brenda79_O15	CTCCTCACCCACTTTCTGTGCGATACGCTTGGTGCCGGAAGCATATAGTTTCGCAGTATAG
>Brenda79_O16	CGTATCGCACAGAAAGTGGGTGAGGAGGGTGTAGAAACGGCCCTGGCCG
>Brenda79_O17	CCTCGTTCGTAAGCTCGAATCTATCATTGACTGTAGCGGCCAGGGCCGTTTCTACACC
>Brenda79_O18	CTACAGTCAATGATAGATTCGAGCTTACGAACGAGGCTTCAGATTTAATGTACCATCTACTTGTACTACTGCAAGATCAAGAC
>Brenda79_O19	CCTTGATGTCTCTTACGAAGGTTATCTATTACTGTCGTAAGATTAAGGTCTTGATCTTGCAGTAGTACAAGTAGATGGTACATTAAATCTGAAG
>Brenda79_O20	CTTAATCTTACGACAGTAATAGATAACCTTCGTAAGAGACATCAAGGATCCGGCCGTAGCAATGGCGTAGC
>Brenda79_O21	AGAAAACGTATCAATGCCGATGCGGATAGGAAGCTACGCCATTGCTACGGCCGGAT
>Brenda79_O22	TTCCTATCCGCATCGGCATTGATACGTTTTCTGGCTCAAAATAGGACAGTGGGATGTTATTTCCC
>Brenda79_O23	CCAACAGAGCGAATCCTCGATAGCCGAGGGAAATAACATCCCACTGTCCTATTTTGAGCC
>Brenda79_O24	TCGGCTATCGAGGATTCGCTCTGTTGGTGAGCGGATGAGTCAATTAGTTTTCAATGGTTAACTGG
>Brenda79_O25	GCATGCCGCCTGCTACGTCGATGTTATAGCCAGTTAACCATTGAAAACTAATTGACTCATCCGCTCA
>Brenda79_O26	CTATAACATCGACGTAGCAGGCGGCATGCGGTGTCAAGTAGTATTGACCGACCTTGACC
>Brenda79_O27	CGataccgatgggtccgcataaATCGCGGTCAAGGTCGGTCAATACTACTTGACACC
>Brenda79_O28	GCGATttatgcggacccatcggtatCGTCCGAGTGCCGTCTTGAATC
>Brenda78_O1	TGTAATAAAGTTTCATGAAttcgcaaacatgactaggaaccgCCCGTGATCGATAGTGCACA
>Brenda78_O2	cggttcctagtcatgtttgcgaaTTCATGAAACTTTATTACACACCAGGCTCATGTTCGCTGTCCC
>Brenda78_O3	TCAATAGAAAAGTCTAGCCCGGTTTCTCTTAAGACTATATGAGGGGACAGCGAACATGAGCCTGGTG
>Brenda78_O4	CTCATATAGTCTTAAGAGAAACCGGGCTAGACTTTTCTATTGAAAGAATCGATTTGAGAACAAAGAAGACCGAAAGCGG
>Brenda78_O5	GGCACCTGACCTTTTGGATTAATAGCCAAAAAATCTTTGCCGCTTTCGGTCTTCTTTGTTCTCAAATCGATTCTT
>Brenda78_O6	CAAAGATTTTTTGGCTATTAATCCAAAAGGTCAGGTGCCGGTCTTACAACTTGATAACGGAGATATACTAACCGAAGG
>Brenda78_O7	CGGGTTTTAAGTCAGCCAAATACTGTACGATTGCTACTCCTTCGGTTAGTATATCTCCGTTATCAAGTTGTAAGACC
>Brenda78_O8	AGTAGCAATCGTACAGTATTTGGCTGACTTAAAACCCGATAGGAATCTAATTGCGCCTCCCAAAGCGT
>Brenda78_O9	CCAGAAAGTTAAGCCACTCTATTTGGTGATATCTTTCCAACGCTTTGGGAGGCGCAATTAGATTCCTAT
>Brenda78_O10	TGGAAAGATATCACCAAATAGAGTGGCTTAACTTTCTGGCTAGTGAAGTCCACAAGGGCTACTCTCCA
>Brenda78_O11	GGTAGATACGACTCTGGTGTGTCAGACGAAAATAGTGGAGAGTAGCCCTTGTGGACTTCACTAG
>Brenda78_O12	CTATTTTCGTCTGACACACCAGAGTCGTATCTACCCGTGGTAAAGAACAAACTAAAAAGCAAGTTTGTCTATATTAATGATGTTCTTAGC
>Brenda78_O13	AGTAAAGTGGTCGCCACAGACACATTTTTGCTTGCTAAGAACATCATTAATATAGACAAACTTGCTTTTTAGTTTGTTCTTTACCACG
>Brenda78_O14	AAGCAAAAATGTGTCTGTGGCGACCACTTTACTGTTGCAGATGCTTATCTATTTACCCTTTCCCAATGGG
>Brenda78_O15	GTCCAACGCGACGTGGGGTGCCCATTGGGAAAGGGTAAATAGATAAGCATCTGCAAC
>Brenda78_O16	CACCCCACGTCGCGTTGGACCTGACAGACCTATCTCATCTACAGGACTACTTAGCA
>Brenda78_O17	CGGAATGAACATTAGGACGTTGGGCTATCCTTGCTAAGTAGTCCTGTAGATGAGATAGGTCTGTCAG
>Brenda78_O18	AGGATAGCCCAACGTCCTAATGTTCATTCCGCCCTAGTTACTGAGGGACTGATTAAGGAGGG
>Brenda78_O19	CCATTACCAAGGCGCGGTGGGATCCCTCCTTAATCAGTCCCTCAGTAACTAGGG
>Brenda78_O20	ATCCCACCGCGCCTTGGTAATGGCCAACAACCGACGATCGGCCC
>Brenda78_O21	AGTGCTCTCGCATACCGACAAGGTCAGGGCCGATCGTCGGTTGTTGG
>Brenda78_O22	TGACCTTGTCGGTATGCGAGAGCACTTGATAATAACGGCTCCATCGCTGTGGAGTAAAG
>Brenda78_O23	GCGACGTCCGAGGGATCTCAACGCTTTACTCCACAGCGATGGAGCCGTTATTATCA
>Brenda78_O24	CGTTGAGATCCCTCGGACGTCGCGAGTGGTATTATTCCGGGTATGAGACGTGACT
>Brenda78_O25	AGAATCTAAATATATACTACGGCAATTAACAACAACTCTCTGTACTAATGTCCAGTCACGTCTCATACCCGGAATAATACCACTC
>Brenda78_O26	GGACATTAGTACAGAGAGTTGTTGTTAATTGCCGTAGTATATATTTAGATTCTGATCTTTtcctaaccttcccaaagcctGGG
>Brenda78_O27	GACAAAGGAATCGGCCGACCCACCCCaggctttgggaaggttaggaAAAGATC
>Brenda78_O28	GTGGGTCGGCCGATTCCTTTGTCTCCGAGTGCCGTCTTGAATC
>Brenda77_O1	TCAATCATGAAttccttgagttcgctgtgtaggtCCCGTGATCGATAGTGCACA
>Brenda77_O2	acctacacagcgaactcaaggaaTTCATGATTGACAGACTAGTACGTGATTCTAGAGGCCCTGTAACA
>Brenda77_O3	ACTAAGACTCATGTGCGGAGGGTTACGTTCTGTTACAGGGCCTCTAGAATCACGTACTAGTCTG
>Brenda77_O4	GAACGTAACCCTCCGCACATGAGTCTTAGTGCTGGCCCAGCGGAAATCTCTGA
>Brenda77_O5	CGCCTAATGTTCTTTGGTTGTCTAGCCCCTCAGAGATTTCCGCTGGGCCAGC
>Brenda77_O6	GGGGCTAGACAACCAAAGAACATTAGGCGTATCTCCACTAATATCTCCCGCATTGCTAAGGCA
>Brenda77_O7	CGCTATCGCTGCGTCTACTGGAAGCTCTTGCCTTAGCAATGCGGGAGATATTAGTGGAGATA
>Brenda77_O8	AGAGCTTCCAGTAGACGCAGCGATAGCGAAGACTGTAGCGCATGGCCGTTCATCA
>Brenda77_O9	CGTCGCCATGAAGAATGTCGACGGCTGATGAACGGCCATGCGCTACAGTCTT
>Brenda77_O10	GCCGTCGACATTCTTCATGGCGACGACGACAGGCTGATCGTTGTAGTAGGACC
>Brenda77_O11	CGCTGCTGCTGGATCATGTACACTGCATGGTCCTACTACAACGATCAGCCTGTCGT
>Brenda77_O12	ATGCAGTGTACATGATCCAGCAGCAGCGCTGGACTATGCACATAGGCTTGCTGAACATGC
>Brenda77_O13	CCTCATAATAACATGTAATTCATCTCTGACTCCCGCCGCATGTTCAGCAAGCCTATGTGCATAGTCCAG
>Brenda77_O14	GGCGGGAGTCAGAGATGAATTACATGTTATTATGAGGGTCTATTTCGAAAAACCTAGAACAACTCTAGGTTGGAAAGG
>Brenda77_O15	GCATAACTTCCGTCTAGGTCTGGGTCATTAATTAGGCCTTTCCAACCTAGAGTTGTTCTAGGTTTTTCGAAATAGAC
>Brenda77_O16	CCTAATTAATGACCCAGACCTAGACGGAAGTTATGCTGTTAACAAAGGCTTAAGGATGGCTAGGAAATTACTACTTGA
>Brenda77_O17	ACAGGCAGGCCCAAGGCACTAATGTCAAGTAGTAATTTCCTAGCCATCCTTAAGCCTTTGTTAACA
>Brenda77_O18	CATTAGTGCCTTGGGCCTGCCTGTAGGCTGCGAATTTTTAGACCCTATTACACCCC
>Brenda77_O19	CCCAGGAAACAGTGTCGGCAATGAACTGGGGTGTAATAGGGTCTAAAAATTCGCAGCCT
>Brenda77_O20	AGTTCATTGCCGACACTGTTTCCTGGGGTAGTATAGGAGCTAGAACAGCCGCATCACAAGT
>Brenda77_O21	GCCTTTTCCTGAGGATCCCTGCCTATGAACTTGTGATGCGGCTGTTCTAGCTCCTATACTAC
>Brenda77_O22	TCATAGGCAGGGATCCTCAGGAAAAGGCCTGCTTTTCCCCCGAAAATCCGTGC
>Brenda77_O23	AGAAGAATCTGCATTATGCCTATGCCCTGCTAATATGAAGCACGGATTTTCGGGGGAAAAGCAG
>Brenda77_O24	TTCATATTAGCAGGGCATAGGCATAATGCAGATTCTTCTCTCAGCAGCCATAGTGAAAGATACTGACACGTG
>Brenda77_O25	CACCTTTCGGGAAAGGCGTCGTTTTCCACGTGTCAGTATCTTTCACTATGGCTGCTGAG
>Brenda77_O26	GAAAACGACGCCTTTCCCGAAAGGTGCATCCCAACTGTACCCGAAGCCTCA
>Brenda77_O27	GGAACGCAAAAGAGTACTAAATGCGAGGCTACAGTTGAGGCTTCGGGTACAGTTGGGATG
>Brenda77_O28	ACTGTAGCCTCGCATTTAGTACTCTTTTGCGTTCCCTCCGAACGGCCAAGAGCTaactgg
>Brenda77_O29	ACATGTCAACAGCTCCTAcgtaaaagcgtgacccagttAGCTCTTGGCCGTTCGGAG
>Brenda77_O30	gtcacgcttttacgTAGGAGCTGTTGACATGTTCCGAGTGCCGTCTTGAATC
>Brenda765_O1	GGCATGAAttcatcaggagccccaaatacagCCCGTGATCGATAGTGCACA
>Brenda765_O2	ctgtatttggggctcctgatgaaTTCATGCCAATGGACTACCAAACTGAAAAACACAGGGGC
>Brenda765_O3	GCATCTTCGACTTCTTCAAACTCGACAAAGGCAAAGCCCCTGTGTTTTTCAGTTTGGTAGTCCATT
>Brenda765_O4	TTTGCCTTTGTCGAGTTTGAAGAAGTCGAAGATGCAATGTCCGCTATCGACAATATGAATGAATCTGAAATTTTCGG
>Brenda765_O5	CCGGTCTGGCTACATTCACTCTAATTGTCCTCCCGAAAATTTCAGATTCATTCATATTGTCGATAGCGGACATT
>Brenda765_O6	GAGGACAATTAGAGTGAATGTAGCCAGACCGGTCCGTATCCGTGAGGGATGGTCG
>Brenda765_O7	CAGTTCTCGTCGGACCATACTGGACGCGACCATCCCTCACGGATACGGA
>Brenda765_O8	CGTCCAGTATGGTCCGACGAGAACTGGTTGAAGAAGTATGGCTCCGCGCCATTG
>Brenda765_O9	TGGCTCGTCCAGTTTCCTACCCTCCAATGGCGCGGAGCCATACTTCTTCAAC
>Brenda765_O10	GAGGGTAGGAAACTGGACGAGCCAGATATTGTCAATCCTTCGGACACTTCAGAAAACGTTG
>Brenda765_O11	GCTTTTTAGTACGCATCTCCTCATCACTCAAATCCTCAACGTTTTCTGAAGTGTCCGAAGGATTGACAATATC
>Brenda765_O12	AGGATTTGAGTGATGAGGAGATGCGTACTAAAAAGCAGAAAAGAAATTTGCCTAGAGTATTTTTTGACATAAGAATTGGTAATGGG
>Brenda765_O13	CTCAGTTCCATGACAATCCTACCAGCGTCCCCATTACCAATTCTTATGTCAAAAAATACTCTAGGCAAATTTCTTTTCT
>Brenda765_O14	GACGCTGGTAGGATTGTCATGGAACTGAGGAGTGATATCGTTCCCAGAACAGCCGAG
>Brenda765_O15	CGCTCGCCTGTGCACAAAGCTCTGAAATTCTCGGCTGTTCTGGGAACGATATCACTC
>Brenda765_O16	AATTTCAGAGCTTTGTGCACAGGCGAGCGTGGGTTTGGCTACCATAATTGCTGTTTTCATAGAGTC
>Brenda765_O17	CAAAATCACCACCTTGGCACATGAATTGTGGTATGACTCTATGAAAACAGCAATTATGGTAGCCAAACCCA
>Brenda765_O18	ATACCACAATTCATGTGCCAAGGTGGTGATTTTGTGAAAGGGGACGGTACTGGGGG
>Brenda765_O19	AAAATTCTCATCGTCAAATTTACGGCCATAGATGGACTTTCCCCCAGTACCGTCCCCTTTCA
>Brenda765_O20	AAAGTCCATCTATGGCCGTAAATTTGACGATGAGAATTTTCAACTGCGTCACGAGGGTTTTGGG
>Brenda765_O21	GGTATTTGGACCACTGTTTGCCATCGATAGAACCCCAAAACCCTCGTGACGCAGTTG
>Brenda765_O22	GTTCTATCGATGGCAAACAGTGGTCCAAATACCAACGGCTCTCAATTTTTCATCTGTACGACAAAATGCG
>Brenda765_O23	CGAAAACGACATGCTTGCCATCCAACCAATCGCATTTTGTCGTACAGATGAAAAATTGAGAGCCGTT
>Brenda765_O24	ATTGGTTGGATGGCAAGCATGTCGTTTTCGGCAGGGTAGTCGACGGCCAGAAC
>Brenda765_O25	CCTTACCTGATTTACTGCCAACACTTTCCATTTTCTTAACTACGTTCTGGCCGTCGACTACCCTGC
>Brenda765_O26	GTAGTTAAGAAAATGGAAAGTGTTGGCAGTAAATCAGGTAAGGTCAAAGAGCCCGTAATAATCTCACGTTGTGGC
>Brenda765_O27	cgtccgagaattGCAGGGATCCGATTAATTCGCCACAACGTGAGATTATTACGGGCTCTTTGA
>Brenda765_O28	GAATTAATCGGATCCCTGCaattctcggacggtgtgagaGCATGACTGGCAACGGC
>Brenda765_O29	CTCCGAGGATTTACTTCCAGGGCGAGCCGTTGCCAGTCATGCtctcacac
>Brenda765_O30	TCGCCCTGGAAGTAAATCCTCGGAGTCCGAGTGCCGTCTTGAATC
>Brenda764_O1	GCCATGAAttcatgggaccctttcaaatggaCCCGTGATCGATAGTGCACA
>Brenda764_O2	tccatttgaaagggtcccatgaaTTCATGGCGAACGAACACGCAATCGGTTTCATGGATTCT
>Brenda764_O3	GCTTTACGACAGTCAACCCACCAACACCAGAATCCATGAAACCGATTGCGTGTTCGTTC
>Brenda764_O4	GGTGTTGGTGGGTTGACTGTCGTAAAGCAGGCGCTAAAGCAATTGCCTAGAGAAACCG
>Brenda764_O5	CGGTAACCTCGCTTGATCACCGATGAAATAGACGGTTTCTCTAGGCAATTGCTTTAGCGCCT
>Brenda764_O6	TCTATTTCATCGGTGATCAAGCGAGGTTACCGTACGGCCCCAGACCCGCG
>Brenda764_O7	GTCAGCCATTTGGAAACTAAAGGTTCTTACCTGTTCCGCGGGTCTGGGGCCGTA
>Brenda764_O8	GAACAGGTAAGAACCTTTAGTTTCCAAATGGCTGACTTCCTTATGGCTAAACAGATTAAGATGTTAGTAATTGCCTGTAATACTGC
>Brenda764_O9	GCAGGCAGCGCTGCTGCCGTAGCAGTATTACAGGCAATTACTAACATCTTAATCTGTTTAGCCATAAGGAA
>Brenda764_O10	TACGGCAGCAGCGCTGCCTGCACTAAGGCAACAGTTAAGCATACCGGTTATTGGTG
>Brenda764_O11	GCAGCACGGCTACCAGGAGCAATCACACCAATAACCGGTATGCTTAACTGTTGCCTTAGT
>Brenda764_O12	TGATTGCTCCTGGTAGCCGTGCTGCGTTGAAAGCTTCTCATCGTAATCGTATAGGCGTAATTGC
>Brenda764_O13	GCATCCCTATATGCATTAGATCTGATTGTGCCTTCAGTTGCAATTACGCCTATACGATTACGATGAGAAGCTTTCAAC
>Brenda764_O14	AACTGAAGGCACAATCAGATCTAATGCATATAGGGATGCAATTTTGACCAAAGATCCTACCGCTACCGTCG
>Brenda764_O15	CGAATTTGGGGCATGCCTGGGACACGACGGTAGCGGTAGGATCTTTGGTCAAAATT
>Brenda764_O16	TGTCCCAGGCATGCCCCAAATTCGTGCCTTTGGTCGAGTCCAATGAATATCAGAGT
>Brenda764_O17	GCTTTAATGTCTCTGCAACTACCCTTTTAGCGACTGTACTCTGATATTCATTGGACTCGACCAAAGGCA
>Brenda764_O18	ACAGTCGCTAAAAGGGTAGTTGCAGAGACATTAAAGCAGTTGAAAAAACAAGATGTGGACACTCTTGTTTTAGGTTGC
>Brenda764_O19	GCCCATGACATTTTGTATTAATGGTCTTAACAAAGGATAGTGAGTGCAACCTAAAACAAGAGTGTCCACATCTTGTTTTTTCAACT
>Brenda764_O20	ACTCACTATCCTTTGTTAAGACCATTAATACAAAATGTCATGGGCCCCGGTGTTACATTAATTGACAGTGGAGCTG
>Brenda764_O21	GATGTCTAAGTAGTCTAAAACCGCTGAAACATCATTAACAGTCTCAGCTCCACTGTCAATTAATGTAACACCGGG
>Brenda764_O22	AGACTGTTAATGATGTTTCAGCGGTTTTAGACTACTTAGACATCGCGAACGACCGTAGCACGAAGCG
>Brenda764_O23	GCTGCTCCAGTTGTGTAATATTCATCGGGGTAACGCTTCGTGCTACGGTCGTTCGC
>Brenda764_O24	TTACCCCGATGAATATTACACAACTGGAGCAGCAGACCAATTTGAAGCCATCGCTAGAAACTGGC
>Brenda764_O25	GCGTGGAAGTCGGGTTGCCCTAGCCAGTTTCTAGCGATGGCTTCAAATTGGTCT
>Brenda764_O26	TAGGGCAACCCGACTTCCACGCGCAACATATAGATCTGGGGAGCGAGGCA
>Brenda764_O27	gggcagtagAGCGGGATCCGTCATTTGCCTCGCTCCCCAGATCTATATGTTGC
>Brenda764_O28	AATGACGGATCCCGCTctactgccctccatcctgacCTGAGACGTGTAGTAGAC
>Brenda764_O29	GGCTGCTTATCTCCGACTGCGCACATCGTCTACTACACGTCTCAGgtcaggatgga
>Brenda764_O30	GATGTGCGCAGTCGGAGATAAGCAGCCTCCGAGTGCCGTCTTGAATC
>Brenda763_O1	TGCATGAAttccgatttgaagctatcccggaCCCGTGATCGATAGTGCACA
>Brenda763_O2	tccgggatagcttcaaatcggaaTTCATGCACGTACCAGGCACTAGGGCTAAAATGAGTTCA
>Brenda763_O3	CCAATCGACCTCTGATGACTGGTAGGCAAAAATTGAACTCATTTTAGCCCTAGTGCCTGGTACG
>Brenda763_O4	ATTTTTGCCTACCAGTCATCAGAGGTCGATTGGTGTGAATCCAATTTCCAACATTCGGAGTTGGTC
>Brenda763_O5	GGCCAAAAATTAGAAAGAATACATTTGAGAAGGTGTTATAAAATTCGGCGACCAACTCCGAATGTTGGAAATTGGATTCACA
>Brenda763_O6	GCCGAATTTTATAACACCTTCTCAAATGTATTCTTTCTAATTTTTGGCCCGCTAATGATGTTTCTAATGCATCCATACGCCCA
>Brenda763_O7	CAGAAACGCCGTAGAAGCAACGAGTTCTTTTCTGGGCGTATGGATGCATTAGAAACATCATTAGCG
>Brenda763_O8	GAAAAGAACTCGTTGCTTCTACGGCGTTTCTGTCTTGTTCATGTTGATCGGCCTTTTTTCAATGTACTTTCA
>Brenda763_O9	CCAACAGCTGTCCTAGAAAGGACAATGTCATGTGAAAGTACATTGAAAAAAGGCCGATCAACATGAACAAGA
>Brenda763_O10	CATGACATTGTCCTTTCTAGGACAGCTGTTGGACGAAATCAGCATTCTTTGGCTGTTAGCGTCA
>Brenda763_O11	ACCTGGGAAGCCACACTGAATACCCTGACGCTAACAGCCAAAGAATGCTGATTTCGT
>Brenda763_O12	GGGTATTCAGTGTGGCTTCCCAGGTGTTACTTCCCCAAATTTGTTAAGGGGAATCGTTTTTATTTCT
>Brenda763_O13	AAGGTTAAGAATGTTGAGATGATTGTAGTGATAGTTACTAGGCAAGAGAAATAAAAACGATTCCCCTTAACAAATTTGGGGAAGTAAC
>Brenda763_O14	CTTGCCTAGTAACTATCACTACAATCATCTCAACATTCTTAACCTTTGTAAAACCAACAGTTAACGCATATGCCTTGAACAGTATC
>Brenda763_O15	CGTCCCTAATCTTTTTATACTCCGTCCTAACAATATATAAGATGTGTATAGCGATACTGTTCAAGGCATATGCGTTAACTGTTGGTTTTACA
>Brenda763_O16	GCTATACACATCTTATATATTGTTAGGACGGAGTATAAAAAGATTAGGGACGACGACCTTAGGCATCTAATTGCCGTTAGTGTAGT
>Brenda763_O17	AGGGCGGCCGCCCACAAAACTACACTAACGGCAATTAGATGCCTAAGGTCGT
>Brenda763_O18	TTTGTGGGCGGCCGCCCTGACCTCGTGGATCAGCGACCGTG
>Brenda763_O19	GCAGATAGTAAAAGTGGATTCTTTGCCAGAAAGAACAAAGTACACGGTCGCTGATCCACGAGGTC
>Brenda763_O20	TACTTTGTTCTTTCTGGCAAAGAATCCACTTTTACTATCTGCACTCAATCTGGCACGTTTTGATCTCTATAACATTCCC
>Brenda763_O21	TCTACTAAGGCCATCGTCACGATTCCGTAGGGGAATGTTATAGAGATCAAAACGTGCCAGATTGAGT
>Brenda763_O22	CTACGGAATCGTGACGATGGCCTTAGTAGACGCGAAATATGAAATGCCCGACAAAACGCT
>Brenda763_O23	CCTATAACCCAAGAGTCTCTTGGCCAATAATGTACCTTAAGCGTTTTGTCGGGCATTTCATATTTCGCG
>Brenda763_O24	TAAGGTACATTATTGGCCAAGAGACTCTTGGGTTATAGGTTTGCCATACGTTGAGATTCAAGAGAATGACAAGAATTGT
>Brenda763_O25	ggggcctcctaactgaTAAGGGATCCACAATTCTTGTCATTCTCTTGAATCTCAACGTATGGCAAA
>Brenda763_O26	GGATCCCTTAtcagttaggaggccccaatcTCAACTGCCTTCCGATAAACGTTACCCA
>Brenda763_O27	TGACAACGTGAGAAACTAAGTTATGAGTAGTGGCCTGGGTAACGTTTATCGGAAGGCAGTTGAgatt
>Brenda763_O28	GGCCACTACTCATAACTTAGTTTCTCACGTTGTCATCCGAGTGCCGTCTTGAATC
>Brenda762_O1	CCATGAAttcccccaaaggtaacacaggatCCCGTGATCGATAGTGCACA
>Brenda762_O2	atcctgtgttacctttgggggaaTTCATGGCGGAAAAAGTCAAGGGTAAGCTTATTATAATTGGGGG
>Brenda762_O3	GGATCTCGCATTTGTCTTCCTTATCTTCGGCACCCCCAATTATAATAAGCTTACCCTTGACTTTTTCCG
>Brenda762_O4	TGCCGAAGATAAGGAAGACAAATGCGAGATCCTACGTGAAGTCGTCGGACTTGCTGGC
>Brenda762_O5	GTAGTCATGACAACAATCCTGGATTCTCTCCCGCCAGCAAGTCCGACGACTTCACGTA
>Brenda762_O6	GGGAGAGAATCCAGGATTGTTGTCATGACTACGGCTACAGAGAAACCAGTCGAAGTGGG
>Brenda762_O7	TGACCACTTTTACATCATTGGCTCCTAATTTTTTGAAAATTGAGATATACATATTTCCCACTTCGACTGGTTTCTCTGTAGCC
>Brenda762_O8	AAATATGTATATCTCAATTTTCAAAAAATTAGGAGCCAATGATGTAAAAGTGGTCAATATCAATTCTAGGGAAGATAAAGAGATCAATTACGCCCGT
>Brenda762_O9	CCTGTAAAAAAGACACAGGAACAATCTTCTAGGACGTCACGGGCGTAATTGATCTCTTTATCTTCCCTAGAATTGATAT
>Brenda762_O10	GACGTCCTAGAAGATTGTTCCTGTGTCTTTTTTACAGGGGGAGATCAGCTGAGAATTACATCTATTCTAGGCG
>Brenda762_O11	TCCTTATGAAGCTGTTTCAATAACTTGTCAATCCCAGAACCGCCTAGAATAGATGTAATTCTCAGCTGATCTCCC
>Brenda762_O12	GTTCTGGGATTGACAAGTTATTGAAACAGCTTCATAAGGAAGGTACTTTAATTGTCGGGACTTCAGCTGGA
>Brenda762_O13	CTTCAACAATCATCGTTTGTGACATTACGCTCGCTCCAGCTGAAGTCCCGACAATTAAAGTACCT
>Brenda762_O14	GCGAGCGTAATGTCACAAACGATGATTGTTGAAGGCAACGATGAAGATTCTCCTCGTAAGTGTACCA
>Brenda762_O15	CCTTTAGCAATCCAAGACCAGGTGCCATCTTAATGGTACACTTACGAGGAGAATCTTCATCGTTGC
>Brenda762_O16	TTAAGATGGCACCTGGTCTTGGATTGCTAAAGGATGTGATAATTGACCAACATTTTGCCCAAAGGGG
>Brenda762_O17	AGCAATAGCCGCTAGCAACCTACCTATCCTTCCCCTTTGGGCAAAATGTTGGTCAATTATCACAT
>Brenda762_O18	AAGGATAGGTAGGTTGCTAGCGGCTATTGCTCAAAACCCCAATAATCTAGGAATCGGAATTGATGAGG
>Brenda762_O19	CTAAATTCGTTCTCCTCAACGACGATAGCTGTGTCCTCATCAATTCCGATTCCTAGATTATTGGGGTTTTG
>Brenda762_O20	ACACAGCTATCGTCGTTGAGGAGAACGAATTTAGAGTAATCGGGTCAAATGCCGTTACTGTCGT
>Brenda762_O21	CGCTAACGTTGCTATGCTTTAGTTTACGGCCTTCTACGACAGTAACGGCATTTGACCCGATTACT
>Brenda762_O22	AGAAGGCCGTAAACTAAAGCATAGCAACGTTAGCGAGTCTAGTCCTAATGAAATCTTAGCTCTTACCAATGTGATATTACATATTTTACC
>Brenda762_O23	AGGTATCCACTTTTCTAAGTCATATCCATACCCCGATGGTAAAATATGTAATATCACATTGGTAAGAGCTAAGATTTCATTAGGACTAGACT
>Brenda762_O24	ATCGGGGTATGGATATGACTTAGAAAAGTGGATACCTAAAGTAAAATTGAAGGAGGACAAAGTGGGATCCC
>Brenda762_O25	TGATGgaactaggcgggttgtcaaaTCGGGGATCCCACTTTGTCCTCCTTCAATTTTACTTT
>Brenda762_O26	CGAtttgacaacccgcctagttcCATCATCCGAGTGCCGTCTTGAATC
>Brenda761_O1	TCTCCATGAAttctactgggcgatgccaattagCCCGTGATCGATAGTGCACA
>Brenda761_O2	ctaattggcatcgcccagtagaaTTCATGGAGAAGGATCAACTAAAGGTTAGAGTGTTGGAAACAGGG
>Brenda761_O3	GCCACGCCATATCAGCCTCCATCACCCCTGTTTCCAACACTCTAACCTTTAGTTGATCCT
>Brenda761_O4	GTGATGGAGGCTGATATGGCGTGGCTTCTACTTAAACCGGGTAGAATCATTGCCGATAGAAATAACA
>Brenda761_O5	GGTATCTCGCCCCACTCTCTTTGTCTTTCTTTGTTATTTCTATCGGCAATGATTCTACCCGGTTTAAGTAGAA
>Brenda761_O6	AAGAAAGACAAAGAGAGTGGGGCGAGATACCAACTCATGCCGTCCTTATTGAGCATCCAGA
>Brenda761_O7	GGACTCCTGTATCCCACAAGATACGTCCTTCTGGATGCTCAATAAGGACGGCATGAGTT
>Brenda761_O8	AGGACGTATCTTGTGGGATACAGGAGTCCCAAGAGATTGGTCTTCAAGATGGCAGGAAAGTG
>Brenda761_O9	GAAGATTCGGTCTTGACTGGGAAATAATTGTCCATTCCACTTTCCTGCCATCTTGAAGACCAATCTCTTG
>Brenda761_O10	GAATGGACAATTATTTCCCAGTCAAGACCGAATCTTCCTCCGAAAGTGGCTTTCTAGATTCCAGTCTTG
>Brenda761_O11	AAGGATTAGTAAATCAATATCTGCTGGTTCTAGTCCTACTTGAGCAAGACTGGAATCTAGAAAGCCACTTTCGGAG
>Brenda761_O12	CTCAAGTAGGACTAGAACCAGCAGATATTGATTTACTAATCCTTTCACACTTACACCTTGACCATGCCGG
>Brenda761_O13	GCTACGATCTTAGTTTTGCCATTATCGAAAAGTCTAGCGTTACCGGCATGGTCAAGGTGTAAGTGTGA
>Brenda761_O14	TAACGCTAGACTTTTCGATAATGGCAAAACTAAGATCGTAGCTAATAGAAAGGAACTTGAAGGGGTTCAGGAAATTATGGG
>Brenda761_O15	CGAAATCAGCTTTTAAATGACCACCCAGGTGAGATCCCATAATTTCCTGAACCCCTTCAAGTTCCTTTCTATTA
>Brenda761_O16	ATCTCACCTGGGTGGTCATTTAAAAGCTGATTTCGAAGGTTTAAAAATAGATGCCATAGAGGGCGATACTGAGA
>Brenda761_O17	GAGTATCGATGACACTTACCCCAGGTACGATCTCAGTATCGCCCTCTATGGCATCTATTTTTAAACCTT
>Brenda761_O18	TCGTACCTGGGGTAAGTGTCATCGATACTCCTGGTCACACCTGGGGTACTATGTCTCT
>Brenda761_O19	TGTCCCGTCGTCTGGAAGATCAACTTGTAGAGACATAGTACCCCAGGTGTGACCAG
>Brenda761_O20	ACAAGTTGATCTTCCAGACGACGGGACAAAGATATTTACATCTGATGCGGTGTATTTACGTGATAGCTTCG
>Brenda761_O21	GGCTGCTCCTATTGCTGGCGGTCCGAAGCTATCACGTAAATACACCGCATCAGATGTAAATATCTT
>Brenda761_O22	GACCGCCAGCAATAGGAGCAGCCGTCGTATGGAATAACTTGTTATGGTTAGAGTCTGTGGAAAAG
>Brenda761_O23	CGGCGTTAGTACGTTCTTGTATCCTACGCAGCTTTTCCACAGACTCTAACCATAACAAGTTATTCCATACGAC
>Brenda761_O24	CTGCGTAGGATACAAGAACGTACTAACGCCGAAATGATTTTTGGCCATGAGAGTGAACAGACAAGCC
>Brenda761_O25	GTGTCCTTGATGGGCCCAACGAATCTGGCTTGTCTGTTCACTCTCATGGCCAAAAATCATTT
>Brenda761_O26	AGATTCGTTGGGCCCATCAAGGACACTACCAGGGATCCGGGGgagc
>Brenda761_O27	GAGAGCCGGAATTTaacactagaacccagggctcCCCCGGATCCCTGGTA
>Brenda761_O28	cctgggttctagtgttAAATTCCGGCTCTCTCCGAGTGCCGTCTTGAATC
>Brenda760_O1	GCATGAAttccccagaatgccagacatcttCCCGTGATCGATAGTGCACA
>Brenda760_O2	aagatgtctggcattctggggaaTTCATGCCATGCGAGGAGTTAGAGATTGTGTGGAAGAATATTAAAGC
>Brenda760_O3	GTTCGCAATCTGCTAAGGCACGAGCTTCTGCTTTAATATTCTTCCACACAATCTCTAACTCCTCGCATG
>Brenda760_O4	AGAAGCTCGTGCCTTAGCAGATTGCGAACCCATGTTGGCTTCCTTTTATCACGCGACA
>Brenda760_O5	TGCCGATCCCAGGTTCTCATGTTTCAGTAATGTCGCGTGATAAAAGGAAGCCAACATGG
>Brenda760_O6	TTACTGAAACATGAGAACCTGGGATCGGCACTGAGCTACATGCTGGCGAACAAATTAGCAAGT
>Brenda760_O7	TCTACTACCTCACGAATAGCAATAGCAGGCATAATTGGACTTGCTAATTTGTTCGCCAGCATGTAGCTCAG
>Brenda760_O8	CCAATTATGCCTGCTATTGCTATTCGTGAGGTAGTAGAAGAAGCGTATGCGGCCGATCCCG
>Brenda760_O9	GCCTGAATATCACAAGCCGCGCTAGCTATCATTTCGGGATCGGCCGCATACGCTTCT
>Brenda760_O10	AAATGATAGCTAGCGCGGCTTGTGATATTCAGGCAGTCAGGACTAGAGATCCTGCCGTGG
>Brenda760_O11	GCATGAAATCCCTTAAGATATAACAACGGGGTGGAATACTTATCCACGGCAGGATCTCTAGTCCTGACT
>Brenda760_O12	ATAAGTATTCCACCCCGTTGTTATATCTTAAGGGATTTCATGCACTTCAGGCCTACAGGATCGGACACT
>Brenda760_O13	TGCACGACGACCTTTGTTCCAAAGCCAGTGTCCGATCCTGTAGGCCTGAAGT
>Brenda760_O14	GGCTTTGGAACAAAGGTCGTCGTGCACTAGCGATTTTTCTTCAGAACCAAGTTAGCGTTTCGT
>Brenda760_O15	CGCAGCCGGATGGATATCGACTTGGAACGAAACGCTAACTTGGTTCTGAAGAAAAATCGCTAG
>Brenda760_O16	TCCAAGTCGATATCCATCCGGCTGCGAAGATAGGTAGGGGCATCATGCTTGATCATGC
>Brenda760_O17	CCGCTGTTTCGCCCACTACAATACCAGTAGCATGATCAAGCATGATGCCCCTACCTATCTT
>Brenda760_O18	TACTGGTATTGTAGTGGGCGAAACAGCGGTGATCGAAGACGATGTGTCTATCCTACAGTCCG
>Brenda760_O19	CCGGTGCCGCCCAGTGTGACGGACTGTAGGATAGACACATCGTCTTCGATCA
>Brenda760_O20	TCACACTGGGCGGCACCGGCAAAACGTCGGGCGATAGGCATCCA
>Brenda760_O21	CCCCTATCATGACCCCCTCTCTGATCTTTGGATGCCTATCGCCCGACGTTTTG
>Brenda760_O22	AAGATCAGAGAGGGGGTCATGATAGGGGCGGGGGCTAAAATTCTTGGTAATATTGAAGTTGGTAGA
>Brenda760_O23	ACTACTGAACCAGCACCTATCTTGGCTCCTCTACCAACTTCAATATTACCAAGAATTTTAGCCCCCG
>Brenda760_O24	GGAGCCAAGATAGGTGCTGGTTCAGTAGTCTTGCAACCCGTGCCTCCCC
>Brenda760_O25	GGTACGCCGGCCGCAGTGGTATGGGGAGGCACGGGTTGCAAG
>Brenda760_O26	ATACCACTGCGGCCGGCGTACCGGCACGTATTGTAGGGAAACCCGGA
>Brenda760_O27	AGTGTTGGTCCATATCCATGGATGGTTTATCTGATCCGGGTTTCCCTACAATACGTGCC
>Brenda760_O28	TCAGATAAACCATCCATGGATATGGACCAACACTTCAATGGGATACATCATACATTTGAGTATGGGGATGG
>Brenda760_O29	ggccacgcttCATCGGATCCGATGCCATCCCCATACTCAAATGTATGATGTATCCCATTGA
>Brenda760_O30	CATCGGATCCGATGaagcgtggcctggatctttaGCATGGGTTGTTTACAGTGGACG
>Brenda760_O31	GGGGTTCTAAGACTACACGTTTTCCGGAAGCGTCCACTGTAAACAACCCATGCtaaagatcca
>Brenda760_O32	CTTCCGGAAAACGTGTAGTCTTAGAACCCCTCCGAGTGCCGTCTTGAATC
>Brenda76_O1	TCCATGAAttctcacctggggtacgactaatCCCGTGATCGATAGTGCACA
>Brenda76_O2	attagtcgtaccccaggtgagaaTTCATGGAAGAACTGTTCAAAAAACATAAGATCGTTGCCGTGCT
>Brenda76_O3	TCCTTAGCCTCTTCAACGGAATTAGCCCTTAGCACGGCAACGATCTTATGTTTTTTGAACAGTTCT
>Brenda76_O4	AAGGGCTAATTCCGTTGAAGAGGCTAAGGAAAAGGCTCTTGCTGTTTTCGAAGGCGG
>Brenda76_O5	GCGTCGGGAACTGTAAAAGTTATCTCAATTAAATGCACCCCGCCTTCGAAAACAGCAAGAGCCTTT
>Brenda76_O6	GGTGCATTTAATTGAGATAACTTTTACAGTTCCCGACGCGGATACGGTAATAAAGGAACTATCCTTTCTTAAGGAAAAAGGG
>Brenda76_O7	GGTAACCGTGCCCGCCCCTATAATAGCCCCTTTTTCCTTAAGAAAGGATAGTTCCTTTATTACCGTATCC
>Brenda76_O8	GCTATTATAGGGGCGGGCACGGTTACCTCCGTTGAACAATGTCGTAAGGCCGTAGA
>Brenda76_O9	GATGAGGGCTTACAATAAATTCTGCTCCCGACTCTACGGCCTTACGACATTGTTCAACGGA
>Brenda76_O10	GTCGGGAGCAGAATTTATTGTAAGCCCTCATCTAGATGAGGAAATCTCTCAATTCTGCAAGGAGAAGG
>Brenda76_O11	GGAGTCATGACCCCAGGCATGTAAAATACACCCTTCTCCTTGCAGAATTGAGAGATTTCCTCATCTA
>Brenda76_O12	GTGTATTTTACATGCCTGGGGTCATGACTCCTACCGAACTTGTCAAAGCAATGAAGTTAGGGCA
>Brenda76_O13	ACAACTTCCCCCGGAAATAGCTTCAATATCGTATGCCCTAACTTCATTGCTTTGACAAGTTCGGTA
>Brenda76_O14	TACGATATTGAAGCTATTTCCGGGGGAAGTTGTCGGCCCGCAATTCGTTAAAGCAATGAAAGG
>Brenda76_O15	TGTAGGGACAAATTTGACGTTTGGGAAAGGCCCTTTCATTGCTTTAACGAATTGCGGGCCG
>Brenda76_O16	GCCTTTCCCAAACGTCAAATTTGTCCCTACAGGTGGGGTAAATCTTGACAATGTTTGCGAATGG
>Brenda76_O17	CGACCCCAACTGCTAAAACACCTGCTTTAAACCATTCGCAAACATTGTCAAGATTTACCCCACC
>Brenda76_O18	TTTAAAGCAGGTGTTTTAGCAGTTGGGGTCGGCTCGGCCCTGGTTAAGGGAACT
>Brenda76_O19	CGCTTTTGCCTTTTCTCTCACTTCATCGGGAGTTCCCTTAACCAGGGCCGAGC
>Brenda76_O20	CCCGATGAAGTGAGAGAAAAGGCAAAAGCGTTCGTTGAAAAGATCAGGGGTTGCACGG
>Brenda76_O21	CACCCATCCACGGTGGATCCCTCCGTGCAACCCCTGATCTTTTCAACGAA
>Brenda76_O22	AGGGATCCACCGTGGATGGGTGAATTTATTCACTTCTGCTGACCAGTCGGTGCC
>Brenda76_O23	CCCGTTCCGGTGATCGTCGTTACCGGCACCGACTGGTCAGCAGAAGTGAATAAATT
>Brenda76_O24	GGTAACGACGATCACCGGAACGGGGAGACGAAAACTCTCCGTTATTTATGAAATAGTTACTAAGGCTACTTTAAC
>Brenda76_O25	CCCATGTTCGTCGCTGCGGTATATGTGAGTTAAAGTAGCCTTAGTAACTATTTCATAAATAACGGAGAGTTTTCGTCTC
>Brenda76_O26	TCACATATACCGCAGCGACGAACATGGGGGTAGCCTGACTGATGAGCCGCC
>Brenda76_O27	GGCGGCAGATTATCCCTTTAAGATTGCATCCGGCGGCTCATCAGTCAGGCTACC
>Brenda76_O28	GGATGCAATCTTAAAGGGATAATCTGCCGCCTTTAGATGCGGctagggtgctacttgtgg
>Brenda76_O29	CCGGCATTAGGGGTACTCAACGTACGttccacaagtagcaccctagCCGCATCTAAA
>Brenda76_O30	aaCGTACGTTGAGTACCCCTAATGCCGGTCCGAGTGCCGTCTTGAATC
>Brenda759_O1	CCATGAAttcgtcgcctagttagtcttgggCCCGTGATCGATAGTGCACA
>Brenda759_O2	cccaagactaactaggcgacgaaTTCATGGTGGTAAAAGTCGGCGTATTGAAGATGGGAGC
>Brenda759_O3	TCTCGTCAAGCAAGTATTCAACTAATAACGCAGTACCTATGGCTCCCATCTTCAATACGCCGACTTTTACCA
>Brenda759_O4	CATAGGTACTGCGTTATTAGTTGAATACTTGCTTGACGAGAGAGCTGATAGGGAAGACATAGAAGTCAGAGTAGTGA
>Brenda759_O5	CTTCCGGTTGCATCTTAGCTCCGGATGTCACTACTCTGACTTCTATGTCTTCCCTATCAGCTC
>Brenda759_O6	CATCCGGAGCTAAGATGCAACCGGAAGAGGCTGTTGTCGCCGAAAAATTAAAGGAGTTTG
>Brenda759_O7	CGGCATTAGGGCTAACGACTATAACAACATCAGGATCAAACTCCTTTAATTTTTCGGCGACAACAGCCT
>Brenda759_O8	ATCCTGATGTTGTTATAGTCGTTAGCCCTAATGCCGCCCTTCCAGGTCCCAAAGCCG
>Brenda759_O9	CGGCTTACCTTCGAATGCCTCCCTAGCGGCTTTGGGACCTGGAAGGG
>Brenda759_O10	CTAGGGAGGCATTCGAAGGTAAGCCGGTCATTGTTATAAGCGATGCGCCCGCTAAAAAGG
>Brenda759_O11	AGATATACCCAAATCCTTTCTCTTTTAGCTCGTCTTTGGCCTTTTTAGCGGGCGCATCGCTTATAACAATGAC
>Brenda759_O12	CCAAAGACGAGCTAAAAGAGAAAGGATTTGGGTATATCTTAATCAACGCGGATTCTATGATAGGCGCCC
>Brenda759_O13	CGGTGGGGTCTAGGAACTCCCTACGGGCGCCTATCATAGAATCCGCGTTGATTA
>Brenda759_O14	GTAGGGAGTTCCTAGACCCCACCGAAATGGCGCTGTTTAACGCTGACGTTGTTAAAGT
>Brenda759_O15	GAAAGCACCGGTCGCGGCAAGAACTTTAACAACGTCAGCGTTAAACAGCGCCATTT
>Brenda759_O16	TCTTGCCGCGACCGGTGCTTTCAGGCTGGTTCAGGAAGCAATCGATAAAGTCA
>Brenda759_O17	CAGGTTGTTTCCCGGCCTTTATGTCTTCAATGACTTTATCGATTGCTTCCTGAACCAGCCT
>Brenda759_O18	TTGAAGACATAAAGGCCGGGAAACAACCTGAATTACCTCAGATTGTGGTCACGGCAGAGA
>Brenda759_O19	GCATAAGGATTTGAAAATTTACCTGCTTCGACAGCCTTCTCTGCCGTGACCACAATCTGAGGTAATT
>Brenda759_O20	AGGCTGTCGAAGCAGGTAAATTTTCAAATCCTTATGCGAAAGCCAAGGCTATGGCCGCCT
>Brenda759_O21	GACGTCTATATCAGCCACCTTTTCTGCGATGTAAAAGGCGGCCATAGCCTTGGCTTTC
>Brenda759_O22	TTTACATCGCAGAAAAGGTGGCTGATATAGACGTCAAAGGATGCTTTATCGAGAAAGATCCAGAGAAGTACATCC
>Brenda759_O23	CTCATCATTTCATGAGCGCTCGCAACAAGAGGGATGTACTTCTCTGGATCTTTCTCGATAAAGCATCCTTT
>Brenda759_O24	CTCTTGTTGCGAGCGCTCATGAAATGATGAGAATCGCGGCTATACTTGCAGATCAAGCCAG
>Brenda759_O25	GCGTGCGGATTACGAAAAACTGTATCATTAGATTTTTCAATTTCTCTGGCTTGATCTGCAAGTATAGCCGCGATT
>Brenda759_O26	AGAAATTGAAAAATCTAATGATACAGTTTTTCGTAATCCGCACGCCAAAGATGGCAAGATTTTAGGAAAGACTCAATTGATGGC
>Brenda759_O27	gggcAAAGGGATCCTTCGGGCTTAGCCATCAATTGAGTCTTTCCTAAAATCTTGCCATCTTTG
>Brenda759_O28	TAAGCCCGAAGGATCCCTTTgcccttttgactttggtaggGTACAGTGAATATCCATCCC
>Brenda759_O29	TGAAGAAAAGAAACAACAAAACTGAGCAAGTTCCGGGGGATGGATATTCACTGTACcctaccaaagtcaaaa
>Brenda759_O30	CCGGAACTTGCTCAGTTTTGTTGTTTCTTTTCTTCATCCGAGTGCCGTCTTGAATC
>Brenda758_O1	GGACATGAAttcgtaagaccccaaatcgcgtaCCCGTGATCGATAGTGCACA
>Brenda758_O2	tacgcgatttggggtcttacgaaTTCATGTCCACCCCCAGGATCGCCTTTATAGGG
>Brenda758_O3	CAATAAGACTCGCCGCCATATTGCCTGCCCCTATAAAGGCGATCCTGGGGGT
>Brenda758_O4	GCAGGCAATATGGCGGCGAGTCTTATTGGCGGGTTACGTGCACAAGGCGT
>Brenda758_O5	TGGCCCTTATTTGAGCGGCAGGGACGCCTTGTGCACGTAACCCGC
>Brenda758_O6	CCCTGCCGCTCAAATAAGGGCCAGTGACCCGGGGGCAGAACAG
>Brenda758_O7	CGATTGCAAACTCCCCTGCTATTTTTGCACGCTGTTCTGCCCCCGGGTCAC
>Brenda758_O8	CGTGCAAAAATAGCAGGGGAGTTTGCAATCGACGTTGTCGAGAGCAATGCCGAAGCG
>Brenda758_O9	CAGATAAGACGACGACATCCGCATCAGCTACCGCTTCGGCATTGCTCTCGACAACGT
>Brenda758_O10	GTAGCTGATGCGGATGTCGTCGTCTTATCTGTAAAGCCGCAAGCCATGAAAGCAGTCTGC
>Brenda758_O11	CAATGCGGGGGCAAGCGCTTGGCAGACTGCTTTCATGGCTTGCGGCTTTA
>Brenda758_O12	CAAGCGCTTGCCCCCGCATTGAAGCCGGAGCAACTAATCGTTTCAATCGCT
>Brenda758_O13	CTCTAGAGAAGCACAGGGGATTCCAGCAGCGATTGAAACGATTAGTTGCTCCGGCTT
>Brenda758_O14	GCTGGAATCCCCTGTGCTTCTCTAGAGGCGTGGTTGGGACAACCCCG
>Brenda758_O15	AGTATTGGGCATGCATCTAACCACGGGACGGGGTTGTCCCAACCACGC
>Brenda758_O16	TCCCGTGGTTAGATGCATGCCCAATACTCCAGCACTGTTGAGGCAGGGTGC
>Brenda758_O17	CACTTGCGCATTCGCATAAAGGCCACTGGCACCCTGCCTCAACAGTGCTGG
>Brenda758_O18	CAGTGGCCTTTATGCGAATGCGCAAGTGAGTGCTGCGCAATGCGAACAGGCC
>Brenda758_O19	CCCACGGCAGATAGCAGCTGACCGGCCTGTTCGCATTGCGCAGCACT
>Brenda758_O20	GGTCAGCTGCTATCTGCCGTGGGAATTGCACTTTGGTTAGACGATGAGGCTCAGA
>Brenda758_O21	CCTGAGCCCGATACAGCAGTAACTGCATCTATCTGAGCCTCATCGTCTAACCAAAGTGCAATT
>Brenda758_O22	TAGATGCAGTTACTGCTGTATCGGGCTCAGGCCCTGCGTATTTTTTCCTACTTATGCAGGCTATGA
>Brenda758_O23	CCCCAACTTCTCTCCCGCATCCGTCATAGCCTGCATAAGTAGGAAAAAATACGCAGGG
>Brenda758_O24	CGGATGCGGGAGAGAAGTTGGGGTTATCGAGAGAAACTGCAAGTAGACTAACTTTGCAGACTG
>Brenda758_O25	GGGCCATTTGAGCCGCCCCTAATGCAGTCTGCAAAGTTAGTCTACTTGCAGTTTCTCTCGATAA
>Brenda758_O26	CATTAGGGGCGGCTCAAATGGCCCTGTCTTCGGAGGTAGAGCCGGCA
>Brenda758_O27	CGTTGGGTGAAGTAACTCTCCTTCTCAACTCTGCCGGCTCTACCTCCGAAGACA
>Brenda758_O28	GAGTTGAGAAGGAGAGTTACTTCACCCAACGGAACTACTGAGGCCGCAATAAAAAGTTTCCAAGC
>Brenda758_O29	GCTTGCTCTACAAGCGCTTCAAACCCGTTAGCTTGGAAACTTTTTATTGCGGCCTCAGTAGTTC
>Brenda758_O30	TAACGGGTTTGAAGCGCTTGTAGAGCAAGCTCTTAACGCTGCGAGCCAAAGGAGCG
>Brenda758_O31	CCTGTCCAAGCTGCTCTGCTAATTCGGCGCTCCTTTGGCTCGCAGCGTTAAGA
>Brenda758_O32	CCGAATTAGCAGAGCAGCTTGGACAGGGATCCATCAtgataactaggcggtccatcTGT
>Brenda758_O33	CGCCAAAGCACTGGGCACGGACAgatggaccgcctagttatcaTGATGGATC
>Brenda758_O34	CCGTGCCCAGTGCTTTGGCGTCCGAGTGCCGTCTTGAATC
>Brenda757_O1	TCCATGAAttcccgggacgagattagtacaaCCCGTGATCGATAGTGCACA
>Brenda757_O2	ttgtactaatctcgtcccgggaaTTCATGGAAATATTGCCAATTCTTTCCGATTCCTACACTTTAGGCTTC
>Brenda757_O3	CGATAGACTCGGCCATTTTTCCTGCACCTATGAAGCCTAAAGTGTAGGAATCGGAAAGAATTGGCAATATT
>Brenda757_O4	ATAGGTGCAGGAAAAATGGCCGAGTCTATCGCTAAAGGGGCAAGCAGATCGGGAGTC
>Brenda757_O5	GTGCGCCGTTACAATACGACTGCTAGGTAGGACTCCCGATCTGCTTGCCCCTTTAG
>Brenda757_O6	CTACCTAGCAGTCGTATTGTAACGGCGCACAGTAACCCGTCCCGTCGTGCC
>Brenda757_O7	AGCACCGTAATGCCGATACTCTCAAACGCGGCACGACGGGACGGGTTACT
>Brenda757_O8	GCGTTTGAGAGTATCGGCATTACGGTGCTAAGCAGTAATGACGATGTTGTAAGAGCGAGTAATGTTGT
>Brenda757_O9	CCAATTGGGGCTTGACGGAAAACACGACAACATTACTCGCTCTTACAACATCGTCATTACTGCTT
>Brenda757_O10	CGTGTTTTCCGTCAAGCCCCAATTGGTGAAGGACGTGGTTTTGAAGCTTAAGCCTCT
>Brenda757_O11	GCAACAGACACCAGCAACTTGTCTTTGGTAAGTAGAGGCTTAAGCTTCAAAACCACGTCCTTCA
>Brenda757_O12	ACTTACCAAAGACAAGTTGCTGGTGTCTGTTGCTGCGGGCATCAAGTTGAAAGACCTTCAAG
>Brenda757_O13	CGAATGAAACGTTCATGGCCAGCCCATTCTTGAAGGTCTTTCAACTTGATGCCCGCA
>Brenda757_O14	AATGGGCTGGCCATGAACGTTTCATTCGTGTAATGCCGAACACACCCGCTGC
>Brenda757_O15	GACATAACAGATGCTGCTTGGCCGACGGCAGCGGGTGTGTTCGGCATTACA
>Brenda757_O16	CGTCGGCCAAGCAGCATCTGTTATGTCCCTAGGTGGTGCTGCAACCGAGG
>Brenda757_O17	GAACCAAACAACTGGGAAATTAGGTTTGCGTCTTCCTCGGTTGCAGCACCACCTAGG
>Brenda757_O18	AAGACGCAAACCTAATTTCCCAGTTGTTTGGTTCTATTGGCAAGATCTGGAAAGCTGACGACAAATTTTTCG
>Brenda757_O19	CCAGAGCCGCTTAGACCAGTAATTGCGTCGAAAAATTTGTCGTCAGCTTTCCAGATCTTGCCAATA
>Brenda757_O20	ACGCAATTACTGGTCTAAGCGGCTCTGGTCCCGCATACATCTATCTGGCTATCGAGGC
>Brenda757_O21	AGCCACACCGCCGTCTGCTAGAGCCTCGATAGCCAGATAGATGTATGCGGGA
>Brenda757_O22	TCTAGCAGACGGCGGTGTGGCTGCCGGACTGCCGAGGGATTTGG
>Brenda757_O23	CTGTCTGGCTGGCTAAGGACAGGGCCAAATCCCTCGGCAGTCCGGC
>Brenda757_O24	CCCTGTCCTTAGCCAGCCAGACAGTATTGGGGGCCGCATCTATGGCTACG
>Brenda757_O25	TGTCCGGGATGCTTGCCGCTTAGCGTAGCCATAGATGCGGCCCCCAATA
>Brenda757_O26	CTAAGCGGCAAGCATCCCGGACAACTAAAAGATGACGTCACTAGCCCCGGC
>Brenda757_O27	TGAACACCGGCTATCGTGGTCCCGCCGGGGCTAGTGACGTCATCTTTTAGT
>Brenda757_O28	GGGACCACGATAGCCGGTGTTCATGAACTTGAAAAAGGTGGGTTTAGGGGGA
>Brenda757_O29	GCAGCGGCCACTACAGCGTTCATTAGTGTCCCCCTAAACCCACCTTTTTCAAGTTCA
>Brenda757_O30	CACTAATGAACGCTGTAGTGGCCGCTGCAAAAAGGTCCCGTGAACTGTCTGGATCC
>Brenda757_O31	GCGAcagagcaccctataaaacgcCAGAGGATCCAGACAGTTCACGGGACCTTTTT
>Brenda757_O32	TCTGgcgttttatagggtgctctgTCGCTCCGAGTGCCGTCTTGAATC
>Brenda756_O1	CCGTCATGAAttctgcgaaatacccatcctgaaCCCGTGATCGATAGTGCACA
>Brenda756_O2	ttcaggatgggtatttcgcagaaTTCATGACGGTGAGGAAAAATCAGGCCAGCCTAACGG
>Brenda756_O3	TGCTGCCACAAATCTCCTTTTTTCCTCCGCCGTTAGGCTGGCCTGATTTTTCCTCA
>Brenda756_O4	CGGAGGAAAAAAGGAGATTTGTGGCAGCATTACTTGAGTTGAAGCGTACCGGTCGTTATGAC
>Brenda756_O5	GGATAAACGCATTATGGGTGGTGACAAAGGCGTCATAACGACCGGTACGCTTCAACTCAAGTAA
>Brenda756_O6	GCCTTTGTCACCACCCATAATGCGTTTATCCTGGGCGATACAGATAATGGAGAACGTACAGG
>Brenda756_O7	CAGGGAAGGAAGCTAGGTGATCTGTGCCCTGTACGTTCTCCATTATCTGTATCGCCCA
>Brenda756_O8	GCACAGATCACCTAGCTTCCTTCCCTGGCACAGAAGATTCTTGCTAGAGTTCGAAAGGGC
>Brenda756_O9	GGCTACGGACGCATCGACAGATTGTAGGGCCCTTTCGAACTCTAGCAAGAATCTTCTGTGC
>Brenda756_O10	CCTACAATCTGTCGATGCGTCCGTAGCCCTGCCCTACTGGGATTGGTCTGCC
>Brenda756_O11	GGGCCCATAGCGAAGAACGTGTACTTCTATCGGCAGACCAATCCCAGTAGGGCAG
>Brenda756_O12	GATAGAAGTACACGTTCTTCGCTATGGGCCCCTGATTTCTTAGGCGGAACCGGACGTT
>Brenda756_O13	GTCCGTCCATTACCTGTCCATCTCTGGAACGTCCGGTTCCGCCTAAGAAATCAG
>Brenda756_O14	CCAGAGATGGACAGGTAATGGACGGACCCTTCGCCGCAAGTGCAGGTAACTG
>Brenda756_O15	CGTCCGTCGACTCTTACGTTAATGGGCCAGTTACCTGCACTTGCGGCGAAGG
>Brenda756_O16	GCCCATTAACGTAAGAGTCGACGGACGTACGTTCCTTCGTCGTGCACTAGGTGC
>Brenda756_O17	CCTTGTGGGAAGCTCACTAACCCCCGCACCTAGTGCACGACGAAGGAACGTA
>Brenda756_O18	GGGGGTTAGTGAGCTTCCCACAAGGGCTGAGGTCGACAGTGTTTTGGCTATGG
>Brenda756_O19	CACTATTCCACGGTGCCATGTCATAAGTGGCCATAGCCAAAACACTGTCGACCTCAGC
>Brenda756_O20	CCACTTATGACATGGCACCGTGGAATAGTGGCTCTGACGGCTTTAGGAATCATCTTGAAGG
>Brenda756_O21	TGTACACGGTTATGTAAATTCACCCCTCTCCAGCCTTCAAGATGATTCCTAAAGCCGTCAGAGC
>Brenda756_O22	CTGGAGAGGGGTGAATTTACATAACCGTGTACATGTCTGGGTCGGTGGTCAGATGG
>Brenda756_O23	ACAGGATCGTTTGGAGAAACACCAGTGGCCATCTGACCACCGACCCAGACA
>Brenda756_O24	CCACTGGTGTTTCTCCAAACGATCCTGTGTTTTGGCTTCATCATGCTTATATCGACAAATTGTGGG
>Brenda756_O25	GGAAGGATGTCTCCTTTGCCACTCCGCCCACAATTTGTCGATATAAGCATGATGAAGCCAAAAC
>Brenda756_O26	CGGAGTGGCAAAGGAGACATCCTTCCAGCCCCTATTTGCCAGGTGGCG
>Brenda756_O27	GGTTTCATTGTCTCGTTTAGATCAACAACATTTGGTGTTCCGCCACCTGGCAAATAGGGGCT
>Brenda756_O28	GAACACCAAATGTTGTTGATCTAAACGAGACAATGAAACCTTGGAATGACACCACGCCAGCCG
>Brenda756_O29	TCGAAGGTATAATGTCTTGTGTGGTCAAGCAGAGCGGCTGGCGTGGTGTCATTCCAA
>Brenda756_O30	CTCTGCTTGACCACACAAGACATTATACCTTCGATGTTGGATCCGCATtcgagacattccc
>Brenda756_O31	CAAGGTCCTGGAACTCAACTTTCtgaacctgggaatgtctcgaATGCGGATCCAACA
>Brenda756_O32	aggttcaGAAAGTTGAGTTCCAGGACCTTGTCCGAGTGCCGTCTTGAATC
>Brenda755_O1	TCCATGAAttcgccgaccgacattcttatgaCCCGTGATCGATAGTGCACA
>Brenda755_O2	tcataagaatgtcggtcggcgaaTTCATGGAAGAGTCTAAAGTTAGCATGATGAATTGTAACAACGAAGGAAGA
>Brenda755_O3	TGTGACCAATGCAGTAGTCCCTTTTAATGACCATCTTCCTTCGTTGTTACAATTCATCATGCTAACTTTAGACTCT
>Brenda755_O4	TGGTCATTAAAAGGGACTACTGCATTGGTCACAGGAGGGAGCAAGGGTATTGGGTACG
>Brenda755_O5	GCACCAAGTCCGGCCAATTCTTCAACTATTGCGTACCCAATACCCTTGCTCCCTCC
>Brenda755_O6	CAATAGTTGAAGAATTGGCCGGACTTGGTGCCCGTGTTTATACATGTAGTAGAAATGAGAAAGAATTGGATGAGTG
>Brenda755_O7	TCCACGTTTAATCCTTTTTCCCTCCAGATTTCTAGACACTCATCCAATTCTTTCTCATTTCTACTACATGTATAAACACGG
>Brenda755_O8	TCTAGAAATCTGGAGGGAAAAAGGATTAAACGTGGAAGGCTCCGTCTGTGATCTATTGTCAAGAACAG
>Brenda755_O9	CGAATACATGAGCCACTGTTTGCATTAGTTTGTCTCTCTCTGTTCTTGACAATAGATCACAGACGGAGCCT
>Brenda755_O10	AGAGAGACAAACTAATGCAAACAGTGGCTCATGTATTCGATGGAAAATTAAATATTTTGGTAAATAACGCAGGAGTCGTCATTCATAAGG
>Brenda755_O11	CCCCATAATGATGTTATAATCTTTTTCCGTGAAATCCTTTGCTTCCTTATGAATGACGACTCCTGCGTTATTTACCAAAATATTTAATTTTCCAT
>Brenda755_O12	AAGCAAAGGATTTCACGGAAAAAGATTATAACATCATTATGGGGACCAACTTCGAAGCAGCGTATCACCTATCC
>Brenda755_O13	CCGTTCTGTGAGGCTTTAAGCAATGGATAAGCTATTTGGGATAGGTGATACGCTGCTTCGAAGTTGGT
>Brenda755_O14	CAAATAGCTTATCCATTGCTTAAAGCCTCACAGAACGGTAATGTCATATTTTTATCATCAATTGCAGGCTTCAGTGCCC
>Brenda755_O15	CCTTTCGAGGCACTGTATAAACTTACGGAAGGTAGGGCACTGAAGCCTGCAATTGATGATAAAAATATGACATTA
>Brenda755_O16	TACCTTCCGTAAGTTTATACAGTGCCTCGAAAGGGGCAATTAATCAAATGACGAAATCCTTGGCGTGT
>Brenda755_O17	ACTGAGTTGACACGTATGTTATCCTTTGCCCATTCACACGCCAAGGATTTCGTCATTTGATTAATTGCC
>Brenda755_O18	GAATGGGCAAAGGATAACATACGTGTCAACTCAGTTGCTCCTGGCGTCATCTTAACACCACT
>Brenda755_O19	TCTTCTTTCTGATGTGGATTTTTCTTAATTGCCGTTTCTACAAGTGGTGTTAAGATGACGCCAGGAGCA
>Brenda755_O20	TGTAGAAACGGCAATTAAGAAAAATCCACATCAGAAAGAAGAAATAGACAATTTTATAGTTAAAACCCCTATGGGAAGGGCAG
>Brenda755_O21	GCGATTAGCGCGCTAACTTCTTGAGGCTTTCCTGCCCTTCCCATAGGGGTTTTAACTATAAAATTGTCTATT
>Brenda755_O22	GAAAGCCTCAAGAAGTTAGCGCGCTAATCGCATTCCTATGTTTCCCCGCTGCGTCC
>Brenda755_O23	CCATCCGCCCAGATGATTTGACCGGTTATATAGGACGCAGCGGGGAAACATAGGAAT
>Brenda755_O24	TATATAACCGGTCAAATCATCTGGGCGGATGGTGGTTTTACGGCAAACGGCGGGT
>Brenda755_O25	gcgatgaagctgcGCATGGATCCAAACCCGCCGTTTGCCGTAAAACCA
>Brenda755_O26	TTGGATCCATGCgcagcttcatcgctatcgtcAGGCACTCTGTTGGGATTGCC
>Brenda755_O27	CAGCTTGGGCCCTTAAAGGTTCCCTGGCAATCCCAACAGAGTGCCTgacgata
>Brenda755_O28	AGGGAACCTTTAAGGGCCCAAGCTGTCCGAGTGCCGTCTTGAATC
>Brenda754_O1	GCTCATGAAttctgggtaaaatagggccaaccCCCGTGATCGATAGTGCACA
>Brenda754_O2	ggttggccctattttacccagaaTTCATGAGCATGCAAGAAAAGATCATGAGGGAACTTCACGTGA
>Brenda754_O3	CCTGTCTTCGATTTCCTGTTTAGGATCTATACTCGGTTTCACGTGAAGTTCCCTCATGATCTTTTCTTGCAT
>Brenda754_O4	AACCGAGTATAGATCCTAAACAGGAAATCGAAGACAGGGTAAACTTTCTAAAACAATACGTGAAGAAAACAGGAGCCAAGG
>Brenda754_O5	CCGCCTGAAATGCCCAGGACGAAACCCTTGGCTCCTGTTTTCTTCACGTATTGTTTTAGAAAGTTTAC
>Brenda754_O6	GTTTCGTCCTGGGCATTTCAGGCGGACAGGATAGCACCTTGGCCGGTAGG
>Brenda754_O7	GATGCTTTCGACTGCCAATTGCGCCAACCTACCGGCCAAGGTGCTATCCTGT
>Brenda754_O8	TTGGCGCAATTGGCAGTCGAAAGCATCCGTGAGGAGGGTGGGGATGCA
>Brenda754_O9	TGGGGCAGTCTGACGGCAATGAATTGTGCATCCCCACCCTCCTCACG
>Brenda754_O10	CAATTCATTGCCGTCAGACTGCCCCATGGAACACAGCAAGACGAAGACGACGC
>Brenda754_O11	TCCAACTTTTATCAGGCTTTATAAACTTTAACGCCAGTTGCGCGTCGTCTTCGTCTTGCTGTGTTCCA
>Brenda754_O12	GCAACTGGCGTTAAAGTTTATAAAGCCTGATAAAAGTTGGAAGTTCGATATAAAGTCCACCGTGTCAGCCTTTTC
>Brenda754_O13	GTTAGCTGATCTCCTGTTTCCTGTTGATATTGGTCAGAAAAGGCTGACACGGTGGACTTTATATCGAACT
>Brenda754_O14	TGACCAATATCAACAGGAAACAGGAGATCAGCTAACTGACTTCAATAAGGGAAATGTGAAAGCAAGAACCAGA
>Brenda754_O15	GCCTCCTATGGCGTACTGCGCAATCATTCTGGTTCTTGCTTTCACATTTCCCTTATTGAAGTCA
>Brenda754_O16	ATGATTGCGCAGTACGCCATAGGAGGCCAGGAGGGGTTACTTGTTTTAGGAACTGATCAC
>Brenda754_O17	GCCAGTAACGGCCTCTGCGGCGTGATCAGTTCCTAAAACAAGTAACCCCTCCTG
>Brenda754_O18	GCCGCAGAGGCCGTTACTGGCTTCTTTACCAAATATGGGGATGGTGGAGCC
>Brenda754_O19	CGCTTAGTCAAACCGGTTAAAGGAAGAAGGTCGGCTCCACCATCCCCATATTTGGTAAAGAA
>Brenda754_O20	GACCTTCTTCCTTTAACCGGTTTGACTAAGCGTCAAGGACGTACTTTATTGAAAGAACTAGGAGCCC
>Brenda754_O21	CGGCTGTAGGCTCCTTCAAATAAAGACGTTCTGGGGCTCCTAGTTCTTTCAATAAAGTACGTCCTTGA
>Brenda754_O22	CAGAACGTCTTTATTTGAAGGAGCCTACAGCCGACTTGTTGGATGAAAAGCCCCAACAGTCTG
>Brenda754_O23	GTCTATCTCGTCATAAGAAATTCCCAGTTCTGTTTCGTCAGACTGTTGGGGCTTTTCATCCAACAAGT
>Brenda754_O24	ACGAAACAGAACTGGGAATTTCTTATGACGAGATAGACGATTATCTAGAGGGCAAGGAAGTGTCAGCAAAGG
>Brenda754_O25	CGTCATAGAGTATCTCTTCTCTAAAGCCTCGCTCACCTTTGCTGACACTTCCTTGCCCTCTAGATAATC
>Brenda754_O26	TGAGCGAGGCTTTAGAGAAGAGATACTCTATGACGGAACATAAGAGACAAGTACCTGCCAGTATGTTTGACG
>Brenda754_O27	acctgAGTATGCGGATCCTTTCCACCAATCGTCAAACATACTGGCAGGTACTTGTCTCTTATGTTC
>Brenda754_O28	ATTGGTGGAAAGGATCCGCATACTcaggtctagcccctgcaattGGTCTTTACCGAC
>Brenda754_O29	GGTTCCTCGAGAATCGCCGTCATGAGTCGGTAAAGACCaattgcaggggctag
>Brenda754_O30	TCATGACGGCGATTCTCGAGGAACCTCCGAGTGCCGTCTTGAATC
>Brenda753_O1	TCTAACATGAAttccgcttcacaggggataagaaCCCGTGATCGATAGTGCACA
>Brenda753_O2	ttcttatcccctgtgaagcggaaTTCATGTTAGAGCAACCCATCGGAGTGATTGACTCCG
>Brenda753_O3	CACAGTCAGGCCACCCACCCCGGAGTCAATCACTCCGATGGGTTGC
>Brenda753_O4	GGGTGGGTGGCCTGACTGTGGCTAAAGAGATAATGAGACAGCTGCCAAAGGAAAACA
>Brenda753_O5	ACGGACACCTCTTTGTGTCACCAACGTAAATTATGTTTTCCTTTGGCAGCTGTCTCATTATCTCTTTAGC
>Brenda753_O6	TAATTTACGTTGGTGACACAAAGAGGTGTCCGTACGGGCCCAGACCGGAGG
>Brenda753_O7	CCAATAAGTAATTAGTTAATTCCCACGTGTATTGTAGCACCTCTTCCTCCGGTCTGGGCCCGT
>Brenda753_O8	AAGAGGTGCTACAATACACGTGGGAATTAACTAATTACTTATTGGAAAATCATCACATTAAAATGCTGGTTATAGCTTGTAACACCGCA
>Brenda753_O9	ACACTTCTTTGGATATCATCCAACGCAATTGCTGTTGCGGTGTTACAAGCTATAACCAGCATTTTAATGTGATGATTTT
>Brenda753_O10	ACAGCAATTGCGTTGGATGATATCCAAAGAAGTGTTGGAATCCCAGTCGTTGGAGTCATCC
>Brenda753_O11	GGCTGCACGGGCACCAGGTTGGATGACTCCAACGACTGGGATTCCA
>Brenda753_O12	AACCTGGTGCCCGTGCAGCCATCAAAGTTACAGATAATCAGCATATTGGTGTGATTGGAACC
>Brenda753_O13	CTCGTAGGCGTTCGACTTGATGGTGTTTTCGGTTCCAATCACACCAATATGCTGATTATCTGTAACTTTGAT
>Brenda753_O14	GAAAACACCATCAAGTCGAACGCCTACGAGGAAGCCTTGTTAGCATTAAACCCAGACCTGAAAG
>Brenda753_O15	AGGGGGCACGCCAGATTTTCGACTTTCAGGTCTGGGTTTAATGCTAACAAGGCTTC
>Brenda753_O16	TCGAAAATCTGGCGTGCCCCCTGCTTGTACCTTTTGTCGAAAGTGGGAAATTCCT
>Brenda753_O17	GAAGTCTTTACGATCTCATCAGCGGTCTTGTCAAGGAATTTCCCACTTTCGACAAAAGGTACAAGC
>Brenda753_O18	TGACAAGACCGCTGATGAGATCGTAAAGACTTCGTTGTATCCGCTTAAAGACACCAGCATTGACTCC
>Brenda753_O19	TCCTTCAAGATTGGGTAATGAGTGCAACCCAATATAAGGGAGTCAATGCTGGTGTCTTTAAGCGGATACAAC
>Brenda753_O20	CTTATATTGGGTTGCACTCATTACCCAATCTTGAAGGAAGCTATCCAGAGATATATGGGAGAGCACGTGA
>Brenda753_O21	CTTCTCTCGCTGTTTCATCGCCGGAAGAAATTATATTCACGTGCTCTCCCATATATCTCTGGATAGCT
>Brenda753_O22	ATATAATTTCTTCCGGCGATGAAACAGCGAGAGAAGTTTCTACTATCTTAAGCTATAAGGGTCTACTTAACCAGTCGCC
>Brenda753_O23	TGTGGTTAAAAACTGGTGATCGGGAGCGATAGGCGACTGGTTAAGTAGACCCTTATAGCTTAAGATAGTAGAAA
>Brenda753_O24	TATCGCTCCCGATCACCAGTTTTTAACCACAGGAGCGAGAGATCAGTTCGCTAAAATTGCTGA
>Brenda753_O25	GCCCACTTCGTGACCAAACCAGTCGTCAGCAATTTTAGCGAACTGATCTCTCGCTCC
>Brenda753_O26	CGACTGGTTTGGTCACGAAGTGGGCCATGTCGAATGCATATCCTTGCAGGAGCC
>Brenda753_O27	cgaGGAGACAGGATCCCCTCTTGATCGGCTCCTGCAAGGATATGCATTCGACATG
>Brenda753_O28	GATCAAGAGGGGATCCTGTCTCCtcgaatgtcgtgttccgagtTATACCTATGCTGCTCT
>Brenda753_O29	GATGGACAACAAGGTCCAGCGCTAATCACAGAGCAGCATAGGTATAactcggaacacgacatt
>Brenda753_O30	GTGATTAGCGCTGGACCTTGTTGTCCATCTCCGAGTGCCGTCTTGAATC
>Brenda752_O1	TCTAACATGAAttccgggaaccatactcacagtcCCCGTGATCGATAGTGCACA
>Brenda752_O2	gactgtgagtatggttcccggaaTTCATGTTAGATCAACCAATCGGAGTTATCGACTCGGGT
>Brenda752_O3	CGCATGATTTCTTTTGCAACAGTTAAACCACCGACACCCGAGTCGATAACTCCGATTGGTTGA
>Brenda752_O4	GTCGGTGGTTTAACTGTTGCAAAAGAAATCATGCGTCAGCTTCCAAAGGAAAAAATCATATATGTCGGGGA
>Brenda752_O5	CCTGGGTCCGTATGGGCATCTTTTCGTATCCCCGACATATATGATTTTTTCCTTTGGAAGCTGA
>Brenda752_O6	TACGAAAAGATGCCCATACGGACCCAGGAAGGAGGAAGAAGTCTTACAATATACTTGGGAGATGG
>Brenda752_O7	GCGATTACTAGCATTTTAATATGATGGTGCCTTAACAGATAATGGGCCATCTCCCAAGTATATTGTAAGACTTCTTCCTCCTT
>Brenda752_O8	CCCATTATCTGTTAAGGCACCATCATATTAAAATGCTAGTAATCGCGTGCAACACTGCGACAGCAATAGCGTTG
>Brenda752_O9	GGGATGTCCAGCGTAGCCTTAATCTCGTCCAACGCTATTGCTGTCGCAGTGTTGCAC
>Brenda752_O10	GACGAGATTAAGGCTACGCTGGACATCCCAGTTATCGGCGTCATCCAACCTGGG
>Brenda752_O11	TGTTAGTCACCTTGATAGCGGTACGGGCCCCAGGTTGGATGACGCCGATAACT
>Brenda752_O12	GCCCGTACCGCTATCAAGGTGACTAACAATCAACAAATTGGGGTAATCGGAACAGCAAATACAATTAAGT
>Brenda752_O13	GCCTTCAAACTTAGAAGAGCCTCTTTATAAGCTTCGGACTTAATTGTATTTGCTGTTCCGATTACCCCAATTTGTTGAT
>Brenda752_O14	CCGAAGCTTATAAAGAGGCTCTTCTAAGTTTGAAGGCGGGCCTTGCTGTTCAGAGTTTGGCT
>Brenda752_O15	CCACTCTCTACAAACGGCACTAATAAAGGGCAAGCCAAACTCTGAACAGCAAGGCCC
>Brenda752_O16	TGCCCTTTATTAGTGCCGTTTGTAGAGAGTGGGACCTTTCTTGATCAAACTGCCGACGAAGTT
>Brenda752_O17	CCTGTTTCTTTCATGGGTTCTAGCGAATCCTTTACAACTTCGTCGGCAGTTTGATCAAGAAAGGTC
>Brenda752_O18	GTAAAGGATTCGCTAGAACCCATGAAAGAAACAGGAATCGACACGCTAATATTAGGTTGCACTCATTACCCC
>Brenda752_O19	CCCATGAACCTTTGGATTGATTCCTTCAGGATGGGGTAATGAGTGCAACCTAATATTAGCGTGTCGATT
>Brenda752_O20	ATCCTGAAGGAATCAATCCAAAGGTTCATGGGCTCTGATGTATCTATCATATCTAGTGGTGACGAAACAGCA
>Brenda752_O21	GCCCTTATAACTAAGTATGGTGCTTGCTTCCCTTGCTGTTTCGTCACCACTAGATATGATAGATACATCAGAG
>Brenda752_O22	AGGGAAGCAAGCACCATACTTAGTTATAAGGGCCTACTAAATACCTCCCAGGAAGCCCCAG
>Brenda752_O23	AGTTCTGTTGTTGCCCGGTTGTATAAAAGGTATGAACTGGGGCTTCCTGGGAGGTATTTAGTAG
>Brenda752_O24	TTCATACCTTTTATACAACCGGGCAACAACAGAACTTTGAAAACATAGCTAGGGATTGGTTTGGTTATTTGCCT
>Brenda752_O25	CGTGCTCTAGGCTTACTGTCTCGACTTTACCAGGCAAATAACCAAACCAATCCCTAGCTATGTTTTCAA
>Brenda752_O26	GGTAAAGTCGAGACAGTAAGCCTAGAGCACGTATACCAACAGGGATCCCAACGACgaga
>Brenda752_O27	CAGCATGGAAcgggaaaccaagagcttctcGTCGTTGGGATCCCTGTTGGTATA
>Brenda752_O28	agctcttggtttcccgTTCCATGCTGTCCGAGTGCCGTCTTGAATC
>Brenda751_O1	CCCATGAAttcattaggattgcgagcgacacCCCGTGATCGATAGTGCACA
>Brenda751_O2	gtgtcgctcgcaatcctaatgaaTTCATGGGTGCTTCCGCATCTTCACCTGCAACG
>Brenda751_O3	CCGTCGGATGCATTACTAGCGTTCTCTGCCGTTGCAGGTGAAGATGCGGAAGCA
>Brenda751_O4	GCAGAGAACGCTAGTAATGCATCCGACGGACAGCCCGCTAGTCCTCCGTCC
>Brenda751_O5	CCTCTGTCCTTTGTGCATGGGACATCCGGACGGAGGACTAGCGGGCTGT
>Brenda751_O6	GGATGTCCCATGCACAAAGGACAGAGGAAAGGGTGTCCGGTGACCGCG
>Brenda751_O7	GGACTCGGATGTTAGGTCCGAAGTTGCCGCGGTCACCGGACACCCTTT
>Brenda751_O8	GCAACTTCGGACCTAACATCCGAGTCCAAGGCACATACAGTTCCGGCACACC
>Brenda751_O9	CGGGACACTCAACATAATCATATGCCCTATCCTGGTGTGCCGGAACTGTATGTGCCTT
>Brenda751_O10	AGGATAGGGCATATGATTATGTTGAGTGTCCCGTGACAGGTGCAAGAGCGAAAGATAAGGAATCTT
>Brenda751_O11	GGTGGCGGCATAAGGTTGCTAGGATCTAAAGATTCCTTATCTTTCGCTCTTGCACCTGTCA
>Brenda751_O12	TAGATCCTAGCAACCTTATGCCGCCACCAAACCAAACGCCCTCCCCAGATCA
>Brenda751_O13	GGTATACTAGATTCCTCTCTTGATGTGGACAATGTAAATGGTTGATCTGGGGAGGGCGTTTGGTTT
>Brenda751_O14	ACCATTTACATTGTCCACATCAAGAGAGGAATCTAGTATACCACGTGCAGATTCTGAGAAGAAGTGGGTATATCC
>Brenda751_O15	GCATGGCATTCCAGAACATCTGCTCTGAGGGATATACCCACTTCTTCTCAGAATCTGCACGT
>Brenda751_O16	CTCAGAGCAGATGTTCTGGAATGCCATGCTTAGAAAGGGATGGAAATGGAAAGATGACGACATATCG
>Brenda751_O17	CGTTGTTTTGGTTGTGAATACGTATAATGTTATACATGTCCTTCTGCGATATGTCGTCATCTTTCCATTTCCATCCCTTTCTAA
>Brenda751_O18	CAGAAGGACATGTATAACATTATACGTATTCACAACCAAAACAACGAGCAAGCCTGGAAAGAGATCTTAAAATGGGAAGC
>Brenda751_O19	TCCACAAGGACATTCGTGGGCATGTAAGGCTTCCCATTTTAAGATCTCTTTCCAGGCTTGCT
>Brenda751_O20	CTTACATGCCCACGAATGTCCTTGTGGACCATCTTTGGTTAGATTCGGGGGTAAGGC
>Brenda751_O21	GGATACGGGCTCTCGGACTATACTCACGTGCCTTACCCCCGAATCTAACCAAAGATGG
>Brenda751_O22	ACGTGAGTATAGTCCGAGAGCCCGTATCCGTTCATGGATGGGTTACGAATTGCCTTTCGA
>Brenda751_O23	CCTCTGTACCACATCTGTTAATTATCCAATCGTGCCTATCGAAAGGCAATTCGTAACCCATCCATGAAC
>Brenda751_O24	TAGGCACGATTGGATAATTAACAGATGTGGTACAGAGGTAAGGTACGTAATCGACTATTACGACGGAGGCG
>Brenda751_O25	ACGAACATCTAAGATCGTAAACTGGTATTCCTTATTGACCTCGCCTCCGTCGTAATAGTCGATTACGTACCTTA
>Brenda751_O26	AGGTCAATAAGGAATACCAGTTTACGATCTTAGATGTTCGTCCCGCTTTCGACTCCTTTTCGGCA
>Brenda751_O27	CCACCAGGCTACTTTCATTCTGTCCCATACTGCCGAAAAGGAGTCGAAAGCGGG
>Brenda751_O28	GTATGGGACAGAATGAAAGTAGCCTGGTGGAGGTGGACGAGTGGATCCGATTACCg
>Brenda751_O29	TCATATTGGTACCtagggccaactcgtaacaccGGTAATCGGATCCACTCGTCCACCT
>Brenda751_O30	gtgttacgagttggccctaGGTACCAATATGATCCGAGTGCCGTCTTGAATC
>Brenda750_O1	AGGCATGAAttcatagatcatgtcggcagtcgCCCGTGATCGATAGTGCACA
>Brenda750_O2	cgactgccgacatgatctatgaaTTCATGCCTTTCGAATGGGTCAAGCAGTATGATTACGAAGATATCATTTACG
>Brenda750_O3	GGACTTCAGGTCTGTTAATCGTAATTTTCGCAATTCCATTATATGTTTCGTAAATGATATCTTCGTAATCATACTGCTTGACCCATTCGAA
>Brenda750_O4	AAACATATAATGGAATTGCGAAAATTACGATTAACAGACCTGAAGTCCACAATGCATTCAGACCCAAAACCGTTAATGAAATGATCG
>Brenda750_O5	TGATAACTCCTATATTACTGTCATCTCTGGCCTTAGTAAAAGCATCGATCATTTCATTAACGGTTTTGGGTCTGAATGCATTGT
>Brenda750_O6	ATGCTTTTACTAAGGCCAGAGATGACAGTAATATAGGAGTTATCATACTAACCGGTGCAGGGGGAAAGG
>Brenda750_O7	CACTTTTTGGTCCCCACCAGAGCAAAATGCCTTTCCCCCTGCACCGGTTAGTA
>Brenda750_O8	CATTTTGCTCTGGTGGGGACCAAAAAGTGAGAGGACACGGCGGATACGTCGG
>Brenda750_O9	AGCCTTTGTAAATCTAGAACATTAAGTCTAGGTATTTCGTCTTCGCCGACGTATCCGCCGTGTCCTCT
>Brenda750_O10	CGAAGACGAAATACCTAGACTTAATGTTCTAGATTTACAAAGGCTAATTAGAGTAATCCCTAAGCCCGTCATTGCAATGG
>Brenda750_O11	CCGCCACCTATCGCGTATCCAGCTACCATTGCAATGACGGGCTTAGGGATTACTCTAATT
>Brenda750_O12	TAGCTGGATACGCGATAGGTGGCGGGCACGTTTTGCATGTCGTTTGTGATTTGACTATCG
>Brenda750_O13	TGTCCGAAAATGGCGTTATCGGCCGCGATAGTCAAATCACAAACGACATGCAAAACGTGC
>Brenda750_O14	CGGCCGATAACGCCATTTTCGGACAGACAGGGCCAAAGGTGGGATCATTCG
>Brenda750_O15	CTAGATAGCCTGCGCCATATCCACCGTCGAATGATCCCACCTTTGGCCCTGTC
>Brenda750_O16	ACGGTGGATATGGCGCAGGCTATCTAGCCCGTATCGTGGGTCACAAGAAAGCA
>Brenda750_O17	CTTGAGCCGTGTACTGTCTACATAAATACCAAATTTCACGTGCTTTCTTGTGACCCACGATACGGG
>Brenda750_O18	CGTGAAATTTGGTATTTATGTAGACAGTACACGGCTCAAGAAGCATTAGAAATGGGTCTGGTTAACAAAGTCGTACC
>Brenda750_O19	CATTTGACTGTTTCTTCCTCCAGCTGCTCTAGAGGTACGACTTTGTTAACCAGACCCATTTCTAATGCTT
>Brenda750_O20	TCTAGAGCAGCTGGAGGAAGAAACAGTCAAATGGGCCCAAGAGATTTTGGAGAAATCTCCTACTG
>Brenda750_O21	AGTCCGCATTAAAAGCTGCCTTCAGAAACCTTATAGCAGTAGGAGATTTCTCCAAAATCTCTTGGGCC
>Brenda750_O22	CTATAAGGTTTCTGAAGGCAGCTTTTAATGCGGACTCCGATGGTCTGGCAGGTATTCAACAGTTG
>Brenda750_O23	CTTCCGTTGTATAGAATAGTAGTGTTGCATCACCTGCCAACTGTTGAATACCTGCCAGACCATCGG
>Brenda750_O24	GCAGGTGATGCAACACTACTATTCTATACAACGGAAGAAGCTAAAGAAGGGATGAGAGCATTTAAAGAGAAGCG
>Brenda750_O25	GGGAACCTTGGAAATTGACTGAAGTCTGGCTTACGCTTCTCTTTAAATGCTCTCATCCCTTCTTTAGCTT
>Brenda750_O26	TAAGCCAGACTTCAGTCAATTTCCAAGGTTCCCGGGATCCAGACGAAcgtagtggctg
>Brenda750_O27	GAGAAGACATGCTGACATCACACAATATAGATtatcgtcgacagccactacgTTCGTCTGGATCCC
>Brenda750_O28	tcgacgataATCTATATTGTGTGATGTCAGCATGTCTTCTCTCCGAGTGCCGTCTTGAATC
>Brenda75_O1	CCATGAAttcctaggaaaaggcacctgaccCCCGTGATCGATAGTGCACA
>Brenda75_O2	ggtcaggtgccttttcctaggaaTTCATGGCCGCGGTAACGGTAAACTCCGCG
>Brenda75_O3	GTTTCAACTCAGCACGAAGGCCCCTTTTCGCGGAGTTTACCGTTACCGCGG
>Brenda75_O4	AAAAGGGGCCTTCGTGCTGAGTTGAAACAGAGGCTAAGGGCGCTTTCAGCCG
>Brenda75_O5	GGTCAACAGCAAGCTCTGTCTCAATCTCTCTTCGGCTGAAAGCGCCCTTAGCCTCT
>Brenda75_O6	AAGAGAGATTGAGACAGAGCTTGCTGTTGACCCAGAAGGTCATTGCCCACAATCAGTATCAAAACTC
>Brenda75_O7	CTCTGTTTCGACTTCATCTTGCATTGATAAGAAAATTGAAATTCTCTTAGAGTTTTGATACTGATTGTGGGCAATGACCTTCTG
>Brenda75_O8	TAAGAGAATTTCAATTTTCTTATCAATGCAAGATGAAGTCGAAACAGAGGTCATTATTAAGGATATTTTCAAACAGGGTAAGATTTGTTTTATTCCTCGTTATC
>Brenda75_O9	ACGAGGTTAATCTTACCATATCCATATGATTGGACTGAAACTGATAACGAGGAATAAAACAAATCTTACCCTGTTTGAAAATATCCTTAATAATGAC
>Brenda75_O10	AGTTTCAGTCCAATCATATGGATATGGTAAGATTAACCTCGTCAGAGGAGATAGCATTACTACCTAAGACTAGCTGGAATATTC
>Brenda75_O11	TCGCCCTCACCGGGTTGGTGAATATTCCAGCTAGTCTTAGGTAGTAATGCTATCTCCTCTG
>Brenda75_O12	ACCAACCCGGTGAGGGCGATGTAAGGGAAGAAGCTCTATCTACAGGAGGACT
>Brenda75_O13	CGAATCCAAGCCCCGGAAGAAAAATTAGATCCAGTCCTCCTGTAGATAGAGCTTCTTCCCTTACA
>Brenda75_O14	GGATCTAATTTTTCTTCCGGGGCTTGGATTCGATAAAGATGGTAATAGGCTAGGCAGGGGTAAGGG
>Brenda75_O15	TGCACACAACGCTTTAGGTACGTGTCGTAGTAACCCTTACCCCTGCCTAGCCTATTACCATCTTTAT
>Brenda75_O16	TTACTACGACACGTACCTAAAGCGTTGTGTGCAACATCAGGAAGTGAAACCCTACACTATGGCAC
>Brenda75_O17	AGGGATCTGTGGACAGATTTGCTCTTTAAAAGCAAGTGCCATAGTGTAGGGTTTCACTTCCTGATGT
>Brenda75_O18	TTGCTTTTAAAGAGCAAATCTGTCCACAGATCCCTGTCGATGAGCATGATATGAAGGTTGATGAAGTCCT
>Brenda75_O19	CAGGATCCGGATGCAGGGCTATCTTCATATAGGACTTCATCAACCTTCATATCATGCTCATCGAC
>Brenda75_O20	ATATGAAGATAGCCCTGCATCCGGATCCTGCCCGCTTTGACTGTGCATGGCATCT
>Brenda75_O21	TGGATCACTCTGGGTAGGCCAATTACGTAGATGCCATGCACAGTCAAAGCGGG
>Brenda75_O22	ACGTAATTGGCCTACCCAGAGTGATCCAAATTCGGTCAAGGACTATCCATGGCGAGT
>Brenda75_O23	TGATCTTTAGGGTTACGTCTTGAGTTATCGCCTGACTCGCCATGGATAGTCCTTGACCGAATT
>Brenda75_O24	CAGGCGATAACTCAAGACGTAACCCTAAAGATCACTATAGAAGAAAACTTCAACAACGCCCATGGCG
>Brenda75_O25	CGACTTATCTGATTTGTACTCCTTTCGCTCTATCTACCTCCGCCATGGGCGTTGTTGAAGTTTTCTTCTATAG
>Brenda75_O26	GAGGTAGATAGAGCGAAAGGAGTACAAATCAGATAAGTCGAGGGGGACCGGTGGGTTTGT
>Brenda75_O27	CCTTGTtaaatgccgcgtgtgacaagGACACAAACCCACCGGTCCCCCT
>Brenda75_O28	GTCcttgtcacacgcggcatttaACAAGGTCCGAGTGCCGTCTTGAATC
>Brenda749_O1	GTTTCATGAAttccaggtaggggacatgttaccCCCGTGATCGATAGTGCACA
>Brenda749_O2	ggtaacatgtcccctacctggaaTTCATGAAACACATAATATTCACAGATTTGGATGGTACTCTGATCGATCATGA
>Brenda749_O3	CCGGCCTGGCAGCATCATACGAATATGTATCATGATCGATCAGAGTACCATCCAAATCTGTGAATATTATGT
>Brenda749_O4	TACATATTCGTATGATGCTGCCAGGCCGGCTTTGGATCTGCTTAAAGAGAAGGAAATCCCCTTAATATTCT
>Brenda749_O5	CATAAACTTCTAGCTCGGCTCTTGTCTTCGAAGTACAGAATATTAAGGGGATTTCCTTCTCTTTAAGCAGATCCAAAG
>Brenda749_O6	GTACTTCGAAGACAAGAGCCGAGCTAGAAGTTTATGTCGATGAACTTGAGTGCCATCACCCTTTTATTTCA
>Brenda749_O7	GGGGATGAATATGGCGCCCCCATTTTCTGAAATAAAAGGGTGATGGCACTCAAGTTCATCGA
>Brenda749_O8	GAAAATGGGGGCGCCATATTCATCCCCAAAGATCACTTTTCGATTGAATTAAAAGATGTCCATGAAATTGGGA
>Brenda749_O9	CCTCTAATTCTCGTGTAGCTAGTTCCAAATTCTATGACTTTGTAGTTCCCAATTTCATGGACATCTTTTAATTCAATCGAAAAGTGATCTTT
>Brenda749_O10	ACTACAAAGTCATAGAATTTGGAACTAGCTACACGAGAATTAGAGGGGTCTTGGAGGATATCCGTAAGAAGACTGGA
>Brenda749_O11	TCGGCATCAAGATCACCGAATCCAGTAATTTTGAATCCAGTCTTCTTACGGATATCCTCCAAGACC
>Brenda749_O12	TTCAAAATTACTGGATTCGGTGATCTTGATGCCGAAGGAGTTTCTAAAGACACAGGCCTAGATATAAGGAGTG
>Brenda749_O13	CGTCATACTCCCTCAGCTTAGCCAGTTTGGCACTCCTTATATCTAGGCCTGTGTCTTTAGAAACTCCT
>Brenda749_O14	CCAAACTGGCTAAGCTGAGGGAGTATGACGAAGCTTTTAGACTGGAAGAAGATGAGAACGCCA
>Brenda749_O15	CGCTGCATGAATAAGCTCGATGACTTTAGCGGTGGCGTTCTCATCTTCTTCCAGTCTAAAAGCTT
>Brenda749_O16	CCGCTAAAGTCATCGAGCTTATTCATGCAGCGGGGTTAAACTACACAAAGGGAGGAAGGTATTGG
>Brenda749_O17	CCCTTACTGCTTTTCCTTTATCGTTATCTCCCATAATGTGCCAATACCTTCCTCCCTTTGTGTAGTTTAACCC
>Brenda749_O18	CACATTATGGGAGATAACGATAAAGGAAAAGCAGTAAGGGCACTTACTGAGATTTATCGTCAGCAGTTCACAGAAGTTG
>Brenda749_O19	GGAAGATCATTCAGACTATCTCCCAAAGCAATTGTCACAACTTCTGTGAACTGCTGACGATAAATCTCAGTAAGTG
>Brenda749_O20	TGACAATTGCTTTGGGAGATAGTCTGAATGATCTTCCCATGCTGAAAGCAGTAGATATCCCCTTCCTGG
>Brenda749_O21	ACGGGTCGTACTTACCATCTGGTTTCTGAACCAGGAAGGGGATATCTACTGCTTTCAGCATG
>Brenda749_O22	TTCAGAAACCAGATGGTAAGTACGACCCGTCGATTATTTTGACCGAAATAAAACATGCCGAGGGC
>Brenda749_O23	GGCATTGTTCCACCCAACAGGACCTATGCCCTCGGCATGTTTTATTTCGGTCAAAATAATCG
>Brenda749_O24	ATAGGTCCTGTTGGGTGGAACAATGCCATAATGGATTTAATCGGTAAAAATAATAATATAGGATCCTATACCTgggacga
>Brenda749_O25	TGGAGTGACCCTACCataatgcgtagcctcgtcccAGGTATAGGATCCTATATTATTATTTTTACCGATTAAATCCATTAT
>Brenda749_O26	ggctacgcattatGGTAGGGTCACTCCATCCGAGTGCCGTCTTGAATC
>Brenda748_O1	CACTCATGAAttcggcctaccttacaagcatgtCCCGTGATCGATAGTGCACA
>Brenda748_O2	acatgcttgtaaggtaggccgaaTTCATGAGTGATCACCCAGGACCGGGAGCAG
>Brenda748_O3	CACCACCAACACCAAACAACTCAGGTGTAACTGCTCCCGGTCCTGGGTGAT
>Brenda748_O4	TTACACCTGAGTTGTTTGGTGTTGGTGGTGACTGGTTAGCTGTAACCGCAGGAGAATCAG
>Brenda748_O5	GTCAGCGGCACGAAATACAGACGCTCCTGATTCTCCTGCGGTTACAGCTAACCAGT
>Brenda748_O6	GAGCGTCTGTATTTCGTGCCGCTGACGCCACAAGGTACGCTAAATGCGTCCC
>Brenda748_O7	GCCGGCAGCGTCAGCAGCCGGGACGCATTTAGCGTACCTTGTGGC
>Brenda748_O8	GGCTGCTGACGCTGCCGGCTTGGAAGCCGAAAGGGATAGGATTGCTTG
>Brenda748_O9	TGGCACTCCCTGCCCACTCAACCAAGCAATCCTATCCCTTTCGGCTTCCAA
>Brenda748_O10	GTTGAGTGGGCAGGGAGTGCCAGGCCCCCGTGTCTTGGATTGG
>Brenda748_O11	TGCGCCTGCGTCACCTGCGTACCAATCCAAGACACGGGGGCC
>Brenda748_O12	TACGCAGGTGACGCAGGCGCATGTCTGGTTACTAGAGCCGTCCCAGG
>Brenda748_O13	CCCGACACGATCTGCCGGTACACCTGGGACGGCTCTAGTAACCAGACA
>Brenda748_O14	TGTACCGGCAGATCGTGTCGGGGCAGATGACTTGCGTACAGCGTGGG
>Brenda748_O15	CTGACTGCGTCTGCTACGGCGCCCCACGCTGTACGCAAGTCATCTGC
>Brenda748_O16	GCGCCGTAGCAGACGCAGTCAGGAGACTGCATGAGGTACCTGTAGCATCCTG
>Brenda748_O17	CTACAGAATCCAGGCCTCTTCTAAACGGGCAGGATGCTACAGGTACCTCATGCAGTCTC
>Brenda748_O18	CCCGTTTAGAAGAGGCCTGGATTCTGTAGTGGACGCCGCGAGGGATGTAGT
>Brenda748_O19	GGATGGACGGCGCCTCTAGCCACTACATCCCTCGCGGCGTCCA
>Brenda748_O20	GGCTAGAGGCGCCGTCCATCCCGAGTTTCTACCTGTTGAGCAGAGACTAGTCC
>Brenda748_O21	AACGTGCCAATAGTTCCGCTGGCGGGACTAGTCTCTGCTCAACAGGTAGAAACTCG
>Brenda748_O22	CGCCAGCGGAACTATTGGCACGTTTGACTGGAGAGTTGGCAAGAAGGCG
>Brenda748_O23	CAGTGTCGGCGGCCTCTTGATCACGCCTTCTTGCCAACTCTCCAGTCA
>Brenda748_O24	TGATCAAGAGGCCGCCGACACTGTAGTTTGCCATGGTGACTTGTGTCTGCCT
>Brenda748_O25	ACTCACTTCTAGGGTTTCAGGGTGTAAAACAATGTTAGGCAGACACAAGTCACCATGGCAAACTA
>Brenda748_O26	AACATTGTTTTACACCCTGAAACCCTAGAAGTGAGTGGGTTCATCGACCTGGGCAGACT
>Brenda748_O27	CGGCGTGTCTATCGGCAGCTCCTAGTCTGCCCAGGTCGATGAACCC
>Brenda748_O28	AGGAGCTGCCGATAGACACGCCGACTTAGCTCTGCTTCTAGCCAATGCAAGGG
>Brenda748_O29	TCTAGCCCTTTCTTCATCGACCCAGGTTTCCCTTGCATTGGCTAGAAGCAGAGCTAAGT
>Brenda748_O30	AAACCTGGGTCGATGAAGAAAGGGCTAGATTCGCGGACGCGGCATTTGCAG
>Brenda748_O31	GGATCAGGGGCAATCCCGTACCTTTCTGCAAATGCCGCGTCCGCGAA
>Brenda748_O32	AAAGGTACGGGATTGCCCCTGATCCTGAGCGTCTTAGGTTCTATCTACATCTTGATCCTCTAAC
>Brenda748_O33	acaACTGCAAGGATCCGCCCCACGTTAGAGGATCAAGATGTAGATAGAACCTAAGACGCTCA
>Brenda748_O34	GTGGGGCGGATCCTTGCAGTtgttactcgtgcccaaacgaCGTGGTC
>Brenda748_O35	CGATGATGCTACACTTGCAAACGGCGGGACCACGtcgtttgggcacgagta
>Brenda748_O36	CCGCCGTTTGCAAGTGTAGCATCATCGTCCGAGTGCCGTCTTGAATC
>Brenda747_O1	GCATCCATGAAttccacgccagttgtgaacataaCCCGTGATCGATAGTGCACA
>Brenda747_O2	ttatgttcacaactggcgtggaaTTCATGGATGCACAAAGCGCAGCTAAATGCTTGACGGCA
>Brenda747_O3	GACTAAGGGCGAGTGCCTCCTCACTGCCGTCAAGCATTTAGCTGCGCTTTGT
>Brenda747_O4	GTGAGGAGGCACTCGCCCTTAGTCCATAGTATTACAAATAATGTTGTGACTAATTTTACAGCAAATGGCTTGTTAGCC
>Brenda747_O5	CGTAAGCCATTACTGGAGAGGCGCCTAAGGCTAACAAGCCATTTGCTGTAAAATTAGTCACAACATTATTTGTAATACTATG
>Brenda747_O6	TTAGGCGCCTCTCCAGTAATGGCTTACGCAAAGGAAGAGGTCGCTGATATGGCAAAGATC
>Brenda747_O7	GCCAATATTAAGGACAAGTGCCCCCGCGATCTTTGCCATATCAGCGACCTCTTCCTTTG
>Brenda747_O8	GCGGGGGCACTTGTCCTTAATATTGGCACCTTGTCCAAGGAATCTGTCGAGGC
>Brenda747_O9	ACGCCATGTTCATTAGCACTTTTACCAGCAATAATCATCGCCTCGACAGATTCCTTGGACAAGGT
>Brenda747_O10	GATGATTATTGCTGGTAAAAGTGCTAATGAACATGGCGTACCCGTAATATTAGATCCAGTCGGGGCA
>Brenda747_O11	CGGATTCTGTTCTGAAAGGTGTAGCGCCTGCCCCGACTGGATCTAATATTACGGGT
>Brenda747_O12	GGCGCTACACCTTTCAGAACAGAATCCGCAAGGGACATAATCAGAGAAGTCAGGCTAGCA
>Brenda747_O13	CGCGATTTCTGCTGCGTTGCCTCTAATAGCTGCTAGCCTGACTTCTCTGATTATGTCCCTTG
>Brenda747_O14	GCTATTAGAGGCAACGCAGCAGAAATCGCGCATACTGTGGGAGTGACCGACTGGC
>Brenda747_O15	CCTTCACCCGCATCAACTCCCTTGATTAGCCAGTCGGTCACTCCCACAGTATG
>Brenda747_O16	TAATCAAGGGAGTTGATGCGGGTGAAGGTGGCGGCGATATCATAAGGCTAGCCC
>Brenda747_O17	GCAATCACTGTATTTAACTTCTGGGCTGCTTGCTGGGCTAGCCTTATGATATCGCCGCCA
>Brenda747_O18	AGCAAGCAGCCCAGAAGTTAAATACAGTGATTGCGATAACCGGTGAGGTGGACGTCATTGC
>Brenda747_O19	GCCCGTTATGTAAAGTATAAACATGGCTGGTGTCGGCAATGACGTCCACCTCACCGGTTATC
>Brenda747_O20	CGACACCAGCCATGTTTATACTTTACATAACGGGCATAAGCTTCTAACTAAAGTAACCGGCGCCGG
>Brenda747_O21	AGAAGGCCCCAACAACAGAGGTTAGTAAACATCCGGCGCCGGTTACTTTAGTTAGAAGCTTAT
>Brenda747_O22	ATGTTTACTAACCTCTGTTGTTGGGGCCTTCTGCGCAGTCGAGGAAAACCCATTGTTTGC
>Brenda747_O23	CCGTAAGACGAGATTGCTGCGATCGCTGCAAACAATGGGTTTTCCTCGACTGCGC
>Brenda747_O24	AGCGATCGCAGCAATCTCGTCTTACGGAGTTGCAGCACAGCTAGCAGCGCAG
>Brenda747_O25	CCTGGCCCCTTATCAGCGGTCTGCTGCGCTGCTAGCTGTGCTGCAACT
>Brenda747_O26	CAGACCGCTGATAAGGGGCCAGGCAGCTTCCAAATTGAATTGCTTAACAAGTTAAGTACTGTCACC
>Brenda747_O27	TCGATAGTCGCCCATTCTTGTACATCCTGTTCGGTGACAGTACTTAACTTGTTAAGCAATTCAATTTGGAAGCTG
>Brenda747_O28	GAACAGGATGTACAAGAATGGGCGACTATCGAAAGGGTTACTGTATCAGGATCCGCGGG
>Brenda747_O29	GCTtcccgaaggaacgatctgacCGCCCGCGGATCCTGATACAGTAACCCTT
>Brenda747_O30	CGgtcagatcgttccttcgggaAGCTCCGAGTGCCGTCTTGAATC
>Brenda746_O1	CAAGCATGAAttcccggctggtcagttacatatCCCGTGATCGATAGTGCACA
>Brenda746_O2	atatgtaactgaccagccgggaaTTCATGCTTGAGGCACCTCCCTTGCTGTTAGTTGCT
>Brenda746_O3	AGAAGAGCCAAGCCCACTCCACCAGCAACTAACAGCAAGGGAGGTGCCT
>Brenda746_O4	GGTGGAGTGGGCTTGGCTCTTCTGGCTCTAAGATGGCTGGCTACAACTGATCT
>Brenda746_O5	TCCATACGATGAAAGCCCTTCCGAAGAATTGTAGATCAGTTGTAGCCAGCCATCTTAGAGCC
>Brenda746_O6	ACAATTCTTCGGAAGGGCTTTCATCGTATGGAATGAGTTTATTATGAAGCCCATACGTAACTTATTAATGGGTAGTTCAAAG
>Brenda746_O7	CGTGTTGTAGGACGTGTTGCAATATACGCTGTTCCTTTGAACTACCCATTAATAAGTTACGTATGGGCTTCATAATAAACTCAT
>Brenda746_O8	GAACAGCGTATATTGCAACACGTCCTACAACACGCCGTTGCTGGTGATCCCCAATCAGT
>Brenda746_O9	TCTAAGGAATAGGAGTCTATGGCGGCAACGACTGATTGGGGATCACCAGCAACGG
>Brenda746_O10	CGTTGCCGCCATAGACTCCTATTCCTTAGAGAAAGAGTGGGCAATGCATGTCGGGG
>Brenda746_O11	TCTCTAAGTACTCTATCAACGATCTGGCCCTTCTTTTCCCCGACATGCATTGCCCACTCTTTC
>Brenda746_O12	AAAAGAAGGGCCAGATCGTTGATAGAGTACTTAGAGAGCAGCAACCAAGCGTTCTTCTGGAGTT
>Brenda746_O13	GCCGAGTACCCACAATAGGCGCCTAACTCCAGAAGAACGCTTGGTTGCTGC
>Brenda746_O14	AGGCGCCTATTGTGGGTACTCGGCCGTGCGTATGGCTCGTCTATTGCTACCTG
>Brenda746_O15	GCATAATCTGGGTTAAATTCTATGGTCAGTAGTCTAGCGCCAGGTAGCAATAGACGAGCCATACGCACG
>Brenda746_O16	GCGCTAGACTACTGACCATAGAATTTAACCCAGATTATGCAGCGATTACTCAGAGAATGGTAGAATTTGCCGG
>Brenda746_O17	CCCTAGCACCACCGTAACCTTATCCTGTAATCCGGCAAATTCTACCATTCTCTGAGTAATCGCT
>Brenda746_O18	ATTACAGGATAAGGTTACGGTGGTGCTAGGGGCATCCCAGGACATAATCCCCCAGT
>Brenda746_O19	ACCATGTCAAGCGTGTCTACGTCGTATTTCTTCTTTAACTGGGGGATTATGTCCTGGGATGC
>Brenda746_O20	TAAAGAAGAAATACGACGTAGACACGCTTGACATGGTTTTCTTGGATCATTGGAAAGACAGGTACCTACCC
>Brenda746_O21	GCAAGCCGCATTCTTCCAGCAAAAGCATATCGGGTAGGTACCTGTCTTTCCAATGATCCAAGAAA
>Brenda746_O22	GATATGCTTTTGCTGGAAGAATGCGGCTTGCTACGTGAAGGAACAGTTCTTTTAGCAGATAATGTCATATATCCAG
>Brenda746_O23	CCTTGAATTTCCTCTAACGTATTCTAAAAAATCGGGTGCACCTGGATATATGACATTATCTGCTAAAAGAACTGTTCCTTCACGTA
>Brenda746_O24	GTGCACCCGATTTTTTAGAATACGTTAGAGGAAATTCAAGGTTCGAATGTTCACACTTCTCAAGTTATTTAGAGTATTCAAAGGTAGTAG
>Brenda746_O25	CAGTCCTTTGTAGACGACTTTTTCTAGGCCGTCTACTACCTTTGAATACTCTAAATAACTTGAGAAGTGTGAACATTCGAA
>Brenda746_O26	ACGGCCTAGAAAAAGTCGTCTACAAAGGACTGAGTGGACCAGCTAGACCTGGATCCC
>Brenda746_O27	GGGcgttctcctgccacacattcAATAAAGGGATCCAGGTCTAGCTGGTCCACT
>Brenda746_O28	TTTATTgaatgtgtggcaggagaacgCCCTCCGAGTGCCGTCTTGAATC
>Brenda745_O1	CTCATGAAttccactcctcttacaccgttggCCCGTGATCGATAGTGCACA
>Brenda745_O2	ccaacggtgtaagaggagtggaaTTCATGAGTTGTCACAATTGTAGTGATCCCCAAGTTTTATGTTCGA
>Brenda745_O3	CCATAGGGGTTGTAAAAACAGTTGCCCGCTCGAACATAAAACTTGGGGATCACTACAATTGTGACAA
>Brenda745_O4	GCGGGCAACTGTTTTTACAACCCCTATGGGATCATTTAAGAAGCTGGGAAGCACTGTTACAATCACC
>Brenda745_O5	CCGACATACGTTGTAATGCTGAAAATCACTGGGAAAAATGGTGATTGTAACAGTGCTTCCCAGCTTCTTAAATGATC
>Brenda745_O6	ATTTTTCCCAGTGATTTTCAGCATTACAACGTATGTCGGGTTCTGCTTACCTTTTGTTGTTCTAGACATTTTGTGTAGCTG
>Brenda745_O7	TGGATGAATTTTATACCTACGAAGTGCAGGGACCCAGCTACACAAAATGTCTAGAACAACAAAAGGTAAGCAGAAC
>Brenda745_O8	GGTCCCTGCACTTCGTAGGTATAAAATTCATCCAGATTTTTCACCATCTGCACAACAATTGCTTCCTTGC
>Brenda745_O9	TGACGTGTTGGTATAGGGTCTGGCCTAAGCAAGGAAGCAATTGTTGTGCAGATGGTGAAAAATC
>Brenda745_O10	TTAGGCCAGACCCTATACCAACACGTCATGTTTGTGTTTCCAGTTACTCTTCTACACTGGGC
>Brenda745_O11	AGGAAGAAGTGCCGGGCTACGGGCCCAGTGTAGAAGAGTAACTGGAAACACAAACA
>Brenda745_O12	CCGTAGCCCGGCACTTCTTCCTCACGAGGCCCCTGAACTACTACTATTATTGCAC
>Brenda745_O13	AACTCCATGTCGAACAACAATAGGCAAAACAAAATGTGGTGCAATAATAGTAGTAGTTCAGGGGCCTCGTG
>Brenda745_O14	CACATTTTGTTTTGCCTATTGTTGTTCGACATGGAGTTCTTCGTATGGCACTTGCTACACCATAAGGTCC
>Brenda745_O15	GGTGGACCTTGTGGAATGTCCTATATAACCAGGGGACCTTATGGTGTAGCAAGTGCCATACGAAG
>Brenda745_O16	CCTGGTTATATAGGACATTCCACAAGGTCCACCACCAAAATTCATCATCATTTGCCTTGGCTACACAATATATGAG
>Brenda745_O17	TCATCATATCAAAAAATCCAAGTGAGAATAGTTCCCACACGCTCATATATTGTGTAGCCAAGGCAAATGATGATGAATTTTGGT
>Brenda745_O18	CGTGTGGGAACTATTCTCACTTGGATTTTTTGATATGATGAACGTAACTCTGTTAGGCTGCCATCCATTGAC
>Brenda745_O19	CCTCTACACTCAGCCAAATATTTACTACGTGAAATGTTAGTGTTGTCAATGGATGGCAGCCTAACAGAGTTACGT
>Brenda745_O20	AACACTAACATTTCACGTAGTAAATATTTGGCTGAGTGTAGAGGATCACAGCGGGTATAATTTCCCGTGGTCG
>Brenda745_O21	CCAACCAAATGGAACTAGACGGTGGGTCGACCACGGGAAATTATACCCGCTGTGAT
>Brenda745_O22	ACCCACCGTCTAGTTCCATTTGGTTGGTACGGCGGCGTGGTTCACCAC
>Brenda745_O23	GGGGGCAAAGTTGCAATTAAAATGGGAATGATGTAAATCGTGGTGAACCACGCCGCCGTA
>Brenda745_O24	GATTTACATCATTCCCATTTTAATTGCAACTTTGCCCCCTATTTCACCCATTGGGACAAAATTCTTGGAACCC
>Brenda745_O25	TGCGGGTACAGAGGCTGTCCTCAGGGTTCCAAGAATTTTGTCCCAATGGGTGAAATA
>Brenda745_O26	TGAGGACAGCCTCTGTACCCGCAAGAGGATCCGTGTACTgtataggtcccg
>Brenda745_O27	GGTTCTGGGGTATAATCAGTTGTGAATAGttcgtgtgcgggacctatacAGTACACGGATCCTCT
>Brenda745_O28	cacacgaaCTATTCACAACTGATTATACCCCAGAACCTCCGAGTGCCGTCTTGAATC
>Brenda744_O1	CAAGTCCATGAAttcagtactaatgcgcaaaccgtCCCGTGATCGATAGTGCACA
>Brenda744_O2	acggtttgcgcattagtactgaaTTCATGGACTTGTACGCCGTGTGGGGCAATCCC
>Brenda744_O3	GTTTGTTCTGTATTAAGGGAGACTTGGACTGTGCAATGGGATTGCCCCACACGGCGTA
>Brenda744_O4	ATTGCACAGTCCAAGTCTCCCTTAATACAGAACAAACTAGCCGCCCAAACACACCAAACAATGG
>Brenda744_O5	GCTCAAAGGCGTCTAAGTCACCTAGCTTAGCAATATATTCCATTGTTTGGTGTGTTTGGGCGGCTA
>Brenda744_O6	AATATATTGCTAAGCTAGGTGACTTAGACGCCTTTGAGCAGCAATTGTTGGCTTTTTTCGAGGAGGGTG
>Brenda744_O7	CCTTGAAAGGGGAGGTGATATTACAGCCTTTTGCACCCTCCTCGAAAAAAGCCAACAATTGCT
>Brenda744_O8	CAAAAGGCTGTAATATCACCTCCCCTTTCAAGGAGAGGGCATATCAATTAGCCGACGAATATTCCC
>Brenda744_O9	CCAATTTCTTTAGAGTATTACAAGCTTCAGCTAATTTGGCACGTTGGGAATATTCGTCGGCTAATTGATATGCCCTCT
>Brenda744_O10	AACGTGCCAAATTAGCTGAAGCTTGTAATACTCTAAAGAAATTGGATGATGGAAAACTGTATGCAGACAATACCGATGGC
>Brenda744_O11	GTTCAGCCTTTGAAGATCGGTGACTAGTCCTATGCCATCGGTATTGTCTGCATACAGTTTTCCATCAT
>Brenda744_O12	ATAGGACTAGTCACCGATCTTCAAAGGCTGAACTGGCTGCGTCCCAACCAGCATG
>Brenda744_O13	GGTCGCTCCACCAGCACCAAGTATCAAAACATGCTGGTTGGGACGCAGCCA
>Brenda744_O14	TTTTGATACTTGGTGCTGGTGGAGCGACCAAGGGAGTGTTGCTACCCTTATTGCAGGC
>Brenda744_O15	TTTGAAAACGTTCTGTTAGCTAGCACGATGTTTTGTTGTGCCTGCAATAAGGGTAGCAACACTCCCTT
>Brenda744_O16	ACAACAAAACATCGTGCTAGCTAACAGAACGTTTTCAAAAACAAAGGAGCTTGCAGAAAGATTTCAACCCTACG
>Brenda744_O17	GGTATACTGTCCATAGACACCGCTTGGATATTCCCGTAGGGTTGAAATCTTTCTGCAAGCTCCTTTGTT
>Brenda744_O18	GGAATATCCAAGCGGTGTCTATGGACAGTATACCTCTTCAGACGTATGATTTGGTGATTAACGCGACATC
>Brenda744_O19	GGTTCCTCCCGACAATCCCGCAGATGTCGCGTTAATCACCAAATCATACGTCTGAAGA
>Brenda744_O20	TGCGGGATTGTCGGGAGGAACCGCGAGCGTCGATGCGGAAATATTGAAGC
>Brenda744_O21	GCGTACTGCATATCGTAGAAAGCGGAGCCTAGCTTCAATATTTCCGCATCGACGCTCGC
>Brenda744_O22	TAGGCTCCGCTTTCTACGATATGCAGTACGCTAAGGGTACTGACACGCCCTTTATTGCCC
>Brenda744_O23	TCCGAAACATTAGTAAGGCCCAAAGACTTACACAGGGCAATAAAGGGCGTGTCAGTACCCTTA
>Brenda744_O24	TGTGTAAGTCTTTGGGCCTTACTAATGTTTCGGACGGCTTTGGCATGTTAGTGGCGCA
>Brenda744_O25	CCACGCCATAAATGGAAAGAGTGTGCAGCTTGCGCCACTAACATGCCAAAGCCG
>Brenda744_O26	AGCTGCACACTCTTTCCATTTATGGCGTGGCGTCATGCCCGACTTTGTCTCTGTTTACG
>Brenda744_O27	CGTAGGATCCCAGCATTGCCTTCTTTAACTGTTCGTAAACAGAGACAAAGTCGGGCATGACG
>Brenda744_O28	AACAGTTAAAGAAGGCAATGCTGGGATCCTACGGAAaccaacccggcagaaaactaCGATTAAAGG
>Brenda744_O29	CGGGTCTGTTCATCCCAGGTATACGTAGTTGATACCTTTAATCGtagttttctgccgggttggtTTC
>Brenda744_O30	TATCAACTACGTATACCTGGGATGAACAGACCCGTCCGAGTGCCGTCTTGAATC
>Brenda743_O1	CCTCATGAAttccaacgggaacgactctatgaCCCGTGATCGATAGTGCACA
>Brenda743_O2	tcatagagtcgttcccgttggaaTTCATGAGGGAACTTGCCATCGAGATTGGCGTAAGGG
>Brenda743_O3	TCTAGAAATTCGGTAAAGACGAATACCCCGAACAATAATGCCCTTACGCCAATCTCGATGGCAAGTTC
>Brenda743_O4	CATTATTGTTCGGGGTATTCGTCTTTACCGAATTTCTAGACCCCTTTCAGCGTGTCATTCAGCCC
>Brenda743_O5	AGACTGCACCAAAGGGTTTTTGTATAGCCATATTTCTTCGGGCTGAATGACACGCTGAAAGGGG
>Brenda743_O6	GAAGAAATATGGCTATACAAAAACCCTTTGGTGCAGTCTGATAACATTCCAACTAGACTTATGTTTGCCATCTCATTCCTTAC
>Brenda743_O7	CCTTCTAATAATTTTGACCACACAAATAACAGCCAAAGGCGTAAGGAATGAGATGGCAAACATAAGTCTAGTTGGAATGTTATC
>Brenda743_O8	GCCTTTGGCTGTTATTTGTGTGGTCAAAATTATTAGAAGGACAGACAAGACAGAGATAAAAGAGGCGTTCTTGG
>Brenda743_O9	CTCCATTTAAAGCCAATGCCAGCGAGACAGCCAAGAACGCCTCTTTTATCTCTGTCTTGTCTGT
>Brenda743_O10	CTGTCTCGCTGGCATTGGCTTTAAATGGAGTATGTACTAATACCATTAAATTGATAGTTGGAAGGCCAAGGCC
>Brenda743_O11	ACCGTCCGGAAAACACCTGTAAAAGAAATCCGGCCTTGGCCTTCCAACTATCAATTTAATGGTATTAGTACATA
>Brenda743_O12	GGATTTCTTTTACAGGTGTTTTCCGGACGGTGTAATGAACTCCGAGATGCATTGTACCGGTGA
>Brenda743_O13	CTGCCTTCAGACACCAAGTCCGGATCACCGGTACAATGCATCTCGGAGTTCATTAC
>Brenda743_O14	TCCGGACTTGGTGTCTGAAGGCAGAAAATCATTTCCTAGTATACATAGCTCCTTTGCATTTTCAGGTCT
>Brenda743_O15	CAGTGTAACTTTCCTGCCAAATAGAAAGTCGTAAATCCTAGACCTGAAAATGCAAAGGAGCTATGTATACTAGGAAATGATTTT
>Brenda743_O16	AGGATTTACGACTTTCTATTTGGCAGGAAAGTTACACTGTTTTACAGAGAGTGGTAGAGGTAAATCCTGGAGAC
>Brenda743_O17	TGCGCAGTACAATGGTAATATGGCAGCGCATAGTCTCCAGGATTTACCTCTACCACTCTCTGTAAAA
>Brenda743_O18	TATGCGCTGCCATATTACCATTGTACTGCGCAATGATGATAGCCCTGTCAAGGATGTGTGACTAC
>Brenda743_O19	CCACCGACAAATGAATCTTGCCAGTGATGCTTGTAGTCACACATCCTTGACAGGGCTATCATCAT
>Brenda743_O20	AAGCATCACTGGCAAGATTCATTTGTCGGTGGCGTGATCGGATTAATCTTTGCTTACATTTGCTATAGGCAG
>Brenda743_O21	GCTGTGTTAGCAAGGGGCGGGTAATGCTGCCTATAGCAAATGTAAGCAAAGATTAATCCGATCACG
>Brenda743_O22	CATTACCCGCCCCTTGCTAACACAGCATGCCACAAACCCTACGTTAGTCTTCGTGT
>Brenda743_O23	GGACGCTCTTCTTTTTTAAGCGAAGCGGGTACACGAAGACTAACGTAGGGTTTGTGGCAT
>Brenda743_O24	ACCCGCTTCGCTTAAAAAAGAAGAGCGTCCGACCGCTGACTCTGCCCCCT
[truncated: 832 more rows]
