# Supplementary material for: A Method for Multiplex Gene Synthesis Employing Error Correction Based on Expression
Source: PLoS One. 2015 Mar 19;10(3):e0119927. doi: 10.1371/journal.pone.0119927 (PMC4366238; doi:10.1371/journal.pone.0119927)
Supplement: S4 Dataset — Contains the gene sequences for the BRENDA characterization chip. (TXT) [file pone.0119927.s006.txt]

>olsFP421_Q86LC2
tctcgacatgaacaataacgatctctttcaggcatcacgtcggcgttttctggcacaactcggcggcttaaccgtcgccgggatgctggggccgtcattgctaacgccgcgacgtgcgactgcgcatatggaaTTCATGGCGCTATCCAAGCATGGTTTGGATTTTGACATGACCATGAAATATAGAATGGAAGGGTGCGTAGATGGCCACAAATTTGTTATCACTGGACATGGAACCGGGAACCCGTTCGCTGGCAAACAAAATGTAAACCTATGCGTTATTGAAGGTGGTCCGTTGCCGTTTAGCGAGGACATTCTAAGTACAGTATTTCAATATGGAAACAGGATATTTACCGAGTACCCTAATAGCATAGTCGACTACTTTAAAAACTCGTGCCCCGCAGGTCATACATGGCAACGTTCTTTATTGTTTGAAGACGGAGCTGTTTGCATTGCAAGTGCTGATATCTCGTTAAGTGTAGAGGAAAGGTGTTTTTATCACGAGTCCAAATTTAATGGTGTTAATTTTCCGGCCGATGGGCCTGTTATGAAAAAGATGACAACCAACTGGGAACCATCATGTGAGAAAATCATCCCAGTCCCCAATCAGGGCATCCTTAAAGGTGATGTTTCTTCTTATTTGCTGCTAAAGGACGGCGGCAGGTACCACTGTCAAATAGATAGTGTTTATAAAGCTAAGAGCGAACCAAAGAAGATGCCTGACAGACACTTCATTCAACATAAGCTAACTAGGGAAGATAGATCAGATGCCACCAATCAAAAATGGCAACTTAAAGAGAGAGCTGTAGCTAGCTTAAGTGCATTGCCAGGATCCcacccagaaacgctggtgaaagtaaaagatgctgaagatcagttgggtgcacgagtgggttacatcgaactggatctcaacagcggtaagatccttgagagttttcgccccgaagaacgttttccaatga
>olsFP419_D3TI87
tctcgacatgaacaataacgatctctttcaggcatcacgtcggcgttttctggcacaactcggcggcttaaccgtcgccgggatgctggggccgtcattgctaacgccgcgacgtgcgactgcgcatatggaaTTCATGTCTAAAGGGGCCGAGCTATTTACAGGAATTGTGCCCATACTTATCGAACTAAATGGTGATGTCCATGGGCACAAATTTAGTGTCAAGGGTGAAGGAGAAGGCGATGCCACCTACGGCAAGTTAGAAATTAAATTTGTTTGCACGACTGGGAAACTACCCGTCCCATGGCCCACCCTGGTAACGACATTCTCGTATGGTGTACAGTGCTTTGCAAGATACCCTGAACACATGAAGATGCACGATTTTTTCAAAAGTGCTATGCCTGAAGGTTACATTCAAGAAAGAACAATATTCTTTCAAGACGACGGCAAGTACAAAACTAGAGCTGAGGTGAAGTTTGAAGGAGACACTCTTGTCAACAGGATAGAACTAAAAGGGATGGATTTCAAAGAGGATGGAAATATCTTAGGACATAAATTAGAGTACAGTTATAATTCTCATAATGTTTACGTCATGGCCGACAAGCCAAACAATGGTTTGAAAGTTAACTTTAAGATCAGACACAACATCGAGGGAGGTGGGGTTCAGTTAGCGGATCATTATCAGACGAACGTACCATTGGGCGACGGCCCTGTTCTATTACCTATAAACCATTATCTATCTACACAAACTGCAATCACTAAAGATCCTAATGAGACTCGTGATCATATGGTCTTCCTGGAATTTTTTACAGCTTGCGGTATTACACACGGAATGGATGAGCTGTACGGATCCcacccagaaacgctggtgaaagtaaaagatgctgaagatcagttgggtgcacgagtgggttacatcgaactggatctcaacagcggtaagatccttgagagttttcgccccgaagaacgttttccaatga
>olsFP418_A7VMR3
tctcgacatgaacaataacgatctctttcaggcatcacgtcggcgttttctggcacaactcggcggcttaaccgtcgccgggatgctggggccgtcattgctaacgccgcgacgtgcgactgcgcatatggaaTTCATGGTATCCGTTATCAAGCCGGAGATGAAAATGAGATATTACATGGACGGGAGCGTGAATGGACATGAGTTTACCATAGAAGGCGAAGGAACAGGTAGACCTTACGAAGGACATCAGGAAATGACGCTAAGGGTTACCATGGCAGAGGGTGGTCCAATGCCTTTCGCGTTCGATCTAGTTAGTCATGTATTCGCGTACGGTCATAGAGTCTTCACAAAGTATCCGGAAGAGATCCCTGACTATTTCAAGCAGGCTTTCCCTGAGGGTTTGTCCTGGGAAAGATCATTAGAGTTTGAAGACGGCGGTAGTGCCTCCGTTAGTGCACATATCTCCCTGCGTGGTAACACGTTCTACCATAAGTCCAAATTTACAGGCGTAAACTTTCCGGCCGATGGACCCATAATGCAGAACCAGAGCGTAGATTGGGAACCTTCTACTGAAAAGATTACGGCTAGCGACGGTGTACTTAAGGGTGACGTGACTATGTATCTAAAATTAGAGGGTGGCGGTAATCACAAGTGTCAGTTCAAGACCACTTATAAGGCAGCCAAGGAAATATTGGAGATGCCTGGCGATCACTACATCGGACATAGATTGGTAAGAAAAACCGAGGGTAACATTACCGAATTAGTCGAAGACGCGGTCGCCCATTCTGGATCCcacccagaaacgctggtgaaagtaaaagatgctgaagatcagttgggtgcacgagtgggttacatcgaactggatctcaacagcggtaagatccttgagagttttcgccccgaagaacgttttccaatga
>olsFP415_Q17105
tctcgacatgaacaataacgatctctttcaggcatcacgtcggcgttttctggcacaactcggcggcttaaccgtcgccgggatgctggggccgtcattgctaacgccgcgacgtgcgactgcgcatatggaaTTCATGAGTAAGGGTGAAGAGCTATTTACTGGTGTGGTACCGGTACTAGTGGAGCTTGACGGCGACGTAAATGGCCAGAAGTTCAGTGTTTCTGGTGAAGGAGAGGGAGATGCTACATACGGTAAACTTACTTTAAATTTTATCTGTACCACCGGAAAGTTACCAGTACCATGGCCAACCCTAGTCACCACATTTTCCTATGGCGTCCAGTGCTTCTCCCGTTATCCCGATCACATGAAACAACACGACTTCTTCAAGTCTGCCATGCCTGAAGGGTATGTCCAGGAGAGAACAATCTTCTACAAAGATGATGGCAATTATAAGACGAGAGCAGAAGTAAAATTCGAGGGAGATACACTTGTAAACAGAATCGAATTGAAAGGGATAGATTTCAAGGAAGATGGGAATATTTTAGGACATAAGATGGAGTATAACTATAACTCACATAACGTCTATATCATGGGTGATAAACCCAAGAATGGGATCAAAGTTAATTTCAAAATAAGGCACAATATCAAGGACGGATCAGTTCAGTTAGCGGACCATTACCAACAGAATACGCCAATAGGCGATGGACCCGTATTATTACCCGATAATCATTATTTGTCCACGCAATCAGCCCTATCAAAAGATCCGAATGAAAAGAGGGACCATATGATTTTACTAGAGTTCGTGACTGCCGCAAGAATCACACACGGCATGGATGAGTTATACAAGGGATCCcacccagaaacgctggtgaaagtaaaagatgctgaagatcagttgggtgcacgagtgggttacatcgaactggatctcaacagcggtaagatccttgagagttttcgccccgaagaacgttttccaatga
>olsFP411_B1PNC1
tctcgacatgaacaataacgatctctttcaggcatcacgtcggcgttttctggcacaactcggcggcttaaccgtcgccgggatgctggggccgtcattgctaacgccgcgacgtgcgactgcgcatatggaaTTCATGCCGTTGCCCGCAACACACGAGTTACATATTTTCGGCTCCTTTAACGGTGTCGACTTTGATATGGTCGGTAGGGGTACCGGAAATCCTAACGACGGCTATGAGGAGCTGAACCTGAAAAGTACGAAGGGCGCACTACAGTTTAGCCCATGGATCTTGGTCCCGCAGATAGGATACGGTTTTCATCAATATTTGCCTTTCCCGGACGGCATGTCTCCTTTTCAGGCTGCAATGAAGGATGGAAGTGGATATCAAGTCCATCGTACCATGCAATTCGAAGATGGAGCTAGTCTTACGTCGAACTACAGATACACTTACGAGGGCTCTCATATCAAAGGCGAGTTCCAAGTCATTGGTACCGGCTTTCCTGCGGATGGCCCCGTAATGACAAATTCCTTAACTACAGCGGACTGGTGTGTTACGAAGATGCTATATCCTAATGACAAGACAATAATTTCCACCTTCGACTGGACATATAACACTGCGTCCGGGAAGCGTTATCAATCAACAGTGAGGACTAACTACACTTTTAATAAACCTATGGCAGCGAACATCCTTAAGAATCAACCTATGTTTGTGTTCAGGAAAACTGAACTAAAACACTCGAAGACAGAACTAAACTTTAAAGAATGGCAAATGGCCTTCGCCGACGTAATGGGATCCcacccagaaacgctggtgaaagtaaaagatgctgaagatcagttgggtgcacgagtgggttacatcgaactggatctcaacagcggtaagatccttgagagttttcgccccgaagaacgttttccaatga
>olsFP410_A8CLU1
tctcgacatgaacaataacgatctctttcaggcatcacgtcggcgttttctggcacaactcggcggcttaaccgtcgccgggatgctggggccgtcattgctaacgccgcgacgtgcgactgcgcatatggaaTTCATGGCGCTTTCGAAACAGGTGACTATGAAATATCACATGGATGGCAGATTCGAAGATAAAGAGTTTACAATAGAGGGAGAGGGGACAGGCAAGCCTTACGAAGGAAAGCAAACCGTAACCCTATGGGTAACTAAAGGTGCCCCTCTGCCTTTTAGCTTCGATATTTTGAGTGCAGTCTTTCTATATGGTAATAGAGCATTTACCGATTACCCCAAAGGTATCGTCGATTACTTTAAGCCTAGCTTCCCCGAGGGATACAGTTTTGAACGTACGTTAGAGTTCGAGGATGGTGGTTATTGCACGGCTAGTGCCGATATCAGCTTGGATTCTGCATCAAACTGCTTTATTCATAAAAGTAGTTTTAAGGGTGTAAAGTTTCCGGACAACGGTCCAGTCAAGCAGAAGAAGACTACGAACTGGGAGCCATCCATTGAAAAAATGACCGTTAGAGATGGTATCCTTAAAGGTGACGTCACCATGTTTCTATCTCTAACAGACGGTGGAAATCATAGATGTCAATTCTCGACACTTTATAAAGCGAAAAAGGCAGTCAAGTTACCAACCGAATCTCATTATGTAGAGCATAGGTTAGTAAGGACCGATCTGCCTAACGGGAAGGTACAATTGGAAGAGCACGCTGCCGCCCGTCTAAATACCGTCGGATCCcacccagaaacgctggtgaaagtaaaagatgctgaagatcagttgggtgcacgagtgggttacatcgaactggatctcaacagcggtaagatccttgagagttttcgccccgaagaacgttttccaatga
>olsFP375_Q8GHE3
tctcgacatgaacaataacgatctctttcaggcatcacgtcggcgttttctggcacaactcggcggcttaaccgtcgccgggatgctggggccgtcattgctaacgccgcgacgtgcgactgcgcatatggaaTTCATGTCCAAAGGTGAGGAGTTATTTACAGGCGTTGTGCCAATTCTGGTCGAGTTGGACGGTGATGTAAATGGACATAAATTTTCTGTCAGCGGGGAAGGTGAAGGTGACGCAACATACGGTAAATTGACACTGACGTTTATATGTACGACAGGTAAGCTTCCAGTCCCGTGGCCTACTCTGGTGACAACTTTCTCCTATGGAGTCCAGTGTTTCTCGAGGTATCCCGATCATATGAAGAGACACGATTTCTTTAAGAGTGCAATGCCTGAAGGCTATGTACAAGAAAGAACCATCTTCTTTAAAGATGATGGAAACTACAAAACTAGGGCAGAAGTTAAATTCGAAGGAGACACTCTAGTCAACCGTATCGAATTAAAAGGCATCGACTTCAAGGAGGACGGTAACATTTTAGGCCACAAATTAGAGTACAATTATAATTCCCATAATGTTTACATTATGGCTGATAAACAGAAAAATGGTATAAAGGTTAACTTCAAGATCAGGCATAATATAGAAGACGGCAGTGTACAATTGGCCGATCATTATCAACAGAATACACCTATCGGTGATGGCCCAGTTCTATTGCCTGATAATCACTACCTGTCGACCCAGTCCGCACTATCAAAAGATCCAAACGAAAAACGTGATCACATGGTGCTTTTGGAGTTTGTGACGGCCGCCGGGATCACCCATGGTATGGACGAACTTTATAAAGGATCCcacccagaaacgctggtgaaagtaaaagatgctgaagatcagttgggtgcacgagtgggttacatcgaactggatctcaacagcggtaagatccttgagagttttcgccccgaagaacgttttccaatga
>olsFP102_AF3725
tctcgacatgaacaataacgatctctttcaggcatcacgtcggcgttttctggcacaactcggcggcttaaccgtcgccgggatgctggggccgtcattgctaacgccgcgacgtgcgactgcgcatatggaaTTCATGGATCTTGCTAAACTAGGTTTGAAGGAGGTCATGCCAACCAAGATCAACTTGGAGGGTCTAGTTGGAGATCACGCATTCAGCATGGAAGGTGTCGGCGAGGGTAATATCCTTGAGGGTACTCAGGAGGTCAAAATCAGCGTTACTAAGGGGGCCCCTCTACCTTTCGCTTTTGATATCGTATCGGTTGCTTTTTCCTATGGTAATAGAGCCTATACCGGATATCCCGAAGAGATTTCTGACTACTTCTTGCAAAGTTTTCCTGAGGGATTCACCTACGAAAGGAACATAAGGTACCAGGACGGCGGAACTGCTATTGTCAAAAGCGACATTTCCCTAGAAGATGGAAAGTTCATCGTTAATGTTGACTTCAAGGCCAAGGACCTTAGAAGAATGGGTCCTGTGATGCAGCAGGACATAGTGGGCATGCAGCCCTCATACGAGAGTATGTACACGAACGTCACAAGCGTCATTGGAGAATGTATTATAGCTTTCAAATTGCAAACAGGCAAACACTTTACTTATCACATGAGGACCGTCTATAAGAGTAAGAAGCCAGTAGAAACCATGCCCCTATATCACTTCATTCAACATCGTCTAGTTAAGACAAACGTAGACACAGCCAGTGGCTATGTCGTGCAACACGAAACAGCTATCGCCGCGCACTCAACTATCAAGAAGATAGAAGGTTCATTACCCGGATCCcacccagaaacgctggtgaaagtaaaagatgctgaagatcagttgggtgcacgagtgggttacatcgaactggatctcaacagcggtaagatccttgagagttttcgccccgaagaacgttttccaatga
>olsFP288_Q5ZQQ6
tctcgacatgaacaataacgatctctttcaggcatcacgtcggcgttttctggcacaactcggcggcttaaccgtcgccgggatgctggggccgtcattgctaacgccgcgacgtgcgactgcgcatatggaaTTCATGGACCCACTAGTTAACGGAAATCTGAAGATTAAAATGTTTATGAATGGGTCCGTTAACAAACATAAATTCAAATGTGAAGCTGAAGGAGAAGGGAACATTCATAGTGGGACGCATATTATGAAAATCACTGTGACAGAAGGTGGACCATTGCCGTTCGCTTTCGATATCCTTTCTAGGACTTTTTGTTATGGACATAAGATGTTCCTTGACAACAGTGGTAATATCCCAGATTTCTTCAAGCAATCTTTGAAAGACGGTTACTCGTGGGAGCGTGAGACTACATATGAAGACGGAGGGGTCCTAAACAGTAAACAAAAGCATACTTTGAAAGGCGATTGCATTACAACGTATTCAGAAGTGACAGGCACCTTTCCTCCGAATGGTCCTGTCATGAAAAAGAAAACTCTAGGATGGGAACCTTCCTGTGAGATGGTCATACCGAGAGATGGTGGCCTAATTATGTATGATAATATTGCACTAAAGCTAGACGACGATCACGGCGGTCACTTGACAGGCAACTTCAAAGCTACTTACAAGTCAAATAACCCTAATATAAATTTGCCAAAACACCATTTCGTGGAAAATAGGGTAGAGATGCTAGAAGGCAGGGATGGCGGAAACTACGTTAAGCTGCATGAGAGGAATAAAGCGCGTTATTCCGCCTTGGAGAGTGAGCTGGCTAAAAAGGGATCCcacccagaaacgctggtgaaagtaaaagatgctgaagatcagttgggtgcacgagtgggttacatcgaactggatctcaacagcggtaagatccttgagagttttcgccccgaagaacgttttccaatga
>olsFP140_D0EWT2
tctcgacatgaacaataacgatctctttcaggcatcacgtcggcgttttctggcacaactcggcggcttaaccgtcgccgggatgctggggccgtcattgctaacgccgcgacgtgcgactgcgcatatggaaTTCATGGATTTCGAGCCCGAATTTTTCAATAAACCCGTCCCACTTGAGATGACACTAAGGGGCTGTGTAAACGGAAAAGAGTTCATGATTTTTGGTAAAGGCGAGGGTGACGCCAGCAAGGGAAATATCAAAGGCAAATGGATTCTATCCCATTCCGAGGACGGAAAGTGTCCGATGAGTTGGGCAGTATTGGCACCTACATTTGCATATGGTTTTAAAGTATTCGCAAAGTATCCTAAAGATTTCGCACATTTCTGGCAAGATTGTATGCCCGTGGGGTACTCAGAAAGAAGGATTACGAGGTTTGGAAGGTTGTCCGGAAATGACGATATTGAACAGGAGGGCATTATGAATACATATCATGAAGTGCAGATGAGGGAAAGGATGGTAGGCGACGAAATAACGTGGATAGTGGAGAGTCGTGTCAAACTAGATGCCACAATAAACGAAAATTCACCCATTTTAATGAACGATGGCCTTTCTGAGTACAGACCCAATTTGGAGCGTACCGTAAGCTTTGAAGATGGCCTTAAAAACTATTCACAGTTTTTCTACCCTATCAAGGACTGTGAAACTAATGACTATATTATTGCTAATCAGATGACGCATGAGAGGCCGTTGTCCAAATTCAACAAGCCAGGTAGACTACCTCCCTCACACTTCAAGAGAACTGACTTAGAACAGTGGAAAGACTCGAAAGAAGACAAGGATCACATCGTGCAGGAGGAGATCACTGCATTTTTGCTGCAAGCGCAAGACAAAGACTTGCAATCATTAGGAATAGGTATGGGATCCcacccagaaacgctggtgaaagtaaaagatgctgaagatcagttgggtgcacgagtgggttacatcgaactggatctcaacagcggtaagatccttgagagttttcgccccgaagaacgttttccaatga
>olsFP378_A7UAL4
tctcgacatgaacaataacgatctctttcaggcatcacgtcggcgttttctggcacaactcggcggcttaaccgtcgccgggatgctggggccgtcattgctaacgccgcgacgtgcgactgcgcatatggaaTTCATGTCAGTAATAAAACCTGATATGAAAATTAAACTAAGAATGGAGGGCGCTGTGAACGGACATTATTTCGTAATAGAAGGGGAGGGTAAAGGCAAGCCCTTTGAGGGTACGCAGAGTATGGATCTGACGGTGAAGGAGGGAGCACCATTGCCATTCGCATATGATATCATGACCACGGCATTCCATTACGGAAATAGAGTCTTCGCAAAATACCCAAAGGATATCCCTGACTATTTCAAGCAAATGTTCCCCGAGGGATATTCTTGGGAGAGGTCCATGACGTTCGAAGATGGTGGAATTTGCACAGCAAGGAACGAAATAACCATGGAAGGCGACTGCTTCTTTAACAAAGTTAGGTTTGACGGAGTAAACTTTCCGCCCAACGGTCCCGTAATGCAGAAGAAAACGTTGAAGTGGGAGCCTTCAACCGAGAAGATGTATGTTAGGGATGGTGTCCTTACCGGAGACATCAACATGGCCTTATTACTTCAAGGCGGAGTCCACTATCGTTGCGATTTTAGAACTACTTACAAGGCCAAAAAGGAAGGCGTGGAACTACCCGGGTACCACTTCGTTGACCACTGTATCGAAATTCTTTCACACGACAAGGATTATAACAAAGTCAAACTATACGAATACGCTGAAGCTCATTCTGGCTTACCAAGGAAAGCCAAGGGATCCcacccagaaacgctggtgaaagtaaaagatgctgaagatcagttgggtgcacgagtgggttacatcgaactggatctcaacagcggtaagatccttgagagttttcgccccgaagaacgttttccaatga
>olsFP123_B5T1L1
tctcgacatgaacaataacgatctctttcaggcatcacgtcggcgttttctggcacaactcggcggcttaaccgtcgccgggatgctggggccgtcattgctaacgccgcgacgtgcgactgcgcatatggaaTTCATGTCTGTTATTGCGAAACAGATGACATATAAGGTCTACATGAGTGGGACAGTAAACGGCCATTATTTTGAGGTGGAAGGAGATGGCAAGGGGAAGCCATACGAAGGGGAACAGACGGTGAGACTTGCGGTTACCAAGGGAGGACCTTTGCCATTCGCTTGGGACATTCTGTCTCCTCAATGTCAGTATGGTAGTATACCGTTTACAAAGTATCCCGAGGATATCCCAGATTACGTCAAACAGTCCTTTCCAGAAGGCTACACGTGGGAGAGGATAATGAATTTCGAAGACGGAGCCGTATGCACTGTATCTAACGACTCTAGCATCCAAGGTAACTGTTTCATATACCACGTAAAGTTTAGTGGATTGAACTTTCCACCCAATGGTCCAGTGATGCAGAAAAAGACGCAAGGATGGGAGCCCAATACCGAAAGACTATTCGCTAGGGACGGCATGTTGATAGGAAATAATTTCATGGCATTGAAACTAGAAGGCGGTGGCCACTACTTGTGTGAGTTTAAGTCCACCTATAAGGCCAAGAAGCCTGTGAAAATGCCGGGTTATCATTATGTTGATCGTAAATTAGACGTTACAAATCATAACAAAGACTACACTTCGGTTGAACAATGTGAAATCTCGATCGCGAGAAAGCCGGTCGTAGCCGGATCCcacccagaaacgctggtgaaagtaaaagatgctgaagatcagttgggtgcacgagtgggttacatcgaactggatctcaacagcggtaagatccttgagagttttcgccccgaagaacgttttccaatga
>olsFP402_I0IY48
tctcgacatgaacaataacgatctctttcaggcatcacgtcggcgttttctggcacaactcggcggcttaaccgtcgccgggatgctggggccgtcattgctaacgccgcgacgtgcgactgcgcatatggaaTTCATGACGTACAAAGTTTATATGAGTGGGACAGTAAACGGTCATTACTTTGAAGTAGAAGGCGACGGTAAGGGAAAACCCTACGAGGGAGAGCAAACAGTGAAGCTTACAGTGACTAAGGGTGGACCTTTAACATTTGCTTGGGACATTTTAAGCCCTCAATCACAGTACGGCTCCATACCCTTTACCAAGTACCCTGAAGATATCCCGGATTATGTTAAGCAGTCCTTCCCGGAAGGGTATACGTGGGAAAGGATTATGAATTTCGAAGACGGAGCAGTTTGTACAGTGAGTAATGACTCTAGCATCCAAGGTAATTGTTTTATCTACCACGTGAAGTTCTCCGGCCTAAACTTTCCCCCTAATGGCCCTGTGATGCAGAAGAAGACTCAAGGTTGGGAACCTAATACAGAGAGGTTGTTCGCTAGGGATGGAATGCTGATCGGCAATAATTTTATGGCTTTGAAACTTGAAGGTGGTGGCCACTATCTTTGTGAATTTAAAAGTACGTACAAGGCGAAGAAACCCGTAAAAATGCCGGGGTATCATTACGTTGATCGTAAATTAGACGTCACGAACCACAATAAGGACTATACCTCAGTGGAGCAATGTGAGATTTCTATTGCCAGGAAACCCGTGGTCGCCGGATCCcacccagaaacgctggtgaaagtaaaagatgctgaagatcagttgggtgcacgagtgggttacatcgaactggatctcaacagcggtaagatccttgagagttttcgccccgaagaacgttttccaatga
>olsFP400_A8QVZ9
tctcgacatgaacaataacgatctctttcaggcatcacgtcggcgttttctggcacaactcggcggcttaaccgtcgccgggatgctggggccgtcattgctaacgccgcgacgtgcgactgcgcatatggaaTTCATGAGCTTGCCGACCACACACGACCTACACATCTTCGGATCTGTTAATGGCGCCGAGTTTGATCTTGTGGGAGGTGGAAAAGGTAATCCCAACGACGGGACATTAGAAACTAGCGTAAAGAGTACGAGAGGGGCCTTGCCTTGCTCTCCACTGTTGATTGGCCCTAATCTAGGGTATGGTTTCTATCAATACCTTCCCTTCCCCGGTGGCGCTAGCCCGTTTCAAACTGCTATCACCGACGGAGGCTACCAAGTACATAGGGTATTTAAATTTGAGGACGGAGGGGTCTTGTCCTGTAACTTCCGTTATACCTACGAAGGAGGAAAGATAAAGGGAGAGTTTCAGTTAATTGGCAGCGGTTTCCCGGCAGGAGGCCCAGTGATGTCCGGGGGTCTGACGACTCTAGATAGATCAGTCGCCAAATTGCAGTGCAGTGATGATTGCACAATCACAGGTACAAATAACTGGAGCTTTTGTACCACCGATGGAAAAAGACATCAAGCGGACGTACAGACAAATTATACGTTTGCAAAACCGTTGCCAGCAGGACTGAAGGAGAAGATGCCAATATTCTTAGGCCATCAAATCGAAGTTAAAGCCTCAAAGACGGAGATAACATTATCGGAGAAAGTAAAAGCGTTCATCGATACTGTAGGATCCcacccagaaacgctggtgaaagtaaaagatgctgaagatcagttgggtgcacgagtgggttacatcgaactggatctcaacagcggtaagatccttgagagttttcgccccgaagaacgttttccaatga
>olsFP399_D2IGW4
tctcgacatgaacaataacgatctctttcaggcatcacgtcggcgttttctggcacaactcggcggcttaaccgtcgccgggatgctggggccgtcattgctaacgccgcgacgtgcgactgcgcatatggaaTTCATGCCCAATATGACGCTAGAGTCGGCAATATCAGGAACCATGAACGGTGAAGAGTTTGAACTAGTTGGTAACGGTGATGGAAATACTGACGAAGGAAGGATGACGAATAAGATGAAATCTACCAAGGGTCCACTATCTTTCTCTCCCTACTTACTTAGTCATGTGCTAGGCTATGGTTACTACCATTATGCAACATTTCCGGCTGGTTATGAAAACGTCTACCTACACGCCATGAAAAACGGGGGATACAGTAATACTAGGACCGAGAGGTACGAAGATGGTGGTATCATTTCCGCCACGTTCAATTATCGTTACGAGGGCGATAAAATTATTGGGGATTTTAAGGTAGTTGGAACCGGCTTTCCGACCAATAGTATCATATTCACGGATAAGATCATCAAAAGCAATCCAACTTGTGAACATATCTATCCTAAGGCAGACAATATCTTAGTAAATGCGTACACTAGAACATGGATGTTGAGGGACGGAGGATATTACTCTGCTCAAGTGAACAACCACATGCACTTCAAAAGTGCTATACACCCAACCATGTTGCAAAATGGTGGGTCAATGTTTACATACAGGAAAGTAGAGGAACTTCATACACAAACTGAAGTCGGCATAGTTGAATATCAACACGTGTTCAAAACACCTACCGCCTTTGCTGGATCCcacccagaaacgctggtgaaagtaaaagatgctgaagatcagttgggtgcacgagtgggttacatcgaactggatctcaacagcggtaagatccttgagagttttcgccccgaagaacgttttccaatga
>olsFP368_C3YKQ1
tctcgacatgaacaataacgatctctttcaggcatcacgtcggcgttttctggcacaactcggcggcttaaccgtcgccgggatgctggggccgtcattgctaacgccgcgacgtgcgactgcgcatatggaaTTCATGAGCCTACCGACCACACATGATCTTCACATATTTGGTTCAGTTAATGGAGCAGAGTTTGACCTTGTCGGTGGAGGCAAAGGCAACCCTAACGACGGTACTTTAGAAACGAGTGTGAAAAGTACCCGTGGGGCTTTGCCATGCTCACCGTTGCTTATTGGGCCAAACCTTGGTTATGGTTTTTATCAGTACCTACCGTTTCCCGGGGGTGCAAGTCCCTTCCAAACAGCTATAACCGATGGCGGTTATCAAGTTCACAGGGTATTCAAGTTTGAAGATGGCGGAGTGTTATCTTGCAACTTTAGGTACACATATGAGGGCGGTAAAATTAAGGGAGAATTTCAGTTAATCGGCTCAGGCTTCCCTGCTGGCGGTCCAGTTATGAGCGGCGGTTTAACGACATTAGATCGTAGTGTAGCAAAGCTACAATGTTCAGATGACTGCACAATTACTGGAACTAATAATTGGAGCTTTTGTACCACAGACGGGAAACGTCATCAAGCGGACGTTCAAACTAATTACACATTCGCCAAGCCATTGCCAGCAGGTCTTAAGGAAAAAATGCCAATTTTCTTGGGTCATCAGATCGAGGTTCAGGCATCAAAAACAGAGATTAACTTATCAGAGAAGGTTAAGGCTTTTATCGATACCGTGGGATCCcacccagaaacgctggtgaaagtaaaagatgctgaagatcagttgggtgcacgagtgggttacatcgaactggatctcaacagcggtaagatccttgagagttttcgccccgaagaacgttttccaatga
>olsFP089_AY2680
tctcgacatgaacaataacgatctctttcaggcatcacgtcggcgttttctggcacaactcggcggcttaaccgtcgccgggatgctggggccgtcattgctaacgccgcgacgtgcgactgcgcatatggaaTTCATGCCGGACATGAAACTAGAATGTCATATTTCTGGTACAATGAACGGGGAGGAATTTGAACTTATCGGATCAGGTGATGGAAACACTGATCAAGGAAGGATGACTAATAATATGAAGTCTATTAAGGGCCCCTTAAGCTTTTCGCCTTATTTACTTTCGCATATCTTGGGCTATGGGTATTATCACTTTGCTACCTTCCCCGCCGGGTATGAGAATATCTATCTGCACGCTATGAAAAATGGCGGCTATTCCAATGTCAGGACAGAGAGGTATGAAGATGGAGGTATCATCTCTATTACATTCAATTATAGATATGAGGGCTCGAAGATCATCGGTGACTTTAAAGTGATAGGGACAGGTTTTCCAACCGATAGCCTTATCTTTACCGATAAAATCATAAAATCCAATCCTACATGTGAGAACATGTTCCCAAAAGCAGACAACATATTGGTAAATGCCTATACCAGGACATATCTACTAAAGGACGGTGGTTACTATTCGGCGCAAGTCAACAATCATATGCACTTCAAGTCGGCGATACATCCTACAATGTTACAGAACGGTGGAAGTATGTTTACACATAGGGTGGTCGAGGAGAATCATACAAAAACGAACGTAGCCATCGTTGAGTACCAGAACGTTTTCAAGACACCAACTGCCTTTGCTGGATCCcacccagaaacgctggtgaaagtaaaagatgctgaagatcagttgggtgcacgagtgggttacatcgaactggatctcaacagcggtaagatccttgagagttttcgccccgaagaacgttttccaatga
>olsFP281_C3YR99
tctcgacatgaacaataacgatctctttcaggcatcacgtcggcgttttctggcacaactcggcggcttaaccgtcgccgggatgctggggccgtcattgctaacgccgcgacgtgcgactgcgcatatggaaTTCATGCTTTATGCCAATGAAGGCAATTATCAAAGGTACAAAAGAAGAGGAGATTCTGCGGTATTTTTGACTTCTTGGACTACCGGCAGGTCAGAGGACGAGCCAAAGAAGAGCAGTACCTCATCTTCTCAACTGCTGACACCTCTACCCACTACTCACGAGTTGCATATCTTTGGAAGCTTTAATGGAGTCGAATTTGACATGGTTGGTAGAGGTATAGGAAATCCTAATGATGGTTACGAAGAATTGAACCTAAAGAGTACAAAAGGGGCCTTAAAATTTAGCCCTTGGATCTTGGTTCCACAGATAGGCTACGGCTTCCATCAATACCTGCCGTACCCGGATGGTATGTCCCCATTCCAGGCGGCCATGCAAGACGGAAGTGGGTACCAGGTACATAGAACCATGCAGTTCGAAGATGGCGCTTCGCTAACCGCCCACTTCAGGTACACATATGAAGGCAGCCACATTAAAGGAGAGTTCCAAGTTATCGGGACCGGGTTTCCGGCTGATGGTCCCGTCATGACAAATAAACTTACAGCAGCAGATTGGTGTGTAGTGAAAATGGTGTATCCGAATGATAAGACTATTTTGTCCACCTTCGATTGGACATATACGACTACCGAGGGAAAAAGATACCAATCTACCGTGCGTACAAATTATACTTTCGCAAAGCCCATGGCTGCCAACATTCTACAGAAGCAACCTATGTTCGTATTCAGAAAGACTGAGCTACAACACAGCAAAACTGAATTAACCTTCAAAGAATGGCAGAAGGCATTCACAGACGTGATGGGATCCcacccagaaacgctggtgaaagtaaaagatgctgaagatcagttgggtgcacgagtgggttacatcgaactggatctcaacagcggtaagatccttgagagttttcgccccgaagaacgttttccaatga
>olsFP395_D2IGW1
tctcgacatgaacaataacgatctctttcaggcatcacgtcggcgttttctggcacaactcggcggcttaaccgtcgccgggatgctggggccgtcattgctaacgccgcgacgtgcgactgcgcatatggaaTTCATGCCGAATATGAAATTAGAATGTAGGATATCTGGTACGATGAACGGCGAAGAGTTTAAGCTTGTAGGCGCCGGAGAAGGTAACACCGATGAGGGTAGGATGACCAACAAAGTCAAATCGACCAAGGGCCCTCTTCCTTTTTCCCCTTACCTACTAAGCCATGTACTAGGATACGGCTACTATCACTACGCGACGTTCCCTGCCGGCTATGAGAACGTATATCTTCATGCAATGAAGAACGGCGGATATAGTAATACCAGAACCGAGAGGTACGAGGATGGCGGCATTATAAGTGCCACGTTTAATTATAGATATGAAGGAGATAAGATTATCGGCGATTTTAAGGTAGTCGGGACAGGATTCCCCACAAACTCAATCATTTTCACTGACAAGATCATTAAGTCAAATCCTACTTGTGAACACATATATCCAAAGGCAGATAACATTTTGGTAAATGCATACACCAGAACTTGGATGTTGCGTGATGGTGGTTACTATTCAGCGCAGGTCAATAACCATATGCACTTCAAATCTGCCATTCATCCTACCATGTTGCAAAATGGAGGTAGCATGTTTACTTACCGTAAAGTAGAGGAACTGCATACGCAGACAGAGGTAGGTATAGTAGAGTATCAACATGTGTTCAAAAGGCCGACCGCTTTCGCAGGATCCcacccagaaacgctggtgaaagtaaaagatgctgaagatcagttgggtgcacgagtgggttacatcgaactggatctcaacagcggtaagatccttgagagttttcgccccgaagaacgttttccaatga
>Brenda98
tctcgacatgaacaataacgatctctttcaggcatcacgtcggcgttttctggcacaactcggcggcttaaccgtcgccgggatgctggggccgtcattgctaacgccgcgacgtgcgactgcgcatatggaaTTCATGAACACAGCGCCGTTTATCGCGATTGAGGGACCGATTGGAGCAGGCAAAACAACTCTTGCGACAATGTTATCTCAAGAGTTTGGCTTCCCCATGATAAATGAAATAGTCGAAGATAATCCATATTTGGATAAGTTCTACGACAACATCGAAGAATGGAGCTTCCAACTAGAGATGTTTTTCCTGTGCCATAGGTATAAACAACTTGAGGATACTTCAGACCATTTTCTGAAGAAAGGTCAACCAGTAATAGCCGACTACCACATTTATAAGAACGTGATATTCGCTGAGCGTACTTTGAGCCCGCATCAGCTTGAAAAATACAAAAAGATTTACCATCTATTAACAGATGACCTACCTAAGCCCAACTTCATTATTTATATAAAGGCCAGCTTACCGACATTGTTACATAGAATTGAAAAGAGAGGAAGACCGTTTGAGAAGAAAATCGAAACTTCCTACTTAGAACAGCTTATATCAGACTACGAAGTGGCCATTAAACAGCTTCAGGAAGCCGACCCGGAGCTGACTGTTCTAACTGTGGATGGAGACTCGAAAGATTTTGTATTGAACAAGTCGGATTTTGAGAGGATAGCTGCTCATGTAAAAGAACTAATAGTGGGATCCcacccagaaacgctggtgaaagtaaaagatgctgaagatcagttgggtgcacgagtgggttacatcgaactggatctcaacagcggtaagatccttgagagttttcgccccgaagaacgttttccaatga
>Brenda97
tctcgacatgaacaataacgatctctttcaggcatcacgtcggcgttttctggcacaactcggcggcttaaccgtcgccgggatgctggggccgtcattgctaacgccgcgacgtgcgactgcgcatatggaaTTCATGTTGGTATTCAAAGGTAAGTTGAAAGAGCACCCACGTTGGGAAGTTGAAAACGAATTATACAGGTTTAGAAACCGTGTATTCTCAGATAGATTGGGATGGGATGTTGAGAGTCACAGGGGTCTAGAGCAGGACTCTTTCGACACCCCAGATACGCATTGGGTGTTAATCGAAGACGAGGAAGGGTTGTGTGGTTGCATCCGTCTTCTTAGTTGTGCGAAAGATTACATGCTGCCAAGTATATTCCCCACCGCTCTTGCAGGTGAGGCGCCTCCCAGAAGCAACGATGTCTGGGAGCTGACCAGGCTAGCCATAGATGCGGAGAGGGCTCCGAGACTAGGCAACGGTATCTCAGAACTAACATGCATCATCTTTAGGGAAGTCTACGCATTCGCAAAAGCGCAGGGCATCAGGGAACTGGTTGCGGTGGTTTCACTGCCGGTTGAAAGGATTTTTCGTAGGTTGGGCCTACCTATCGAGCGTCTTGGTCACCGTCAAGCAGTGGATTTAGGTGCCGTTAGAGGAGTGGGGATCAGGTTCCATCTTGACGAACGTTTCGCACGTGCAGTAGGTCAGCCCTTGCAAGGTGCATACGACGAGGCACGTGAGCTTGTAACCGAAGGATCCcacccagaaacgctggtgaaagtaaaagatgctgaagatcagttgggtgcacgagtgggttacatcgaactggatctcaacagcggtaagatccttgagagttttcgccccgaagaacgttttccaatga
>Brenda96
tctcgacatgaacaataacgatctctttcaggcatcacgtcggcgttttctggcacaactcggcggcttaaccgtcgccgggatgctggggccgtcattgctaacgccgcgacgtgcgactgcgcatatggaaTTCATGAAATTACAAGTCGCCATAGACTTATTGAGTACAGAAGCCGCTTTAGAGTTGGCCGGCAAGGTAGCTGAGTACGTAGACATTATTGAACTGGGTACTCCCCTGATCGAGGCGGAAGGGCTGTCTGTGATAACCGCCGTCAAAAAAGCCCACCCAGATAAGATTGTATTCGCGGATATGAAAACGATGGACGCCGGAGAGTTAGAGGCCGACATAGCGTTCAAAGCAGGAGCCGATTTGGTAACCGTTCTAGGTAGTGCAGATGATTCTACGATTGCTGGTGCCGTTAAAGCCGCCCAGGCACATAATAAAGGTGTCGTAGTTGATCTGATTGGGATTGAGGATAAAGCTACCCGTGCACAAGAAGTTAGGGCGCTAGGCGCTAAGTTTGTTGAAATGCATGCCGGCCTAGATGAGCAAGCCAAGCCGGGCTTCGATCTTAATGGCCTATTGGCCGCTGGTGAAAAGGCAAGGGTGCCGTTTTCAGTGGCAGGAGGGGTGAAGGTGGCTACCATACCAGCAGTACAGAAAGCGGGAGCCGAAGTAGCTGTGGCAGGTGGCGCCATCTATGGTGCCGCAGATCCCGCTGCTGCCGCTAAAGAATTAAGAGCCGCGATTGCAGGATCCcacccagaaacgctggtgaaagtaaaagatgctgaagatcagttgggtgcacgagtgggttacatcgaactggatctcaacagcggtaagatccttgagagttttcgccccgaagaacgttttccaatga
>Brenda95
tctcgacatgaacaataacgatctctttcaggcatcacgtcggcgttttctggcacaactcggcggcttaaccgtcgccgggatgctggggccgtcattgctaacgccgcgacgtgcgactgcgcatatggaaTTCATGAAATTGTTAGTCGCATCCAATAACGCCAAGAAACTGGGAGAATTGCAACGTATCTTAGACCAGGCCGGAATTGAAAACGTGGAACTGCTAGCACTAGCCGACGTCCCGAGCTATCCTGAGCCAGTGGAGGACGGACGTACCTTTACCGAGAACGCCTTGATCAAAGCGCGTGCAGGCGCAAGCAATACAGGGTTGATCACACTGGCCGATGACTCGGGTCTAGAGGTCGATGCTCTAAATGGCATGCCAGGCGTGCTTTCTGCCCGTTGGGCAGGCAAACATGGAAACGACCAAGCAAATAATGACCTATTATTGGCTCAGATAGCTGATATCCCCGAGGAGCACAGAGGGGCAGCCTTCGTCAGTGTTTGTGCTATTGTCACACCCGATGGCAGGGAATTTGTTGAGGAAGGCAGATGGCATGGTACTCTACTGAGAGAACCGGTAGGTACCAATGGGTTTGGATATGATCCACTTTTCGTCCCCATGGAAGAATCATTGATCGAGGGACGTGACAGGTCAAGTGCGCAATTGACTGCACAAGAAAAGGACGCATTGTCCCACCGTGGAAAGGCTCTTAGGGCATTAGTACCTGCAATTGCAGAACTAGCGGGTCAGGGATCCcacccagaaacgctggtgaaagtaaaagatgctgaagatcagttgggtgcacgagtgggttacatcgaactggatctcaacagcggtaagatccttgagagttttcgccccgaagaacgttttccaatga
>Brenda94
tctcgacatgaacaataacgatctctttcaggcatcacgtcggcgttttctggcacaactcggcggcttaaccgtcgccgggatgctggggccgtcattgctaacgccgcgacgtgcgactgcgcatatggaaTTCATGGACAAAGATTGCGAAATGAAAAGAACGACCTTAGACTCACCGCTGGGTAAATTAGAGTTGAGTGGTTGTGAACAAGGCCTTCATGAAATAAAGCTACTAGGTAAAGGTACCAGCGCGGCAGACGCCGTCGAAGTCCCTGCGCCCGCTGCTGTGTTAGGAGGGCCAGAGCCCCTAATGCAGTGTACAGCTTGGCTGAACGCGTATTTCCACCAGCCGGAGGCTATTGAGGAGTTTCCTGTTCCCGCCCTACATCATCCGGTATTCCAGCAGGAGTCATTTACCAGGCAAGTATTGTGGAAACTACTTAAGGTTGTTAAGTTTGGCGAGGTCATTAGCTACCAACAATTAGCTGCCTTGGCTGGTAATCCTAAGGCAGCCAGAGCTGTTGGGGGAGCGATGAGAGGAAATCCCGTGCCTATCTTAATTCCGTGCCACAGGGTTGTCTGTTCTAGTGGGGCAGTGGGCAATTATTCCGGAGGTTTAGCAGTTAAGGAGTGGTTATTAGCACACGAGGGCCACAGACTTGGCAAGCCCGGACTGGGAGGAAGCAGCGGATTAGCCGGCGCGTGGCTTAAAGGCGCAGGCGCTACTTCAGGGAGTCCACCTGCTGGAAGGAACGGATCCcacccagaaacgctggtgaaagtaaaagatgctgaagatcagttgggtgcacgagtgggttacatcgaactggatctcaacagcggtaagatccttgagagttttcgccccgaagaacgttttccaatga
>Brenda93
tctcgacatgaacaataacgatctctttcaggcatcacgtcggcgttttctggcacaactcggcggcttaaccgtcgccgggatgctggggccgtcattgctaacgccgcgacgtgcgactgcgcatatggaaTTCATGGCACAAGGTACACTTTATATTGTTTCGGCCCCTTCCGGCGCCGGCAAGTCTTCCCTGATACAAGCTTTACTTAAGACTCAACCTCTGTACGATACCCAAGTCTCAGTCAGTCACACGACACGTCAACCCAGGCCTGGGGAGGTCCATGGAGAACATTATTTCTTTGTGAATCACGATGAGTTCAAGGAGATGATATCACGTGACGCCTTTTTGGAGCACGCAGAAGTTTTTGGTAACTATTATGGAACTTCCAGGGAGGCCATCGAGCAGGTTTTAGCTACCGGCGTCGATGTTTTCCTTGACATCGACTGGCAGGGGGCCCAACAAATTAGGCAGAAAATGCCGCATGCTCGTTCCATCTTCATCCTACCTCCTTCTAAAATAGAGTTAGATAGGAGATTGAGAGGACGTGGACAAGACAGCGAAGAAGTTATCGCAAAAAGAATGGCACAGGCTGTAGCTGAGATGTCACATTACGCAGAATATGACTACCTAATAGTAAACGACGACTTCGACACCGCTCTAACTGATCTGAAAACAATTATCAGGGCGGAGCGTCTGAGGATGAGTCGTCAGAAGCAGAGACATGATGCGTTAATCTCCAAGTTGTTGGCCGACGGATCCcacccagaaacgctggtgaaagtaaaagatgctgaagatcagttgggtgcacgagtgggttacatcgaactggatctcaacagcggtaagatccttgagagttttcgccccgaagaacgttttccaatga
>Brenda92
tctcgacatgaacaataacgatctctttcaggcatcacgtcggcgttttctggcacaactcggcggcttaaccgtcgccgggatgctggggccgtcattgctaacgccgcgacgtgcgactgcgcatatggaaTTCATGGTCGTAAAGAAGATAGCACTATTTGGGGCTACCGGGAATACCGGACTTACAACCCTGGCACAAGCTGTTCAAGCAGGGTATGAGGTCACCGTATTGGTTAGGGACCCCTCCAGGTTGCCAAGTGAAGGACCTCAGCCTGCGCACGTAGTCGTAGGGGATGTCCGTCAACCCGCCGACGTGGACAAGACAGTCGCAGGACAAGACGCTGTAATTGTCCTGCTTGGCACAAGAAACGATTTGTCACCTACAACAGTCATGTCTGAAGGAGCGCAAAACATTGTAGCTGCCATGAAAGCACACGGGGTAGATAAAGTAGTTGCGTGCACATCAGCCTTTTTGTTATGGGACCCTTCGAAAGTCCCACCTAGGTTACAGGATGTAACAGACGATCATATCAGGATGCATAAAGTTCTACAGCAATCAGGTCTGAAGTACGTAGCTGTTATGCCGCCACATATTGGCGACCATCCATTAACCGGGGCCTACACCGTTACGCTAGATGGAAGAGGGCCCAGCCGTGTAATTTCTAAACATGACTTAGGTCACTTCATGCTTCACTGCTTGACTACCGATAAGTACGATGGCCACACCACGTATCCATCGCATGTGTACGAGGGATCCcacccagaaacgctggtgaaagtaaaagatgctgaagatcagttgggtgcacgagtgggttacatcgaactggatctcaacagcggtaagatccttgagagttttcgccccgaagaacgttttccaatga
>Brenda91
tctcgacatgaacaataacgatctctttcaggcatcacgtcggcgttttctggcacaactcggcggcttaaccgtcgccgggatgctggggccgtcattgctaacgccgcgacgtgcgactgcgcatatggaaTTCATGAATCAGCAAAAGTCTCTTACACTTATTGTGGCCCTAACTACATCTTATGGTATAGGCAGGTCAAATAGCCTGCCATGGAAATTGAAAAAGGAGATCTCCTATTTTAAAAGAGTAACGTCCTTTGTGCCAACCTTTGATTCTTTCGAATCCATGAATGTCGTTCTTATGGGTCGTAAAACATGGGAAAGTATTCCTTTGCAGTTCAGACCATTAAAGGGTAGAATAAACGTGGTTATCACTAGAAACGAATCACTAGATTTAGGTAACGGCATCCACTCTGCCAAGTCGTTGGATCACGCGTTGGAGCTATTGTATAGGACCTACGGTTCCGAAAGTTCGGTCCAGATAAATAGAATATTTGTTATTGGAGGAGCACAATTATATAAAGCTGCAATGGATCATCCAAAGTTAGATAGAATTATGGCTACAATCATCTACAAAGACATCCATTGCGATGTCTTCTTCCCGCTGAAATTTAGGGACAAAGAGTGGAGTAGTGTATGGAAGAAAGAGAAGCATTCCGATCTAGAGTCATGGGTAGGCACCAAGGTCCCTCACGGAAAAATTAACGAAGATGGATTCGATTATGAGTTCGAGATGTGGACAAGAGATCTGGGATCCcacccagaaacgctggtgaaagtaaaagatgctgaagatcagttgggtgcacgagtgggttacatcgaactggatctcaacagcggtaagatccttgagagttttcgccccgaagaacgttttccaatga
>Brenda90
tctcgacatgaacaataacgatctctttcaggcatcacgtcggcgttttctggcacaactcggcggcttaaccgtcgccgggatgctggggccgtcattgctaacgccgcgacgtgcgactgcgcatatggaaTTCATGGTTAGAGTTAAAATCTGCGGTATTACTAACCTTGAGGACGCACTTTTTTCCGTAGAATCTGGGGCTGATGCTGTCGGATTCGTTTTTTATCCTAAAAGTAAGAGATATATCAGTCCCGAAGATGCCAGAAGGATCTCCGTGGAACTGCCGCCGTTTGTCTTCAGGGTGGGTGTCTTCGTCAATGAGGAGCCTGAGAAAATCCTGGATGTGGCCTCGTATGTGCAGTTGAATGCTGTCCAGCTACATGGAGAAGAACCTATAGAGCTTTGTCGTAAAATTGCCGAAAGGATCTTGGTGATTAAAGCTGTTGGTGTCTCTAACGAAAGAGACATGGAGAGGGCGCTAAACTACCGTGAATTTCCCATTTTACTTGACACTAAAACTCCTGAATATGGTGGATCTGGTAAAACATTTGATTGGTCACTGATCCTGCCTTACAGAGACCGTTTCAGATATCTAGTGTTAAGCGGCGGCCTAAATCCAGAGAATGTGAGGAGTGCCATAGATGTTGTTAGACCTTTCGCAGTGGATGTCTCTTCCGGGGTCGAAGCCTTCCCAGGCAAAAAGGACCACGATTCCATTAAGATGTTCATCAAGAACGCTAAAGGTTTGGGATCCcacccagaaacgctggtgaaagtaaaagatgctgaagatcagttgggtgcacgagtgggttacatcgaactggatctcaacagcggtaagatccttgagagttttcgccccgaagaacgttttccaatga
>Brenda9
tctcgacatgaacaataacgatctctttcaggcatcacgtcggcgttttctggcacaactcggcggcttaaccgtcgccgggatgctggggccgtcattgctaacgccgcgacgtgcgactgcgcatatggaaTTCATGACAGAAAAACATAAGACAATGGGCAAATTCAAGGTAATAGTACTAGCCGGTACTGCCGGTACTGGGAAATCGACTATTGCGGGGGAGCTTATCCACGAGTTTAAAGACATATACCCAGATTTGAAGTTTATTGAGGGGGATGACTTGCATCCACCCGCTAATGTAGAGAAAATGACCAGAGGAATCCCGCTAAATGACGATGACAGGTGGGACTGGCTTAAGAAAGTAGCCGTTGAGTCTACGAAAGCCGCCGCTTCAACAAAAGAGCATTTATCCATTGTGGCATGTAGTTCACTTAAAAAGAAGTATAGGGATCTTATAAGGCATACATGCCCTGAGAGTGAGTTTCATTTTATTTTTCTTTACGCTTCGAAAATAGAGGTATTAAAAAGGTTAAAAACCAGGAAAGGCCACTTTATGAAAGCCGATATGATGGAATCCCAGTTTAGAGACCTTGAATTGCCTGATATCAATGACGAAACCGACTGCGATATCGTGCCGTTGGACTTCAAGACATTTTACCAGATTGAAAAGGATGTGATTCAAGTTGTAAAATCTAAGGTGTTAAACATAGAGGGATCCcacccagaaacgctggtgaaagtaaaagatgctgaagatcagttgggtgcacgagtgggttacatcgaactggatctcaacagcggtaagatccttgagagttttcgccccgaagaacgttttccaatga
>Brenda89
tctcgacatgaacaataacgatctctttcaggcatcacgtcggcgttttctggcacaactcggcggcttaaccgtcgccgggatgctggggccgtcattgctaacgccgcgacgtgcgactgcgcatatggaaTTCATGCAATGGCAAACTAAGCTGCCACTAATTGCGATCTTGAGGGGAATAACACCGGACGAGGCACTAGCACATGTAGGCGCCGTCATTGATGCCGGTTTTGACGCAGTTGAAATACCACTTAATAGTCCGCAATGGGAGCAGAGTATCCCCGCAATCGTAGATGCGTATGGCGACAAAGCCCTTATCGGCGCTGGAACCGTATTAAAACCCGAACAAGTTGATGCACTAGCCAGAATGGGATGCCAATTAATTGTGACACCAAATATTCACAGTGAAGTCATCAGGAGGGCCGTTGGTTACGGTATGACCGTTTGCCCCGGCTGTGCCACAGCCACAGAAGCATTCACTGCACTTGAGGCTGGTGCACAAGCCTTGAAGATTTTCCCCAGTAGTGCTTTTGGGCCACAGTACATCAAGGCATTAAAGGCAGTCTTGCCTAGTGACATCGCCGTTTTTGCAGTTGGTGGCGTTACGCCCGAAAACCTAGCCCAATGGATTGATGCAGGCTGCGCTGGAGCAGGTCTTGGTTCAGATTTATATAGGGCAGGGCAGTCTGTGGAGAGGACTGCTCAGCAAGCCGCTGCATTCGTGAAAGCCTACAGAGAAGCCGTCCAGGGATCCcacccagaaacgctggtgaaagtaaaagatgctgaagatcagttgggtgcacgagtgggttacatcgaactggatctcaacagcggtaagatccttgagagttttcgccccgaagaacgttttccaatga
>Brenda88
tctcgacatgaacaataacgatctctttcaggcatcacgtcggcgttttctggcacaactcggcggcttaaccgtcgccgggatgctggggccgtcattgctaacgccgcgacgtgcgactgcgcatatggaaTTCATGCCCGTCCTAGGGGCAGTTCCCTTCCTAAAGCCTACGCCGCTGCAAGGCCCACGTAACAGCCCAGGTAGACAAAGGAGACACACCCTGCCTGCAAGCGAATTTAGATGTCTAAGTCCTGAGGACGCAGTTTCAGTTTTTGAAATAGAAAGGGAGGCTTTTATCTCCGTTAGTGGTGATTGCCCGCTGCACTTGGATGAGATCAGACACTTTTTGACCTTGTGCCCTGAGTTGAGCCTTGGTTGGTTTGAAGAGGGTCGTCTTGTCGCCTTCATCATTGGTTCTCTTTGGGATCAAGATAGACTGAGCCAAGCTGCCTTGACCCTGCACAACCCCCGTGGCACGGCAGTCCACATTCACGTACTAGCCGTCCACCGTACTTTTAGACAGCAAGGAAAGGGTTCTATCCTAATGTGGCGTTATTTACAATATCTTAGGTGTCTACCCTGCGCGCGTCGTGCAGTTTTAATGTGTGAGGATTTTTTAGTCCCCTTCTATGAGAAATGTGGATTTGTGGCTGTAGGACCCTGTCAGGTAACTGTCGGGACCTTAGCTTTCACAGAAATGCAGCACGAGGTTAGGGGTCACGCCTTTATGAGGAGAAATAGTGGTTGTGGATCCcacccagaaacgctggtgaaagtaaaagatgctgaagatcagttgggtgcacgagtgggttacatcgaactggatctcaacagcggtaagatccttgagagttttcgccccgaagaacgttttccaatga
>Brenda87
tctcgacatgaacaataacgatctctttcaggcatcacgtcggcgttttctggcacaactcggcggcttaaccgtcgccgggatgctggggccgtcattgctaacgccgcgacgtgcgactgcgcatatggaaTTCATGCCATTGCTGTGTGCACTGCTAAGGAGCCGTTTGCAGCCTTCATTGCTTAGAAGTCTAACTTTGACTAGTGCACAGAGCTTGTCATGCGGAGGCTCAAGAGGTGTTAGGACATGGTCTGCAAGAACAGGTCCTGGAGCATGCGCAGATCCCGCCGTGTCTGTTAGCAAAAGGGCAAGGGCCGAGGACGATGCCTCACTAAGATTTGTCAGATTATCAGAGCATGCCACAGCTCCTACTAGAGGGAGTGCCAGAGCAGCCGGTTATGATCTATATAGTGCCTACGACTATACAATCCCGAGTATGGAAAAAGCACTAGTAAAGACTGACATCCAGATAGCAGTACCCAGCGGTTGTTATGGTAGGGTGGCACCCAGATCGGGTCTAGCCGTCAAGCATTTTATTGACGTGGGCGCCGGAGTCATCGATGAGGATTACCGTGGAAATGTAGGAGTCGTTCTATTCAACTTTGGGAAGGAAAAATTCGAAGTAAAAAAGGGAGATAGGATTGCTCAGCTAATTTGCGAGAGAATTTTATATCCGGATTTAGAAGAAGTCCAGACCCTAGACAATACGGAAAGAGGCTCAGGGGGATTTGGATCAACAGGTAAGAACGGATCCcacccagaaacgctggtgaaagtaaaagatgctgaagatcagttgggtgcacgagtgggttacatcgaactggatctcaacagcggtaagatccttgagagttttcgccccgaagaacgttttccaatga
>Brenda86
tctcgacatgaacaataacgatctctttcaggcatcacgtcggcgttttctggcacaactcggcggcttaaccgtcgccgggatgctggggccgtcattgctaacgccgcgacgtgcgactgcgcatatggaaTTCATGCTTTCTATACATCCGTTGAAACCTGAAGCGCTTCATCTTCCCTTGGGAACGAGCGAGTTCTTAGGCTGTCAAAGGAGACACACCCTTCCGGCATCCGAGTTTAGATGTCTGACACCTGAGGACGCCACCAGTGCATTTGAGATCGAAAGAGAGGCTTTCATAAGTGTCAGCGGAACGTGTCCCCTTCATTTAGACGAGATCAGACATTTTCTTACTCTTTGTCCGGAATTGAGCCTGGGTTGGTTTGAAGAAGGCTGTCTTGTTGCATTTATCATCGGATCACTTTGGGACAAGGAGAGACTAACTCAAGAATCCCTTACATTACACAGGCCGGGTGGTAGGACTGCCCATCTGCACGTTCTTGCCGTTCATAGAACATTTAGACAACAAGGAAAGGGATCTGTCTTACTATGGAGGTATCTTCACCATCTAGGCTCACAGCCGGCTGTTAGGAGAGCAGTACTTATGTGCGAAAACGCACTTGTACCATTTTACGAAAAATTCGGATTTCAAGCCATGGGTCCTTGCGCTATTACCATGGGGTCCTTAACTTTTACTGAGCTACAATGCTCGCTTCGTTGTCATACTTTTTTGCGTAGAAATTCGGGATGCGGATCCcacccagaaacgctggtgaaagtaaaagatgctgaagatcagttgggtgcacgagtgggttacatcgaactggatctcaacagcggtaagatccttgagagttttcgccccgaagaacgttttccaatga
>Brenda85
tctcgacatgaacaataacgatctctttcaggcatcacgtcggcgttttctggcacaactcggcggcttaaccgtcgccgggatgctggggccgtcattgctaacgccgcgacgtgcgactgcgcatatggaaTTCATGACTGCTGCCACAACGTCCCAACCCGCTTTTAGTCCTGACCAAGTCAGTGTGATATTCGTTCTTGGTGGTCCTGGGGCAGGAAAAGGTACCCAATGTGAGAAGCTGGTGAAGGACTACAGCTTTGTTCACCTATCGGCTGGAGATCTATTGCGTGCAGAACAGGGAAGAGCAGGTTCTCAGTATGGTGAACTTATCAAAAATTGCATTAAGGAGGGGCAAATCGTTCCCCAGGAAATCACACTTGCTTTGTTACGTAATGCGATCTCGGATAATGTGAAAGCAAACAAACACAAATTCTTAATAGATGGTTTTCCTAGGAAAATGGACCAGGCCATAAGCTTTGAAAGGGACATCGTAGAAAGCAAATTCATACTATTCTTCGACTGTCCTGAGGATATTATGTTGGAGAGGTTATTGGAAAGAGGTAAGACGAGTGGACGTTCCGACGATAACATCGAAAGTATAAAGAAAAGGTTCAATACGTTTAAGGAGACTTCAATGCCTGTGATAGAATATTTTGAAACCAAATCTAAGGTAGTCAGAGTTAGATGCGATCGTTCTGTGGAAGATGTATATAAGGATGTCCAGGATGCGATTCGTGATTCCCTTGGATCCcacccagaaacgctggtgaaagtaaaagatgctgaagatcagttgggtgcacgagtgggttacatcgaactggatctcaacagcggtaagatccttgagagttttcgccccgaagaacgttttccaatga
>Brenda84
tctcgacatgaacaataacgatctctttcaggcatcacgtcggcgttttctggcacaactcggcggcttaaccgtcgccgggatgctggggccgtcattgctaacgccgcgacgtgcgactgcgcatatggaaTTCATGCCGTTCGAGTTACCGGCGCTTCCTTATCCGTACGATGCGCTTGAACCGCATATCGATAAAGAAACAATGAATATACACCATACAAAACATCATAACACATACGTCACTAATTTAAATGCTGCCCTAGAGGGTCATCCAGATCTTCAAAATAAATCATTAGAAGAACTACTGTCTAACTTGGAGGCATTACCAGAGAGTATTAGGACAGCGGTTAGAAACAATGGTGGTGGACATGCTAATCACTCCTTGTTCTGGACTATATTATCGCCAAACGGTGGTGGGGAGCCAACAGGCGAACTGGCTGACGCCATAAACAAAAAATTTGGGTCCTTCACTGCCTTTAAAGACGAGTTTTCTAAAGCGGCAGCAGGAAGATTTGGCTCCGGATGGGCGTGGCTAGTAGTAAACAACGGGGAGCTGGAGATTACGTCAACGCCGAATCAGGACTCTCCTATTATGGAAGGAAAAACTCCGATTCTTGGGCTGGATGTTTGGGAACATGCGTACTATTTGAAATATCAAAATAGAAGGCCCGAGTACATCGCCGCGTTTTGGAATGTAGTTAACTGGGATGAAGTAGCGAAGAGATATTCTGAAGCCAAAGCCAAGGGATCCcacccagaaacgctggtgaaagtaaaagatgctgaagatcagttgggtgcacgagtgggttacatcgaactggatctcaacagcggtaagatccttgagagttttcgccccgaagaacgttttccaatga
>Brenda83
tctcgacatgaacaataacgatctctttcaggcatcacgtcggcgttttctggcacaactcggcggcttaaccgtcgccgggatgctggggccgtcattgctaacgccgcgacgtgcgactgcgcatatggaaTTCATGATACTATCAGACAAGGACATCATAGATTACGTTACCTCTAAAAGAATTATAATCAAACCTTTTAACAAAGATTTTGTCGGTCCCTGTAGTTACGACGTAACCCTGGGGGACGAGTTTATTATTTATGATGACGAGGTGTATGACCTGTCCAAGGAGCTAAATTACAAAAGAATTAAGATAAAGAACTCCATCTTGGTATGTCCATTGAACTACAATCTGACAGAAGAGAAAATCAATTACTTTAAGGAAAAGTATAACGTTGACTATGTAGTGGAGGGAGGGGTCCTGGGTACCACAAACGAATATATTGAATTGCCAAATGATATCTCCGCACAATATCAAGGTAGGTCATCTCTTGGGAGAGTGTTTTTGACTTCCCACCAAACTGCGGGATGGATTGACGCCGGTTTCAAGGGGAAGATTACCTTGGAAATCGTCGCATTCGATAAACCTGTTATCCTATATAAAAATCAAAGAATCGGACAGCTAATATTCTCTAAACTTCTATCGCCTGCCGACGTTGGCTATTCGGAAAGAAAAACTTCTAAGTATGCATATCAAAAAAGTGTCATGCCATCCTTGATACATCTTGATAATCATAAAAAAGACGGATCCcacccagaaacgctggtgaaagtaaaagatgctgaagatcagttgggtgcacgagtgggttacatcgaactggatctcaacagcggtaagatccttgagagttttcgccccgaagaacgttttccaatga
>Brenda82
tctcgacatgaacaataacgatctctttcaggcatcacgtcggcgttttctggcacaactcggcggcttaaccgtcgccgggatgctggggccgtcattgctaacgccgcgacgtgcgactgcgcatatggaaTTCATGGAACCTAAAGCGTCGTGCCCCGCGGCCGCACCTTTAATGGAAAGGAAATTCCATGTCCTTGTGGGTGTGACTGGCTCAGTTGCTGCTCTTAAACTGCCACTGTTGGTGTCAAAGTTGTTGGATATCCCTGGGTTGGAGGTAGCGGTGGTCACAACAGAACGTGCTAAACATTTTTACTCTCCTCAAGATATCCCCGTAACGTTATACTCGGACGCTGACGAATGGGAAATCTGGAAGTCAAGATCCGATCCTGTACTACACATTGACCTGAGAAGGTGGGCAGACTTATTGCTAGTGGCGCCTCTAGATGCCAATACGTTGGGAAAGGTCGCGAGTGGTATCTGCGACAATTTATTAACATGTGTTATGAGAGCCTGGGATCGTTCCAAGCCCCTTTTATTCTGCCCCGCTATGAATACGGCTATGTGGGAACACCCAATTACGGCCCAACAGGTTGATCAGCTAAAAGCGTTTGGATACGTAGAAATTCCTTGTGTAGCCAAGAAGCTGGTCTGTGGTGACGAGGGCCTAGGTGCCATGGCAGAAGTTGGGACGATAGTAGACAAAGTAAAAGAGGTTCTATTTCAACATTCAGGGTTTCAGCAAAGCGGATCCcacccagaaacgctggtgaaagtaaaagatgctgaagatcagttgggtgcacgagtgggttacatcgaactggatctcaacagcggtaagatccttgagagttttcgccccgaagaacgttttccaatga
>Brenda81
tctcgacatgaacaataacgatctctttcaggcatcacgtcggcgttttctggcacaactcggcggcttaaccgtcgccgggatgctggggccgtcattgctaacgccgcgacgtgcgactgcgcatatggaaTTCATGGTCCATACTAAGGGTCCCGCCCCTCAACATCATGACGGTAGCGGACTAAGAATCGGTATCATACATGCCCGTTGGAACGACACAATTATCGAGCCTCTTCTGGCAGGTACCAAGGCGAAGCTGCTTGAGTGTGGTGTGAAGGAAAGCAATATCGTGGTCCAAAGCGTTCCTGGTAGCTGGGAGCTACCAATTGCAGTTCAACGTTTGTATAGTGCCTCCCAGGTTCAATCTTCTTCGAGCGGCATCGGAACTTCTGCTGGAGACTTGCTAGGTAGCAGCACGACAGATTTAGCTTCACTTTCCAACACGGCCGCCTCTGCCGTTTCCACAGGACCGTTCGATGCACTTATCGCCATTGGAGTTCTAATTAAAGGAGAAACGATGCACTTTGAGTACATAGCGGATACAGTCAGTCAGGGTTTAATGCGTGTTTCCTTGGATACAGGAGTTCCAGTCATCTTCGGCGTACTTACTGTCCTGACTGAGGAGCAGGCCCAAGCCAGGGCTGGCTTGATACCTGGATCACACAACCACGGTGAAGATTGGGGCTTGGCTGCGGTCGAAATGGCAGTTAAAAGAAAAGACTGGGCCGCCGGAAAGATAGAGGGATCCcacccagaaacgctggtgaaagtaaaagatgctgaagatcagttgggtgcacgagtgggttacatcgaactggatctcaacagcggtaagatccttgagagttttcgccccgaagaacgttttccaatga
>Brenda80
tctcgacatgaacaataacgatctctttcaggcatcacgtcggcgttttctggcacaactcggcggcttaaccgtcgccgggatgctggggccgtcattgctaacgccgcgacgtgcgactgcgcatatggaaTTCATGAATATGCCAATGACTGAGCGTATCAGGGCCGGCAAGCTGTTTACCGATATGTGCGAGGGCCTTCCTGAAAAACGTCTGAGAGGGAAAACGCTTATGTACGAATTTAACCATAGTCATCCGAGCGAAGTAGAGAAGAGAGAAAGCTTAATTAAGGAGATGTTCGCAACTGTCGGAGAAAATGCTTGGGTTGAGCCACCGGTTTACTTCTCATATGGATCGAACATACATATTGGCAGGAACTTCTACGCAAACTTCAATTTAACCATTGTCGATGACTACACGGTTACTATTGGGGACAATGTGCTAATCGCTCCGAACGTGACCTTATCTGTCACAGGACACCCTGTGCATCACGAGCTTAGGAAGAACGGTGAAATGTACAGCTTTCCGATCACGATCGGAAACAATGTCTGGATAGGCTCACATGTAGTTATCAACCCGGGAGTCACTATCGGTGACAATAGCGTCATCGGAGCTGGAAGTATAGTCACCAAAGACATTCCCCCAAACGTAGTTGCAGCTGGTGTGCCATGTAGAGTTATTCGTGAGATTAACGATCGTGACAAGCACTATTATTTTAAGGATTACAAGGTTGAATCGTCTGTGGGATCCcacccagaaacgctggtgaaagtaaaagatgctgaagatcagttgggtgcacgagtgggttacatcgaactggatctcaacagcggtaagatccttgagagttttcgccccgaagaacgttttccaatga
>Brenda8
tctcgacatgaacaataacgatctctttcaggcatcacgtcggcgttttctggcacaactcggcggcttaaccgtcgccgggatgctggggccgtcattgctaacgccgcgacgtgcgactgcgcatatggaaTTCATGAGATTGTGTGATCGTGACATTGAGGCCTGGTTGGATGAGGGGAGACTAAGTATAAACCCGAGGCCTCCCGTGGAGAGGATAAATGGAGCCACCGTAGATGTTCGTCTTGGCAACAAATTCAGAACGTTCAGGGGACACACCGCTGCTTTCATCGACCTAAGCGGCCCGAAAGATGAGGTGTCCGCCGCTCTTGATAGAGTCATGAGCGACGAGATTGTCCTAGACGAAGGTGAAGCGTTTTATCTGCACCCCGGTGAACTGGCATTGGCTGTTACGCTAGAGAGTGTGACGCTACCCGCCGACCTTGTCGGTTGGTTAGACGGTAGATCTTCTCTAGCTAGGTTAGGGTTGATGGTTCACGTCACGGCGCACAGAATTGACCCAGGTTGGTCAGGCTGTATTGTCTTGGAGTTCTATAATTCAGGCAAACTGCCCTTAGCCTTAAGGCCTGGAATGCTAATTGGGGCGCTATCATTTGAACCCTTGAGCGGCCCCGCAGTGCGTCCATATAACAGGAGGGAGGATGCCAAATATAGAAACCAGCAGGGAGCAGTCGCGTCGCGTATAGATAAGGACGGATCCcacccagaaacgctggtgaaagtaaaagatgctgaagatcagttgggtgcacgagtgggttacatcgaactggatctcaacagcggtaagatccttgagagttttcgccccgaagaacgttttccaatga
>Brenda79
tctcgacatgaacaataacgatctctttcaggcatcacgtcggcgttttctggcacaactcggcggcttaaccgtcgccgggatgctggggccgtcattgctaacgccgcgacgtgcgactgcgcatatggaaTTCATGCTTACAGAACAACAGCGTCGTGAGTTAGATTGGGAGAAGACAGACGGACTTATGCCTGCGATAGTACAACATGCTGTGTCCGGTGAAGTTCTGATGCTAGGTTACATGAATCCTCAGGCCTTAGATAAGACTATCGAGTCAGGCCATGTGACATTTTTCAGTAGGACGAAACAAAGGCTATGGACGAAAGGGGAGACTAGTGGGCACGTTTTAAACGTTGTCAGCATCGCGCCTGATTGCGATAACGATACATTGTTGGTGCTTGCAAATCCTGTAGGTCCTACATGTCATAAAGGTACCTCAAGTTGCTTCGGTGATGCCAGTCATCAGTGGCTATTTTTATATCAATTAGAACAACTATTGGCTGAGAGAAAAACGGCAGACCCGACCTCATCCTATACTGCGAAACTATATGCTTCCGGCACCAAGCGTATCGCACAGAAAGTGGGTGAGGAGGGTGTAGAAACGGCCCTGGCCGCTACAGTCAATGATAGATTCGAGCTTACGAACGAGGCTTCAGATTTAATGTACCATCTACTTGTACTACTGCAAGATCAAGACCTTAATCTTACGACAGTAATAGATAACCTTCGTAAGAGACATCAAGGATCCcacccagaaacgctggtgaaagtaaaagatgctgaagatcagttgggtgcacgagtgggttacatcgaactggatctcaacagcggtaagatccttgagagttttcgccccgaagaacgttttccaatga
>Brenda78
tctcgacatgaacaataacgatctctttcaggcatcacgtcggcgttttctggcacaactcggcggcttaaccgtcgccgggatgctggggccgtcattgctaacgccgcgacgtgcgactgcgcatatggaaTTCATGAAACTTTATTACACACCAGGCTCATGTTCGCTGTCCCCTCATATAGTCTTAAGAGAAACCGGGCTAGACTTTTCTATTGAAAGAATCGATTTGAGAACAAAGAAGACCGAAAGCGGCAAAGATTTTTTGGCTATTAATCCAAAAGGTCAGGTGCCGGTCTTACAACTTGATAACGGAGATATACTAACCGAAGGAGTAGCAATCGTACAGTATTTGGCTGACTTAAAACCCGATAGGAATCTAATTGCGCCTCCCAAAGCGTTGGAAAGATATCACCAAATAGAGTGGCTTAACTTTCTGGCTAGTGAAGTCCACAAGGGCTACTCTCCACTATTTTCGTCTGACACACCAGAGTCGTATCTACCCGTGGTAAAGAACAAACTAAAAAGCAAGTTTGTCTATATTAATGATGTTCTTAGCAAGCAAAAATGTGTCTGTGGCGACCACTTTACTGTTGCAGATGCTTATCTATTTACCCTTTCCCAATGGGCACCCCACGTCGCGTTGGACCTGACAGACCTATCTCATCTACAGGACTACTTAGCAAGGATAGCCCAACGTCCTAATGTTCATTCCGCCCTAGTTACTGAGGGACTGATTAAGGAGGGATCCcacccagaaacgctggtgaaagtaaaagatgctgaagatcagttgggtgcacgagtgggttacatcgaactggatctcaacagcggtaagatccttgagagttttcgccccgaagaacgttttccaatga
>Brenda77
tctcgacatgaacaataacgatctctttcaggcatcacgtcggcgttttctggcacaactcggcggcttaaccgtcgccgggatgctggggccgtcattgctaacgccgcgacgtgcgactgcgcatatggaaTTCATGATTGACAGACTAGTACGTGATTCTAGAGGCCCTGTAACAGAACGTAACCCTCCGCACATGAGTCTTAGTGCTGGCCCAGCGGAAATCTCTGAGGGGCTAGACAACCAAAGAACATTAGGCGTATCTCCACTAATATCTCCCGCATTGCTAAGGCAAGAGCTTCCAGTAGACGCAGCGATAGCGAAGACTGTAGCGCATGGCCGTTCATCAGCCGTCGACATTCTTCATGGCGACGACGACAGGCTGATCGTTGTAGTAGGACCATGCAGTGTACATGATCCAGCAGCAGCGCTGGACTATGCACATAGGCTTGCTGAACATGCGGCGGGAGTCAGAGATGAATTACATGTTATTATGAGGGTCTATTTCGAAAAACCTAGAACAACTCTAGGTTGGAAAGGCCTAATTAATGACCCAGACCTAGACGGAAGTTATGCTGTTAACAAAGGCTTAAGGATGGCTAGGAAATTACTACTTGACATTAGTGCCTTGGGCCTGCCTGTAGGCTGCGAATTTTTAGACCCTATTACACCCCAGTTCATTGCCGACACTGTTTCCTGGGGTAGTATAGGAGCTAGAACAGCCGCATCACAAGTTCATAGGCAGGGATCCcacccagaaacgctggtgaaagtaaaagatgctgaagatcagttgggtgcacgagtgggttacatcgaactggatctcaacagcggtaagatccttgagagttttcgccccgaagaacgttttccaatga
>Brenda765
tctcgacatgaacaataacgatctctttcaggcatcacgtcggcgttttctggcacaactcggcggcttaaccgtcgccgggatgctggggccgtcattgctaacgccgcgacgtgcgactgcgcatatggaaTTCATGCCAATGGACTACCAAACTGAAAAACACAGGGGCTTTGCCTTTGTCGAGTTTGAAGAAGTCGAAGATGCAATGTCCGCTATCGACAATATGAATGAATCTGAAATTTTCGGGAGGACAATTAGAGTGAATGTAGCCAGACCGGTCCGTATCCGTGAGGGATGGTCGCGTCCAGTATGGTCCGACGAGAACTGGTTGAAGAAGTATGGCTCCGCGCCATTGGAGGGTAGGAAACTGGACGAGCCAGATATTGTCAATCCTTCGGACACTTCAGAAAACGTTGAGGATTTGAGTGATGAGGAGATGCGTACTAAAAAGCAGAAAAGAAATTTGCCTAGAGTATTTTTTGACATAAGAATTGGTAATGGGGACGCTGGTAGGATTGTCATGGAACTGAGGAGTGATATCGTTCCCAGAACAGCCGAGAATTTCAGAGCTTTGTGCACAGGCGAGCGTGGGTTTGGCTACCATAATTGCTGTTTTCATAGAGTCATACCACAATTCATGTGCCAAGGTGGTGATTTTGTGAAAGGGGACGGTACTGGGGGAAAGTCCATCTATGGCCGTAAATTTGACGATGAGAATTTTCAACTGCGTCACGAGGGTTTTGGGGTTCTATCGATGGCAAACAGTGGTCCAAATACCAACGGCTCTCAATTTTTCATCTGTACGACAAAATGCGATTGGTTGGATGGCAAGCATGTCGTTTTCGGCAGGGTAGTCGACGGCCAGAACGTAGTTAAGAAAATGGAAAGTGTTGGCAGTAAATCAGGTAAGGTCAAAGAGCCCGTAATAATCTCACGTTGTGGCGAATTAATCGGATCCcacccagaaacgctggtgaaagtaaaagatgctgaagatcagttgggtgcacgagtgggttacatcgaactggatctcaacagcggtaagatccttgagagttttcgccccgaagaacgttttccaatga
>Brenda764
tctcgacatgaacaataacgatctctttcaggcatcacgtcggcgttttctggcacaactcggcggcttaaccgtcgccgggatgctggggccgtcattgctaacgccgcgacgtgcgactgcgcatatggaaTTCATGGCGAACGAACACGCAATCGGTTTCATGGATTCTGGTGTTGGTGGGTTGACTGTCGTAAAGCAGGCGCTAAAGCAATTGCCTAGAGAAACCGTCTATTTCATCGGTGATCAAGCGAGGTTACCGTACGGCCCCAGACCCGCGGAACAGGTAAGAACCTTTAGTTTCCAAATGGCTGACTTCCTTATGGCTAAACAGATTAAGATGTTAGTAATTGCCTGTAATACTGCTACGGCAGCAGCGCTGCCTGCACTAAGGCAACAGTTAAGCATACCGGTTATTGGTGTGATTGCTCCTGGTAGCCGTGCTGCGTTGAAAGCTTCTCATCGTAATCGTATAGGCGTAATTGCAACTGAAGGCACAATCAGATCTAATGCATATAGGGATGCAATTTTGACCAAAGATCCTACCGCTACCGTCGTGTCCCAGGCATGCCCCAAATTCGTGCCTTTGGTCGAGTCCAATGAATATCAGAGTACAGTCGCTAAAAGGGTAGTTGCAGAGACATTAAAGCAGTTGAAAAAACAAGATGTGGACACTCTTGTTTTAGGTTGCACTCACTATCCTTTGTTAAGACCATTAATACAAAATGTCATGGGCCCCGGTGTTACATTAATTGACAGTGGAGCTGAGACTGTTAATGATGTTTCAGCGGTTTTAGACTACTTAGACATCGCGAACGACCGTAGCACGAAGCGTTACCCCGATGAATATTACACAACTGGAGCAGCAGACCAATTTGAAGCCATCGCTAGAAACTGGCTAGGGCAACCCGACTTCCACGCGCAACATATAGATCTGGGGAGCGAGGCAAATGACGGATCCcacccagaaacgctggtgaaagtaaaagatgctgaagatcagttgggtgcacgagtgggttacatcgaactggatctcaacagcggtaagatccttgagagttttcgccccgaagaacgttttccaatga
>Brenda763
tctcgacatgaacaataacgatctctttcaggcatcacgtcggcgttttctggcacaactcggcggcttaaccgtcgccgggatgctggggccgtcattgctaacgccgcgacgtgcgactgcgcatatggaaTTCATGCACGTACCAGGCACTAGGGCTAAAATGAGTTCAATTTTTGCCTACCAGTCATCAGAGGTCGATTGGTGTGAATCCAATTTCCAACATTCGGAGTTGGTCGCCGAATTTTATAACACCTTCTCAAATGTATTCTTTCTAATTTTTGGCCCGCTAATGATGTTTCTAATGCATCCATACGCCCAGAAAAGAACTCGTTGCTTCTACGGCGTTTCTGTCTTGTTCATGTTGATCGGCCTTTTTTCAATGTACTTTCACATGACATTGTCCTTTCTAGGACAGCTGTTGGACGAAATCAGCATTCTTTGGCTGTTAGCGTCAGGGTATTCAGTGTGGCTTCCCAGGTGTTACTTCCCCAAATTTGTTAAGGGGAATCGTTTTTATTTCTCTTGCCTAGTAACTATCACTACAATCATCTCAACATTCTTAACCTTTGTAAAACCAACAGTTAACGCATATGCCTTGAACAGTATCGCTATACACATCTTATATATTGTTAGGACGGAGTATAAAAAGATTAGGGACGACGACCTTAGGCATCTAATTGCCGTTAGTGTAGTTTTGTGGGCGGCCGCCCTGACCTCGTGGATCAGCGACCGTGTACTTTGTTCTTTCTGGCAAAGAATCCACTTTTACTATCTGCACTCAATCTGGCACGTTTTGATCTCTATAACATTCCCCTACGGAATCGTGACGATGGCCTTAGTAGACGCGAAATATGAAATGCCCGACAAAACGCTTAAGGTACATTATTGGCCAAGAGACTCTTGGGTTATAGGTTTGCCATACGTTGAGATTCAAGAGAATGACAAGAATTGTGGATCCcacccagaaacgctggtgaaagtaaaagatgctgaagatcagttgggtgcacgagtgggttacatcgaactggatctcaacagcggtaagatccttgagagttttcgccccgaagaacgttttccaatga
>Brenda762
tctcgacatgaacaataacgatctctttcaggcatcacgtcggcgttttctggcacaactcggcggcttaaccgtcgccgggatgctggggccgtcattgctaacgccgcgacgtgcgactgcgcatatggaaTTCATGGCGGAAAAAGTCAAGGGTAAGCTTATTATAATTGGGGGTGCCGAAGATAAGGAAGACAAATGCGAGATCCTACGTGAAGTCGTCGGACTTGCTGGCGGGAGAGAATCCAGGATTGTTGTCATGACTACGGCTACAGAGAAACCAGTCGAAGTGGGAAATATGTATATCTCAATTTTCAAAAAATTAGGAGCCAATGATGTAAAAGTGGTCAATATCAATTCTAGGGAAGATAAAGAGATCAATTACGCCCGTGACGTCCTAGAAGATTGTTCCTGTGTCTTTTTTACAGGGGGAGATCAGCTGAGAATTACATCTATTCTAGGCGGTTCTGGGATTGACAAGTTATTGAAACAGCTTCATAAGGAAGGTACTTTAATTGTCGGGACTTCAGCTGGAGCGAGCGTAATGTCACAAACGATGATTGTTGAAGGCAACGATGAAGATTCTCCTCGTAAGTGTACCATTAAGATGGCACCTGGTCTTGGATTGCTAAAGGATGTGATAATTGACCAACATTTTGCCCAAAGGGGAAGGATAGGTAGGTTGCTAGCGGCTATTGCTCAAAACCCCAATAATCTAGGAATCGGAATTGATGAGGACACAGCTATCGTCGTTGAGGAGAACGAATTTAGAGTAATCGGGTCAAATGCCGTTACTGTCGTAGAAGGCCGTAAACTAAAGCATAGCAACGTTAGCGAGTCTAGTCCTAATGAAATCTTAGCTCTTACCAATGTGATATTACATATTTTACCATCGGGGTATGGATATGACTTAGAAAAGTGGATACCTAAAGTAAAATTGAAGGAGGACAAAGTGGGATCCcacccagaaacgctggtgaaagtaaaagatgctgaagatcagttgggtgcacgagtgggttacatcgaactggatctcaacagcggtaagatccttgagagttttcgccccgaagaacgttttccaatga
>Brenda761
tctcgacatgaacaataacgatctctttcaggcatcacgtcggcgttttctggcacaactcggcggcttaaccgtcgccgggatgctggggccgtcattgctaacgccgcgacgtgcgactgcgcatatggaaTTCATGGAGAAGGATCAACTAAAGGTTAGAGTGTTGGAAACAGGGGTGATGGAGGCTGATATGGCGTGGCTTCTACTTAAACCGGGTAGAATCATTGCCGATAGAAATAACAAAGAAAGACAAAGAGAGTGGGGCGAGATACCAACTCATGCCGTCCTTATTGAGCATCCAGAAGGACGTATCTTGTGGGATACAGGAGTCCCAAGAGATTGGTCTTCAAGATGGCAGGAAAGTGGAATGGACAATTATTTCCCAGTCAAGACCGAATCTTCCTCCGAAAGTGGCTTTCTAGATTCCAGTCTTGCTCAAGTAGGACTAGAACCAGCAGATATTGATTTACTAATCCTTTCACACTTACACCTTGACCATGCCGGTAACGCTAGACTTTTCGATAATGGCAAAACTAAGATCGTAGCTAATAGAAAGGAACTTGAAGGGGTTCAGGAAATTATGGGATCTCACCTGGGTGGTCATTTAAAAGCTGATTTCGAAGGTTTAAAAATAGATGCCATAGAGGGCGATACTGAGATCGTACCTGGGGTAAGTGTCATCGATACTCCTGGTCACACCTGGGGTACTATGTCTCTACAAGTTGATCTTCCAGACGACGGGACAAAGATATTTACATCTGATGCGGTGTATTTACGTGATAGCTTCGGACCGCCAGCAATAGGAGCAGCCGTCGTATGGAATAACTTGTTATGGTTAGAGTCTGTGGAAAAGCTGCGTAGGATACAAGAACGTACTAACGCCGAAATGATTTTTGGCCATGAGAGTGAACAGACAAGCCAGATTCGTTGGGCCCATCAAGGACACTACCAGGGATCCcacccagaaacgctggtgaaagtaaaagatgctgaagatcagttgggtgcacgagtgggttacatcgaactggatctcaacagcggtaagatccttgagagttttcgccccgaagaacgttttccaatga
>Brenda760
tctcgacatgaacaataacgatctctttcaggcatcacgtcggcgttttctggcacaactcggcggcttaaccgtcgccgggatgctggggccgtcattgctaacgccgcgacgtgcgactgcgcatatggaaTTCATGCCATGCGAGGAGTTAGAGATTGTGTGGAAGAATATTAAAGCAGAAGCTCGTGCCTTAGCAGATTGCGAACCCATGTTGGCTTCCTTTTATCACGCGACATTACTGAAACATGAGAACCTGGGATCGGCACTGAGCTACATGCTGGCGAACAAATTAGCAAGTCCAATTATGCCTGCTATTGCTATTCGTGAGGTAGTAGAAGAAGCGTATGCGGCCGATCCCGAAATGATAGCTAGCGCGGCTTGTGATATTCAGGCAGTCAGGACTAGAGATCCTGCCGTGGATAAGTATTCCACCCCGTTGTTATATCTTAAGGGATTTCATGCACTTCAGGCCTACAGGATCGGACACTGGCTTTGGAACAAAGGTCGTCGTGCACTAGCGATTTTTCTTCAGAACCAAGTTAGCGTTTCGTTCCAAGTCGATATCCATCCGGCTGCGAAGATAGGTAGGGGCATCATGCTTGATCATGCTACTGGTATTGTAGTGGGCGAAACAGCGGTGATCGAAGACGATGTGTCTATCCTACAGTCCGTCACACTGGGCGGCACCGGCAAAACGTCGGGCGATAGGCATCCAAAGATCAGAGAGGGGGTCATGATAGGGGCGGGGGCTAAAATTCTTGGTAATATTGAAGTTGGTAGAGGAGCCAAGATAGGTGCTGGTTCAGTAGTCTTGCAACCCGTGCCTCCCCATACCACTGCGGCCGGCGTACCGGCACGTATTGTAGGGAAACCCGGATCAGATAAACCATCCATGGATATGGACCAACACTTCAATGGGATACATCATACATTTGAGTATGGGGATGGCATCGGATCCcacccagaaacgctggtgaaagtaaaagatgctgaagatcagttgggtgcacgagtgggttacatcgaactggatctcaacagcggtaagatccttgagagttttcgccccgaagaacgttttccaatga
>Brenda76
tctcgacatgaacaataacgatctctttcaggcatcacgtcggcgttttctggcacaactcggcggcttaaccgtcgccgggatgctggggccgtcattgctaacgccgcgacgtgcgactgcgcatatggaaTTCATGGAAGAACTGTTCAAAAAACATAAGATCGTTGCCGTGCTAAGGGCTAATTCCGTTGAAGAGGCTAAGGAAAAGGCTCTTGCTGTTTTCGAAGGCGGGGTGCATTTAATTGAGATAACTTTTACAGTTCCCGACGCGGATACGGTAATAAAGGAACTATCCTTTCTTAAGGAAAAAGGGGCTATTATAGGGGCGGGCACGGTTACCTCCGTTGAACAATGTCGTAAGGCCGTAGAGTCGGGAGCAGAATTTATTGTAAGCCCTCATCTAGATGAGGAAATCTCTCAATTCTGCAAGGAGAAGGGTGTATTTTACATGCCTGGGGTCATGACTCCTACCGAACTTGTCAAAGCAATGAAGTTAGGGCATACGATATTGAAGCTATTTCCGGGGGAAGTTGTCGGCCCGCAATTCGTTAAAGCAATGAAAGGGCCTTTCCCAAACGTCAAATTTGTCCCTACAGGTGGGGTAAATCTTGACAATGTTTGCGAATGGTTTAAAGCAGGTGTTTTAGCAGTTGGGGTCGGCTCGGCCCTGGTTAAGGGAACTCCCGATGAAGTGAGAGAAAAGGCAAAAGCGTTCGTTGAAAAGATCAGGGGTTGCACGGAGGGATCCcacccagaaacgctggtgaaagtaaaagatgctgaagatcagttgggtgcacgagtgggttacatcgaactggatctcaacagcggtaagatccttgagagttttcgccccgaagaacgttttccaatga
>Brenda759
tctcgacatgaacaataacgatctctttcaggcatcacgtcggcgttttctggcacaactcggcggcttaaccgtcgccgggatgctggggccgtcattgctaacgccgcgacgtgcgactgcgcatatggaaTTCATGGTGGTAAAAGTCGGCGTATTGAAGATGGGAGCCATAGGTACTGCGTTATTAGTTGAATACTTGCTTGACGAGAGAGCTGATAGGGAAGACATAGAAGTCAGAGTAGTGACATCCGGAGCTAAGATGCAACCGGAAGAGGCTGTTGTCGCCGAAAAATTAAAGGAGTTTGATCCTGATGTTGTTATAGTCGTTAGCCCTAATGCCGCCCTTCCAGGTCCCAAAGCCGCTAGGGAGGCATTCGAAGGTAAGCCGGTCATTGTTATAAGCGATGCGCCCGCTAAAAAGGCCAAAGACGAGCTAAAAGAGAAAGGATTTGGGTATATCTTAATCAACGCGGATTCTATGATAGGCGCCCGTAGGGAGTTCCTAGACCCCACCGAAATGGCGCTGTTTAACGCTGACGTTGTTAAAGTTCTTGCCGCGACCGGTGCTTTCAGGCTGGTTCAGGAAGCAATCGATAAAGTCATTGAAGACATAAAGGCCGGGAAACAACCTGAATTACCTCAGATTGTGGTCACGGCAGAGAAGGCTGTCGAAGCAGGTAAATTTTCAAATCCTTATGCGAAAGCCAAGGCTATGGCCGCCTTTTACATCGCAGAAAAGGTGGCTGATATAGACGTCAAAGGATGCTTTATCGAGAAAGATCCAGAGAAGTACATCCCTCTTGTTGCGAGCGCTCATGAAATGATGAGAATCGCGGCTATACTTGCAGATCAAGCCAGAGAAATTGAAAAATCTAATGATACAGTTTTTCGTAATCCGCACGCCAAAGATGGCAAGATTTTAGGAAAGACTCAATTGATGGCTAAGCCCGAAGGATCCcacccagaaacgctggtgaaagtaaaagatgctgaagatcagttgggtgcacgagtgggttacatcgaactggatctcaacagcggtaagatccttgagagttttcgccccgaagaacgttttccaatga
>Brenda758
tctcgacatgaacaataacgatctctttcaggcatcacgtcggcgttttctggcacaactcggcggcttaaccgtcgccgggatgctggggccgtcattgctaacgccgcgacgtgcgactgcgcatatggaaTTCATGTCCACCCCCAGGATCGCCTTTATAGGGGCAGGCAATATGGCGGCGAGTCTTATTGGCGGGTTACGTGCACAAGGCGTCCCTGCCGCTCAAATAAGGGCCAGTGACCCGGGGGCAGAACAGCGTGCAAAAATAGCAGGGGAGTTTGCAATCGACGTTGTCGAGAGCAATGCCGAAGCGGTAGCTGATGCGGATGTCGTCGTCTTATCTGTAAAGCCGCAAGCCATGAAAGCAGTCTGCCAAGCGCTTGCCCCCGCATTGAAGCCGGAGCAACTAATCGTTTCAATCGCTGCTGGAATCCCCTGTGCTTCTCTAGAGGCGTGGTTGGGACAACCCCGTCCCGTGGTTAGATGCATGCCCAATACTCCAGCACTGTTGAGGCAGGGTGCCAGTGGCCTTTATGCGAATGCGCAAGTGAGTGCTGCGCAATGCGAACAGGCCGGTCAGCTGCTATCTGCCGTGGGAATTGCACTTTGGTTAGACGATGAGGCTCAGATAGATGCAGTTACTGCTGTATCGGGCTCAGGCCCTGCGTATTTTTTCCTACTTATGCAGGCTATGACGGATGCGGGAGAGAAGTTGGGGTTATCGAGAGAAACTGCAAGTAGACTAACTTTGCAGACTGCATTAGGGGCGGCTCAAATGGCCCTGTCTTCGGAGGTAGAGCCGGCAGAGTTGAGAAGGAGAGTTACTTCACCCAACGGAACTACTGAGGCCGCAATAAAAAGTTTCCAAGCTAACGGGTTTGAAGCGCTTGTAGAGCAAGCTCTTAACGCTGCGAGCCAAAGGAGCGCCGAATTAGCAGAGCAGCTTGGACAGGGATCCcacccagaaacgctggtgaaagtaaaagatgctgaagatcagttgggtgcacgagtgggttacatcgaactggatctcaacagcggtaagatccttgagagttttcgccccgaagaacgttttccaatga
>Brenda757
tctcgacatgaacaataacgatctctttcaggcatcacgtcggcgttttctggcacaactcggcggcttaaccgtcgccgggatgctggggccgtcattgctaacgccgcgacgtgcgactgcgcatatggaaTTCATGGAAATATTGCCAATTCTTTCCGATTCCTACACTTTAGGCTTCATAGGTGCAGGAAAAATGGCCGAGTCTATCGCTAAAGGGGCAAGCAGATCGGGAGTCCTACCTAGCAGTCGTATTGTAACGGCGCACAGTAACCCGTCCCGTCGTGCCGCGTTTGAGAGTATCGGCATTACGGTGCTAAGCAGTAATGACGATGTTGTAAGAGCGAGTAATGTTGTCGTGTTTTCCGTCAAGCCCCAATTGGTGAAGGACGTGGTTTTGAAGCTTAAGCCTCTACTTACCAAAGACAAGTTGCTGGTGTCTGTTGCTGCGGGCATCAAGTTGAAAGACCTTCAAGAATGGGCTGGCCATGAACGTTTCATTCGTGTAATGCCGAACACACCCGCTGCCGTCGGCCAAGCAGCATCTGTTATGTCCCTAGGTGGTGCTGCAACCGAGGAAGACGCAAACCTAATTTCCCAGTTGTTTGGTTCTATTGGCAAGATCTGGAAAGCTGACGACAAATTTTTCGACGCAATTACTGGTCTAAGCGGCTCTGGTCCCGCATACATCTATCTGGCTATCGAGGCTCTAGCAGACGGCGGTGTGGCTGCCGGACTGCCGAGGGATTTGGCCCTGTCCTTAGCCAGCCAGACAGTATTGGGGGCCGCATCTATGGCTACGCTAAGCGGCAAGCATCCCGGACAACTAAAAGATGACGTCACTAGCCCCGGCGGGACCACGATAGCCGGTGTTCATGAACTTGAAAAAGGTGGGTTTAGGGGGACACTAATGAACGCTGTAGTGGCCGCTGCAAAAAGGTCCCGTGAACTGTCTGGATCCcacccagaaacgctggtgaaagtaaaagatgctgaagatcagttgggtgcacgagtgggttacatcgaactggatctcaacagcggtaagatccttgagagttttcgccccgaagaacgttttccaatga
>Brenda756
tctcgacatgaacaataacgatctctttcaggcatcacgtcggcgttttctggcacaactcggcggcttaaccgtcgccgggatgctggggccgtcattgctaacgccgcgacgtgcgactgcgcatatggaaTTCATGACGGTGAGGAAAAATCAGGCCAGCCTAACGGCGGAGGAAAAAAGGAGATTTGTGGCAGCATTACTTGAGTTGAAGCGTACCGGTCGTTATGACGCCTTTGTCACCACCCATAATGCGTTTATCCTGGGCGATACAGATAATGGAGAACGTACAGGGCACAGATCACCTAGCTTCCTTCCCTGGCACAGAAGATTCTTGCTAGAGTTCGAAAGGGCCCTACAATCTGTCGATGCGTCCGTAGCCCTGCCCTACTGGGATTGGTCTGCCGATAGAAGTACACGTTCTTCGCTATGGGCCCCTGATTTCTTAGGCGGAACCGGACGTTCCAGAGATGGACAGGTAATGGACGGACCCTTCGCCGCAAGTGCAGGTAACTGGCCCATTAACGTAAGAGTCGACGGACGTACGTTCCTTCGTCGTGCACTAGGTGCGGGGGTTAGTGAGCTTCCCACAAGGGCTGAGGTCGACAGTGTTTTGGCTATGGCCACTTATGACATGGCACCGTGGAATAGTGGCTCTGACGGCTTTAGGAATCATCTTGAAGGCTGGAGAGGGGTGAATTTACATAACCGTGTACATGTCTGGGTCGGTGGTCAGATGGCCACTGGTGTTTCTCCAAACGATCCTGTGTTTTGGCTTCATCATGCTTATATCGACAAATTGTGGGCGGAGTGGCAAAGGAGACATCCTTCCAGCCCCTATTTGCCAGGTGGCGGAACACCAAATGTTGTTGATCTAAACGAGACAATGAAACCTTGGAATGACACCACGCCAGCCGCTCTGCTTGACCACACAAGACATTATACCTTCGATGTTGGATCCcacccagaaacgctggtgaaagtaaaagatgctgaagatcagttgggtgcacgagtgggttacatcgaactggatctcaacagcggtaagatccttgagagttttcgccccgaagaacgttttccaatga
>Brenda755
tctcgacatgaacaataacgatctctttcaggcatcacgtcggcgttttctggcacaactcggcggcttaaccgtcgccgggatgctggggccgtcattgctaacgccgcgacgtgcgactgcgcatatggaaTTCATGGAAGAGTCTAAAGTTAGCATGATGAATTGTAACAACGAAGGAAGATGGTCATTAAAAGGGACTACTGCATTGGTCACAGGAGGGAGCAAGGGTATTGGGTACGCAATAGTTGAAGAATTGGCCGGACTTGGTGCCCGTGTTTATACATGTAGTAGAAATGAGAAAGAATTGGATGAGTGTCTAGAAATCTGGAGGGAAAAAGGATTAAACGTGGAAGGCTCCGTCTGTGATCTATTGTCAAGAACAGAGAGAGACAAACTAATGCAAACAGTGGCTCATGTATTCGATGGAAAATTAAATATTTTGGTAAATAACGCAGGAGTCGTCATTCATAAGGAAGCAAAGGATTTCACGGAAAAAGATTATAACATCATTATGGGGACCAACTTCGAAGCAGCGTATCACCTATCCCAAATAGCTTATCCATTGCTTAAAGCCTCACAGAACGGTAATGTCATATTTTTATCATCAATTGCAGGCTTCAGTGCCCTACCTTCCGTAAGTTTATACAGTGCCTCGAAAGGGGCAATTAATCAAATGACGAAATCCTTGGCGTGTGAATGGGCAAAGGATAACATACGTGTCAACTCAGTTGCTCCTGGCGTCATCTTAACACCACTTGTAGAAACGGCAATTAAGAAAAATCCACATCAGAAAGAAGAAATAGACAATTTTATAGTTAAAACCCCTATGGGAAGGGCAGGAAAGCCTCAAGAAGTTAGCGCGCTAATCGCATTCCTATGTTTCCCCGCTGCGTCCTATATAACCGGTCAAATCATCTGGGCGGATGGTGGTTTTACGGCAAACGGCGGGTTTGGATCCcacccagaaacgctggtgaaagtaaaagatgctgaagatcagttgggtgcacgagtgggttacatcgaactggatctcaacagcggtaagatccttgagagttttcgccccgaagaacgttttccaatga
>Brenda754
tctcgacatgaacaataacgatctctttcaggcatcacgtcggcgttttctggcacaactcggcggcttaaccgtcgccgggatgctggggccgtcattgctaacgccgcgacgtgcgactgcgcatatggaaTTCATGAGCATGCAAGAAAAGATCATGAGGGAACTTCACGTGAAACCGAGTATAGATCCTAAACAGGAAATCGAAGACAGGGTAAACTTTCTAAAACAATACGTGAAGAAAACAGGAGCCAAGGGTTTCGTCCTGGGCATTTCAGGCGGACAGGATAGCACCTTGGCCGGTAGGTTGGCGCAATTGGCAGTCGAAAGCATCCGTGAGGAGGGTGGGGATGCACAATTCATTGCCGTCAGACTGCCCCATGGAACACAGCAAGACGAAGACGACGCGCAACTGGCGTTAAAGTTTATAAAGCCTGATAAAAGTTGGAAGTTCGATATAAAGTCCACCGTGTCAGCCTTTTCTGACCAATATCAACAGGAAACAGGAGATCAGCTAACTGACTTCAATAAGGGAAATGTGAAAGCAAGAACCAGAATGATTGCGCAGTACGCCATAGGAGGCCAGGAGGGGTTACTTGTTTTAGGAACTGATCACGCCGCAGAGGCCGTTACTGGCTTCTTTACCAAATATGGGGATGGTGGAGCCGACCTTCTTCCTTTAACCGGTTTGACTAAGCGTCAAGGACGTACTTTATTGAAAGAACTAGGAGCCCCAGAACGTCTTTATTTGAAGGAGCCTACAGCCGACTTGTTGGATGAAAAGCCCCAACAGTCTGACGAAACAGAACTGGGAATTTCTTATGACGAGATAGACGATTATCTAGAGGGCAAGGAAGTGTCAGCAAAGGTGAGCGAGGCTTTAGAGAAGAGATACTCTATGACGGAACATAAGAGACAAGTACCTGCCAGTATGTTTGACGATTGGTGGAAAGGATCCcacccagaaacgctggtgaaagtaaaagatgctgaagatcagttgggtgcacgagtgggttacatcgaactggatctcaacagcggtaagatccttgagagttttcgccccgaagaacgttttccaatga
>Brenda753
tctcgacatgaacaataacgatctctttcaggcatcacgtcggcgttttctggcacaactcggcggcttaaccgtcgccgggatgctggggccgtcattgctaacgccgcgacgtgcgactgcgcatatggaaTTCATGTTAGAGCAACCCATCGGAGTGATTGACTCCGGGGTGGGTGGCCTGACTGTGGCTAAAGAGATAATGAGACAGCTGCCAAAGGAAAACATAATTTACGTTGGTGACACAAAGAGGTGTCCGTACGGGCCCAGACCGGAGGAAGAGGTGCTACAATACACGTGGGAATTAACTAATTACTTATTGGAAAATCATCACATTAAAATGCTGGTTATAGCTTGTAACACCGCAACAGCAATTGCGTTGGATGATATCCAAAGAAGTGTTGGAATCCCAGTCGTTGGAGTCATCCAACCTGGTGCCCGTGCAGCCATCAAAGTTACAGATAATCAGCATATTGGTGTGATTGGAACCGAAAACACCATCAAGTCGAACGCCTACGAGGAAGCCTTGTTAGCATTAAACCCAGACCTGAAAGTCGAAAATCTGGCGTGCCCCCTGCTTGTACCTTTTGTCGAAAGTGGGAAATTCCTTGACAAGACCGCTGATGAGATCGTAAAGACTTCGTTGTATCCGCTTAAAGACACCAGCATTGACTCCCTTATATTGGGTTGCACTCATTACCCAATCTTGAAGGAAGCTATCCAGAGATATATGGGAGAGCACGTGAATATAATTTCTTCCGGCGATGAAACAGCGAGAGAAGTTTCTACTATCTTAAGCTATAAGGGTCTACTTAACCAGTCGCCTATCGCTCCCGATCACCAGTTTTTAACCACAGGAGCGAGAGATCAGTTCGCTAAAATTGCTGACGACTGGTTTGGTCACGAAGTGGGCCATGTCGAATGCATATCCTTGCAGGAGCCGATCAAGAGGGGATCCcacccagaaacgctggtgaaagtaaaagatgctgaagatcagttgggtgcacgagtgggttacatcgaactggatctcaacagcggtaagatccttgagagttttcgccccgaagaacgttttccaatga
>Brenda752
tctcgacatgaacaataacgatctctttcaggcatcacgtcggcgttttctggcacaactcggcggcttaaccgtcgccgggatgctggggccgtcattgctaacgccgcgacgtgcgactgcgcatatggaaTTCATGTTAGATCAACCAATCGGAGTTATCGACTCGGGTGTCGGTGGTTTAACTGTTGCAAAAGAAATCATGCGTCAGCTTCCAAAGGAAAAAATCATATATGTCGGGGATACGAAAAGATGCCCATACGGACCCAGGAAGGAGGAAGAAGTCTTACAATATACTTGGGAGATGGCCCATTATCTGTTAAGGCACCATCATATTAAAATGCTAGTAATCGCGTGCAACACTGCGACAGCAATAGCGTTGGACGAGATTAAGGCTACGCTGGACATCCCAGTTATCGGCGTCATCCAACCTGGGGCCCGTACCGCTATCAAGGTGACTAACAATCAACAAATTGGGGTAATCGGAACAGCAAATACAATTAAGTCCGAAGCTTATAAAGAGGCTCTTCTAAGTTTGAAGGCGGGCCTTGCTGTTCAGAGTTTGGCTTGCCCTTTATTAGTGCCGTTTGTAGAGAGTGGGACCTTTCTTGATCAAACTGCCGACGAAGTTGTAAAGGATTCGCTAGAACCCATGAAAGAAACAGGAATCGACACGCTAATATTAGGTTGCACTCATTACCCCATCCTGAAGGAATCAATCCAAAGGTTCATGGGCTCTGATGTATCTATCATATCTAGTGGTGACGAAACAGCAAGGGAAGCAAGCACCATACTTAGTTATAAGGGCCTACTAAATACCTCCCAGGAAGCCCCAGTTCATACCTTTTATACAACCGGGCAACAACAGAACTTTGAAAACATAGCTAGGGATTGGTTTGGTTATTTGCCTGGTAAAGTCGAGACAGTAAGCCTAGAGCACGTATACCAACAGGGATCCcacccagaaacgctggtgaaagtaaaagatgctgaagatcagttgggtgcacgagtgggttacatcgaactggatctcaacagcggtaagatccttgagagttttcgccccgaagaacgttttccaatga
>Brenda751
tctcgacatgaacaataacgatctctttcaggcatcacgtcggcgttttctggcacaactcggcggcttaaccgtcgccgggatgctggggccgtcattgctaacgccgcgacgtgcgactgcgcatatggaaTTCATGGGTGCTTCCGCATCTTCACCTGCAACGGCAGAGAACGCTAGTAATGCATCCGACGGACAGCCCGCTAGTCCTCCGTCCGGATGTCCCATGCACAAAGGACAGAGGAAAGGGTGTCCGGTGACCGCGGCAACTTCGGACCTAACATCCGAGTCCAAGGCACATACAGTTCCGGCACACCAGGATAGGGCATATGATTATGTTGAGTGTCCCGTGACAGGTGCAAGAGCGAAAGATAAGGAATCTTTAGATCCTAGCAACCTTATGCCGCCACCAAACCAAACGCCCTCCCCAGATCAACCATTTACATTGTCCACATCAAGAGAGGAATCTAGTATACCACGTGCAGATTCTGAGAAGAAGTGGGTATATCCCTCAGAGCAGATGTTCTGGAATGCCATGCTTAGAAAGGGATGGAAATGGAAAGATGACGACATATCGCAGAAGGACATGTATAACATTATACGTATTCACAACCAAAACAACGAGCAAGCCTGGAAAGAGATCTTAAAATGGGAAGCCTTACATGCCCACGAATGTCCTTGTGGACCATCTTTGGTTAGATTCGGGGGTAAGGCACGTGAGTATAGTCCGAGAGCCCGTATCCGTTCATGGATGGGTTACGAATTGCCTTTCGATAGGCACGATTGGATAATTAACAGATGTGGTACAGAGGTAAGGTACGTAATCGACTATTACGACGGAGGCGAGGTCAATAAGGAATACCAGTTTACGATCTTAGATGTTCGTCCCGCTTTCGACTCCTTTTCGGCAGTATGGGACAGAATGAAAGTAGCCTGGTGGAGGTGGACGAGTGGATCCcacccagaaacgctggtgaaagtaaaagatgctgaagatcagttgggtgcacgagtgggttacatcgaactggatctcaacagcggtaagatccttgagagttttcgccccgaagaacgttttccaatga
>Brenda750
tctcgacatgaacaataacgatctctttcaggcatcacgtcggcgttttctggcacaactcggcggcttaaccgtcgccgggatgctggggccgtcattgctaacgccgcgacgtgcgactgcgcatatggaaTTCATGCCTTTCGAATGGGTCAAGCAGTATGATTACGAAGATATCATTTACGAAACATATAATGGAATTGCGAAAATTACGATTAACAGACCTGAAGTCCACAATGCATTCAGACCCAAAACCGTTAATGAAATGATCGATGCTTTTACTAAGGCCAGAGATGACAGTAATATAGGAGTTATCATACTAACCGGTGCAGGGGGAAAGGCATTTTGCTCTGGTGGGGACCAAAAAGTGAGAGGACACGGCGGATACGTCGGCGAAGACGAAATACCTAGACTTAATGTTCTAGATTTACAAAGGCTAATTAGAGTAATCCCTAAGCCCGTCATTGCAATGGTAGCTGGATACGCGATAGGTGGCGGGCACGTTTTGCATGTCGTTTGTGATTTGACTATCGCGGCCGATAACGCCATTTTCGGACAGACAGGGCCAAAGGTGGGATCATTCGACGGTGGATATGGCGCAGGCTATCTAGCCCGTATCGTGGGTCACAAGAAAGCACGTGAAATTTGGTATTTATGTAGACAGTACACGGCTCAAGAAGCATTAGAAATGGGTCTGGTTAACAAAGTCGTACCTCTAGAGCAGCTGGAGGAAGAAACAGTCAAATGGGCCCAAGAGATTTTGGAGAAATCTCCTACTGCTATAAGGTTTCTGAAGGCAGCTTTTAATGCGGACTCCGATGGTCTGGCAGGTATTCAACAGTTGGCAGGTGATGCAACACTACTATTCTATACAACGGAAGAAGCTAAAGAAGGGATGAGAGCATTTAAAGAGAAGCGTAAGCCAGACTTCAGTCAATTTCCAAGGTTCCCGGGATCCcacccagaaacgctggtgaaagtaaaagatgctgaagatcagttgggtgcacgagtgggttacatcgaactggatctcaacagcggtaagatccttgagagttttcgccccgaagaacgttttccaatga
>Brenda75
tctcgacatgaacaataacgatctctttcaggcatcacgtcggcgttttctggcacaactcggcggcttaaccgtcgccgggatgctggggccgtcattgctaacgccgcgacgtgcgactgcgcatatggaaTTCATGGCCGCGGTAACGGTAAACTCCGCGAAAAGGGGCCTTCGTGCTGAGTTGAAACAGAGGCTAAGGGCGCTTTCAGCCGAAGAGAGATTGAGACAGAGCTTGCTGTTGACCCAGAAGGTCATTGCCCACAATCAGTATCAAAACTCTAAGAGAATTTCAATTTTCTTATCAATGCAAGATGAAGTCGAAACAGAGGTCATTATTAAGGATATTTTCAAACAGGGTAAGATTTGTTTTATTCCTCGTTATCAGTTTCAGTCCAATCATATGGATATGGTAAGATTAACCTCGTCAGAGGAGATAGCATTACTACCTAAGACTAGCTGGAATATTCACCAACCCGGTGAGGGCGATGTAAGGGAAGAAGCTCTATCTACAGGAGGACTGGATCTAATTTTTCTTCCGGGGCTTGGATTCGATAAAGATGGTAATAGGCTAGGCAGGGGTAAGGGTTACTACGACACGTACCTAAAGCGTTGTGTGCAACATCAGGAAGTGAAACCCTACACTATGGCACTTGCTTTTAAAGAGCAAATCTGTCCACAGATCCCTGTCGATGAGCATGATATGAAGGTTGATGAAGTCCTATATGAAGATAGCCCTGCATCCGGATCCcacccagaaacgctggtgaaagtaaaagatgctgaagatcagttgggtgcacgagtgggttacatcgaactggatctcaacagcggtaagatccttgagagttttcgccccgaagaacgttttccaatga
>Brenda749
tctcgacatgaacaataacgatctctttcaggcatcacgtcggcgttttctggcacaactcggcggcttaaccgtcgccgggatgctggggccgtcattgctaacgccgcgacgtgcgactgcgcatatggaaTTCATGAAACACATAATATTCACAGATTTGGATGGTACTCTGATCGATCATGATACATATTCGTATGATGCTGCCAGGCCGGCTTTGGATCTGCTTAAAGAGAAGGAAATCCCCTTAATATTCTGTACTTCGAAGACAAGAGCCGAGCTAGAAGTTTATGTCGATGAACTTGAGTGCCATCACCCTTTTATTTCAGAAAATGGGGGCGCCATATTCATCCCCAAAGATCACTTTTCGATTGAATTAAAAGATGTCCATGAAATTGGGAACTACAAAGTCATAGAATTTGGAACTAGCTACACGAGAATTAGAGGGGTCTTGGAGGATATCCGTAAGAAGACTGGATTCAAAATTACTGGATTCGGTGATCTTGATGCCGAAGGAGTTTCTAAAGACACAGGCCTAGATATAAGGAGTGCCAAACTGGCTAAGCTGAGGGAGTATGACGAAGCTTTTAGACTGGAAGAAGATGAGAACGCCACCGCTAAAGTCATCGAGCTTATTCATGCAGCGGGGTTAAACTACACAAAGGGAGGAAGGTATTGGCACATTATGGGAGATAACGATAAAGGAAAAGCAGTAAGGGCACTTACTGAGATTTATCGTCAGCAGTTCACAGAAGTTGTGACAATTGCTTTGGGAGATAGTCTGAATGATCTTCCCATGCTGAAAGCAGTAGATATCCCCTTCCTGGTTCAGAAACCAGATGGTAAGTACGACCCGTCGATTATTTTGACCGAAATAAAACATGCCGAGGGCATAGGTCCTGTTGGGTGGAACAATGCCATAATGGATTTAATCGGTAAAAATAATAATATAGGATCCcacccagaaacgctggtgaaagtaaaagatgctgaagatcagttgggtgcacgagtgggttacatcgaactggatctcaacagcggtaagatccttgagagttttcgccccgaagaacgttttccaatga
>Brenda748
tctcgacatgaacaataacgatctctttcaggcatcacgtcggcgttttctggcacaactcggcggcttaaccgtcgccgggatgctggggccgtcattgctaacgccgcgacgtgcgactgcgcatatggaaTTCATGAGTGATCACCCAGGACCGGGAGCAGTTACACCTGAGTTGTTTGGTGTTGGTGGTGACTGGTTAGCTGTAACCGCAGGAGAATCAGGAGCGTCTGTATTTCGTGCCGCTGACGCCACAAGGTACGCTAAATGCGTCCCGGCTGCTGACGCTGCCGGCTTGGAAGCCGAAAGGGATAGGATTGCTTGGTTGAGTGGGCAGGGAGTGCCAGGCCCCCGTGTCTTGGATTGGTACGCAGGTGACGCAGGCGCATGTCTGGTTACTAGAGCCGTCCCAGGTGTACCGGCAGATCGTGTCGGGGCAGATGACTTGCGTACAGCGTGGGGCGCCGTAGCAGACGCAGTCAGGAGACTGCATGAGGTACCTGTAGCATCCTGCCCGTTTAGAAGAGGCCTGGATTCTGTAGTGGACGCCGCGAGGGATGTAGTGGCTAGAGGCGCCGTCCATCCCGAGTTTCTACCTGTTGAGCAGAGACTAGTCCCGCCAGCGGAACTATTGGCACGTTTGACTGGAGAGTTGGCAAGAAGGCGTGATCAAGAGGCCGCCGACACTGTAGTTTGCCATGGTGACTTGTGTCTGCCTAACATTGTTTTACACCCTGAAACCCTAGAAGTGAGTGGGTTCATCGACCTGGGCAGACTAGGAGCTGCCGATAGACACGCCGACTTAGCTCTGCTTCTAGCCAATGCAAGGGAAACCTGGGTCGATGAAGAAAGGGCTAGATTCGCGGACGCGGCATTTGCAGAAAGGTACGGGATTGCCCCTGATCCTGAGCGTCTTAGGTTCTATCTACATCTTGATCCTCTAACGTGGGGCGGATCCcacccagaaacgctggtgaaagtaaaagatgctgaagatcagttgggtgcacgagtgggttacatcgaactggatctcaacagcggtaagatccttgagagttttcgccccgaagaacgttttccaatga
>Brenda747
tctcgacatgaacaataacgatctctttcaggcatcacgtcggcgttttctggcacaactcggcggcttaaccgtcgccgggatgctggggccgtcattgctaacgccgcgacgtgcgactgcgcatatggaaTTCATGGATGCACAAAGCGCAGCTAAATGCTTGACGGCAGTGAGGAGGCACTCGCCCTTAGTCCATAGTATTACAAATAATGTTGTGACTAATTTTACAGCAAATGGCTTGTTAGCCTTAGGCGCCTCTCCAGTAATGGCTTACGCAAAGGAAGAGGTCGCTGATATGGCAAAGATCGCGGGGGCACTTGTCCTTAATATTGGCACCTTGTCCAAGGAATCTGTCGAGGCGATGATTATTGCTGGTAAAAGTGCTAATGAACATGGCGTACCCGTAATATTAGATCCAGTCGGGGCAGGCGCTACACCTTTCAGAACAGAATCCGCAAGGGACATAATCAGAGAAGTCAGGCTAGCAGCTATTAGAGGCAACGCAGCAGAAATCGCGCATACTGTGGGAGTGACCGACTGGCTAATCAAGGGAGTTGATGCGGGTGAAGGTGGCGGCGATATCATAAGGCTAGCCCAGCAAGCAGCCCAGAAGTTAAATACAGTGATTGCGATAACCGGTGAGGTGGACGTCATTGCCGACACCAGCCATGTTTATACTTTACATAACGGGCATAAGCTTCTAACTAAAGTAACCGGCGCCGGATGTTTACTAACCTCTGTTGTTGGGGCCTTCTGCGCAGTCGAGGAAAACCCATTGTTTGCAGCGATCGCAGCAATCTCGTCTTACGGAGTTGCAGCACAGCTAGCAGCGCAGCAGACCGCTGATAAGGGGCCAGGCAGCTTCCAAATTGAATTGCTTAACAAGTTAAGTACTGTCACCGAACAGGATGTACAAGAATGGGCGACTATCGAAAGGGTTACTGTATCAGGATCCcacccagaaacgctggtgaaagtaaaagatgctgaagatcagttgggtgcacgagtgggttacatcgaactggatctcaacagcggtaagatccttgagagttttcgccccgaagaacgttttccaatga
>Brenda746
tctcgacatgaacaataacgatctctttcaggcatcacgtcggcgttttctggcacaactcggcggcttaaccgtcgccgggatgctggggccgtcattgctaacgccgcgacgtgcgactgcgcatatggaaTTCATGCTTGAGGCACCTCCCTTGCTGTTAGTTGCTGGTGGAGTGGGCTTGGCTCTTCTGGCTCTAAGATGGCTGGCTACAACTGATCTACAATTCTTCGGAAGGGCTTTCATCGTATGGAATGAGTTTATTATGAAGCCCATACGTAACTTATTAATGGGTAGTTCAAAGGAACAGCGTATATTGCAACACGTCCTACAACACGCCGTTGCTGGTGATCCCCAATCAGTCGTTGCCGCCATAGACTCCTATTCCTTAGAGAAAGAGTGGGCAATGCATGTCGGGGAAAAGAAGGGCCAGATCGTTGATAGAGTACTTAGAGAGCAGCAACCAAGCGTTCTTCTGGAGTTAGGCGCCTATTGTGGGTACTCGGCCGTGCGTATGGCTCGTCTATTGCTACCTGGCGCTAGACTACTGACCATAGAATTTAACCCAGATTATGCAGCGATTACTCAGAGAATGGTAGAATTTGCCGGATTACAGGATAAGGTTACGGTGGTGCTAGGGGCATCCCAGGACATAATCCCCCAGTTAAAGAAGAAATACGACGTAGACACGCTTGACATGGTTTTCTTGGATCATTGGAAAGACAGGTACCTACCCGATATGCTTTTGCTGGAAGAATGCGGCTTGCTACGTGAAGGAACAGTTCTTTTAGCAGATAATGTCATATATCCAGGTGCACCCGATTTTTTAGAATACGTTAGAGGAAATTCAAGGTTCGAATGTTCACACTTCTCAAGTTATTTAGAGTATTCAAAGGTAGTAGACGGCCTAGAAAAAGTCGTCTACAAAGGACTGAGTGGACCAGCTAGACCTGGATCCcacccagaaacgctggtgaaagtaaaagatgctgaagatcagttgggtgcacgagtgggttacatcgaactggatctcaacagcggtaagatccttgagagttttcgccccgaagaacgttttccaatga
>Brenda745
tctcgacatgaacaataacgatctctttcaggcatcacgtcggcgttttctggcacaactcggcggcttaaccgtcgccgggatgctggggccgtcattgctaacgccgcgacgtgcgactgcgcatatggaaTTCATGAGTTGTCACAATTGTAGTGATCCCCAAGTTTTATGTTCGAGCGGGCAACTGTTTTTACAACCCCTATGGGATCATTTAAGAAGCTGGGAAGCACTGTTACAATCACCATTTTTCCCAGTGATTTTCAGCATTACAACGTATGTCGGGTTCTGCTTACCTTTTGTTGTTCTAGACATTTTGTGTAGCTGGGTCCCTGCACTTCGTAGGTATAAAATTCATCCAGATTTTTCACCATCTGCACAACAATTGCTTCCTTGCTTAGGCCAGACCCTATACCAACACGTCATGTTTGTGTTTCCAGTTACTCTTCTACACTGGGCCCGTAGCCCGGCACTTCTTCCTCACGAGGCCCCTGAACTACTACTATTATTGCACCACATTTTGTTTTGCCTATTGTTGTTCGACATGGAGTTCTTCGTATGGCACTTGCTACACCATAAGGTCCCCTGGTTATATAGGACATTCCACAAGGTCCACCACCAAAATTCATCATCATTTGCCTTGGCTACACAATATATGAGCGTGTGGGAACTATTCTCACTTGGATTTTTTGATATGATGAACGTAACTCTGTTAGGCTGCCATCCATTGACAACACTAACATTTCACGTAGTAAATATTTGGCTGAGTGTAGAGGATCACAGCGGGTATAATTTCCCGTGGTCGACCCACCGTCTAGTTCCATTTGGTTGGTACGGCGGCGTGGTTCACCACGATTTACATCATTCCCATTTTAATTGCAACTTTGCCCCCTATTTCACCCATTGGGACAAAATTCTTGGAACCCTGAGGACAGCCTCTGTACCCGCAAGAGGATCCcacccagaaacgctggtgaaagtaaaagatgctgaagatcagttgggtgcacgagtgggttacatcgaactggatctcaacagcggtaagatccttgagagttttcgccccgaagaacgttttccaatga
>Brenda744
tctcgacatgaacaataacgatctctttcaggcatcacgtcggcgttttctggcacaactcggcggcttaaccgtcgccgggatgctggggccgtcattgctaacgccgcgacgtgcgactgcgcatatggaaTTCATGGACTTGTACGCCGTGTGGGGCAATCCCATTGCACAGTCCAAGTCTCCCTTAATACAGAACAAACTAGCCGCCCAAACACACCAAACAATGGAATATATTGCTAAGCTAGGTGACTTAGACGCCTTTGAGCAGCAATTGTTGGCTTTTTTCGAGGAGGGTGCAAAAGGCTGTAATATCACCTCCCCTTTCAAGGAGAGGGCATATCAATTAGCCGACGAATATTCCCAACGTGCCAAATTAGCTGAAGCTTGTAATACTCTAAAGAAATTGGATGATGGAAAACTGTATGCAGACAATACCGATGGCATAGGACTAGTCACCGATCTTCAAAGGCTGAACTGGCTGCGTCCCAACCAGCATGTTTTGATACTTGGTGCTGGTGGAGCGACCAAGGGAGTGTTGCTACCCTTATTGCAGGCACAACAAAACATCGTGCTAGCTAACAGAACGTTTTCAAAAACAAAGGAGCTTGCAGAAAGATTTCAACCCTACGGGAATATCCAAGCGGTGTCTATGGACAGTATACCTCTTCAGACGTATGATTTGGTGATTAACGCGACATCTGCGGGATTGTCGGGAGGAACCGCGAGCGTCGATGCGGAAATATTGAAGCTAGGCTCCGCTTTCTACGATATGCAGTACGCTAAGGGTACTGACACGCCCTTTATTGCCCTGTGTAAGTCTTTGGGCCTTACTAATGTTTCGGACGGCTTTGGCATGTTAGTGGCGCAAGCTGCACACTCTTTCCATTTATGGCGTGGCGTCATGCCCGACTTTGTCTCTGTTTACGAACAGTTAAAGAAGGCAATGCTGGGATCCcacccagaaacgctggtgaaagtaaaagatgctgaagatcagttgggtgcacgagtgggttacatcgaactggatctcaacagcggtaagatccttgagagttttcgccccgaagaacgttttccaatga
>Brenda743
tctcgacatgaacaataacgatctctttcaggcatcacgtcggcgttttctggcacaactcggcggcttaaccgtcgccgggatgctggggccgtcattgctaacgccgcgacgtgcgactgcgcatatggaaTTCATGAGGGAACTTGCCATCGAGATTGGCGTAAGGGCATTATTGTTCGGGGTATTCGTCTTTACCGAATTTCTAGACCCCTTTCAGCGTGTCATTCAGCCCGAAGAAATATGGCTATACAAAAACCCTTTGGTGCAGTCTGATAACATTCCAACTAGACTTATGTTTGCCATCTCATTCCTTACGCCTTTGGCTGTTATTTGTGTGGTCAAAATTATTAGAAGGACAGACAAGACAGAGATAAAAGAGGCGTTCTTGGCTGTCTCGCTGGCATTGGCTTTAAATGGAGTATGTACTAATACCATTAAATTGATAGTTGGAAGGCCAAGGCCGGATTTCTTTTACAGGTGTTTTCCGGACGGTGTAATGAACTCCGAGATGCATTGTACCGGTGATCCGGACTTGGTGTCTGAAGGCAGAAAATCATTTCCTAGTATACATAGCTCCTTTGCATTTTCAGGTCTAGGATTTACGACTTTCTATTTGGCAGGAAAGTTACACTGTTTTACAGAGAGTGGTAGAGGTAAATCCTGGAGACTATGCGCTGCCATATTACCATTGTACTGCGCAATGATGATAGCCCTGTCAAGGATGTGTGACTACAAGCATCACTGGCAAGATTCATTTGTCGGTGGCGTGATCGGATTAATCTTTGCTTACATTTGCTATAGGCAGCATTACCCGCCCCTTGCTAACACAGCATGCCACAAACCCTACGTTAGTCTTCGTGTACCCGCTTCGCTTAAAAAAGAAGAGCGTCCGACCGCTGACTCTGCCCCCTCCCTACCTCTAGAGGGCATTACTGAGGGACCGGTAGGATCCcacccagaaacgctggtgaaagtaaaagatgctgaagatcagttgggtgcacgagtgggttacatcgaactggatctcaacagcggtaagatccttgagagttttcgccccgaagaacgttttccaatga
>Brenda742
tctcgacatgaacaataacgatctctttcaggcatcacgtcggcgttttctggcacaactcggcggcttaaccgtcgccgggatgctggggccgtcattgctaacgccgcgacgtgcgactgcgcatatggaaTTCATGCCGAGCTTAACACCTAGGTGTATTATTGTACGTCACGGACAGACCGAATGGAGCAAGTCGGGACAATATACCGGATTAACTGACCTGCCACTGACGCCATACGGGGAGGGTCAAATGCTGCGTACAGGTGAATCTGTATTTAGAAATAATCAATTCCTAAATCCAGATAACATCACTTACATCTTTACAAGTCCAAGACTAAGGGCTAGGCAGACAGTCGATTTGGTGCTAAAGCCTTTGAGTGATGAACAGAGGGCGAAAATCAGAGTCGTAGTTGACGACGACCTTAGGGAATGGGAATACGGCGACTATGAAGGCATGTTGACTAGAGAAATCATCGAGCTAAGAAAATCCCGTGGCTTAGACAAAGAAAGGCCATGGAACATCTGGAGGGATGGGTGCGAAAATGGAGAAACTACGCAGCAAATCGGATTGAGACTAAGCAGGGCCATTGCCAGAATACAGAATCTGCATAGAAAACATCAATCTGAAGGAAGAGCAAGTGACATTATGGTGTTTGCGCACGGTCACGCACTAAGGTACTTCGCTGCAATTTGGTTTGGATTAGGCGTTCAGAAGAAATGTGAAACTATTGAAGAAATCCAGAACGTGAAGTCATATGATGATGACACGGTTCCATATGTTAAACTTGAGTCGTATAGGCATCTGGTTGACAATCCCTGTTTTCTTCTAGACGCAGGCGGGATTGGAGTCCTATCTTACGCCCATCACAATATAGACGAACCGGCTCTGGAGTTGGCGGGGCCCTTTGTCTCTCCGCCAGAGGAGGAGTCCCAACATGGTGATGTAGGATCCcacccagaaacgctggtgaaagtaaaagatgctgaagatcagttgggtgcacgagtgggttacatcgaactggatctcaacagcggtaagatccttgagagttttcgccccgaagaacgttttccaatga
>Brenda741
tctcgacatgaacaataacgatctctttcaggcatcacgtcggcgttttctggcacaactcggcggcttaaccgtcgccgggatgctggggccgtcattgctaacgccgcgacgtgcgactgcgcatatggaaTTCATGTCTGTAAAAGTTATAGTCACCGATATGGACGGAACTTTCTTGAACGACGCCAAAACGTACAATCAGCCTCGTTTCATGGCACAATACCAAGAGTTGAAGAAACGTGGCATTAAATTCGTCGTGGCGAGCGGGAACCAATACTATCAACTTATCAGTTTTTTCCCGGAGTTGAAGGACGAAATCTCCTTTGTAGCTGAAAATGGTGCGTTAGTTTATGAGCATGGTAAGCAACTATTTCACGGAGAGCTGACAAGGCACGAAAGCCGTATAGTCATCGGGGAATTACTAAAGGATAAACAACTTAATTTCGTTGCATGTGGACTGCAATCTGCATATGTCTCGGAAAATGCGCCCGAAGCGTTTGTCGCCTTGATGGCAAAACATTATCATAGGTTGAAACCTGTCAAGGATTACCAGGAAATTGACGATGTCCTTTTTAAATTCTCCTTGAACTTGCCTGATGAGCAAATCCCACTGGTCATCGACAAATTACACGTCGCGTTGGACGGTATAATGAAGCCTGTTACAAGTGGGTTTGGGTTCATTGATTTAATCATACCAGGTCTTCACAAAGCGAACGGCATTTCTAGGTTACTAAAAAGATGGGATTTGTCTCCACAAAACGTTGTCGCAATCGGCGATTCAGGCAACGACGCAGAAATGTTAAAGATGGCAAGGTATAGCTTCGCAATGGGTAATGCCGCAGAAAACATAAAACAAATAGCAAGATATGCAACGGACGATAACAATCATGAGGGGGCGCTAAATGTCATCCAAGCAGTTTTGGATAACACTTCGCCCTTCAACTCGGGATCCcacccagaaacgctggtgaaagtaaaagatgctgaagatcagttgggtgcacgagtgggttacatcgaactggatctcaacagcggtaagatccttgagagttttcgccccgaagaacgttttccaatga
>Brenda740
tctcgacatgaacaataacgatctctttcaggcatcacgtcggcgttttctggcacaactcggcggcttaaccgtcgccgggatgctggggccgtcattgctaacgccgcgacgtgcgactgcgcatatggaaTTCATGGATGACTTTGCCTCTCTTCCTTTGGTCATCGAGCCTGCGGACCTTCAAGCAAGATTGAGCGCACCAGAACTTATTCTGGTCGACCTGACCTCGGCTGCTAGGTATGCCGAGGGACACATCCCTGGTGCTCGTTTCGTTGATCCCAAAAGGACTCAACTGGGGCAACCCCCAGCACCGGGGCTGCAACCCCCAAGGGAGCAACTAGAAAGTTTATTTGGAGAACTAGGACACAGACCTGAAGCCGTATACGTTGTATACGATGATGAAGGGGGTGGCTGGGCCGGCAGGTTTATATGGTTGTTGGACGTCATTGGCCAACAACGTTACCATTACCTTAATGGGGGTCTAACGGCTTGGTTGGCTGAAGACAGACCATTAAGCAGGGAGTTACCTGCACCCGCCGGTGGCCCCGTCGCTTTAAGCCTTCACGATGAGCCTACAGCGTCTAGAGATTACTTATTGGGCAGATTAGGGGCCGCCGATTTGGCCATATGGGATGCCAGGTCGCCACAGGAATATAGAGGCGAGAAGGTCCTTGCTGCTAAGGGAGGACACATACCAGGTGCCGTGAATTTTGAATGGACTGCCGCGATGGACCCCTCAAGGGCTTTAAGAATTAGGACCGACATAGCGGGAAGGCTAGAAGAGCTTGGAATAACGCCCGATAAGGAGATTGTTACACACTGTCAAACTCACCACCGTAGTGGATTAACATACTTGATTGCTAAAGCCCTAGGCTACCCTCGTGTTAAGGGCTATGCGGGATCTTGGGGTGAGTGGGGGAATCACCCAGATACCCCAGTTGAACTAGGATCCcacccagaaacgctggtgaaagtaaaagatgctgaagatcagttgggtgcacgagtgggttacatcgaactggatctcaacagcggtaagatccttgagagttttcgccccgaagaacgttttccaatga
>Brenda74
tctcgacatgaacaataacgatctctttcaggcatcacgtcggcgttttctggcacaactcggcggcttaaccgtcgccgggatgctggggccgtcattgctaacgccgcgacgtgcgactgcgcatatggaaTTCATGGCAGCAGCAGCCGTTTCGTCCGCGAAGAGAAGTCTTAGAGGTGAGTTAAAGCAGAGACTTAGGGCCATGTCCGCAGAGGAACGTCTGCGTCAGTCTAGGGTGTTAAGCCAGAAGGTAATTGCTCACTCAGAGTACCAAAAATCCAAGAGGATCTCGATTTTTCTATCCATGCAGGATGAAATCGAAACAGAAGAAATAATAAAGGATATCTTTCAAAGAGGAAAGATATGTTTTATTCCAAGGTACAGGTTCCAGTCAAATCACATGGATATGGTCAGGATTGAGTCTCCAGAAGAGATCAGTCTACTACCGAAGACCTCATGGAACATTCCACAACCCGGTGAAGGGGATGTCAGAGAAGAAGCGTTATCCACCGGAGGACTTGACCTAATATTTATGCCGGGCCTGGGGTTTGATAAACACGGAAATAGACTGGGAAGGGGAAAGGGATACTATGACGCATATCTAAAAAGGTGTCTACAACATCAAGAAGTCAAACCGTATACATTAGCTTTAGCATTTAAAGAACAAATTTGCTTACAAGTTCCTGTAAATGAGAATGACATGAAAGTTGATGAGGTATTATACGAAGATTCATCCACAGCCGGATCCcacccagaaacgctggtgaaagtaaaagatgctgaagatcagttgggtgcacgagtgggttacatcgaactggatctcaacagcggtaagatccttgagagttttcgccccgaagaacgttttccaatga
>Brenda739
tctcgacatgaacaataacgatctctttcaggcatcacgtcggcgttttctggcacaactcggcggcttaaccgtcgccgggatgctggggccgtcattgctaacgccgcgacgtgcgactgcgcatatggaaTTCATGAGTATGCATAAAGCTCTGACAATTGCGGGCTCGGATAGCAGTGGGGGCGCTGGTATTCAGGCCGATCTTAAAACCTTTCAAGAAAAGAACGTGTATGGAATGACAGCTCTTACGGTCATTGTCGCAATGGACCCAAATAACTCCTGGAATCACCAGGTCTTTCCCATCGATACAGACACCATAAGGGCACAGTTAGCTACCATAACTGATGGCATTGGTGTTGATGCGATGAAAACTGGCATGCTACCTACCGTCGACATTATTGAACTTGCGGCCAAGACGATCAAGGAAAAACAGCTAAAAAACGTTGTTATAGACCCGGTGATGGTATGTAAGGGAGCGAATGAAGTCCTATATCCTGAGCATGCCCAGGCGTTAAGGGAACAGCTAGCGCCCCTTGCGACGGTGATCACTCCAAATCTTTTTGAGGCCAGCCAGTTATCGGGGATGGATGAATTGAAAACCGTAGACGACATGATCGAAGCTGCAAAGAAAATCCACGCCCTAGGAGCGCAGTATGTCGTCATAACTGGAGGTGGTAAGTTGAAACATGAGAAGGCGGTCGATGTTTTGTATGACGGCGAAACCGCGGAAGTCTTGGAAAGTGAGATGATCGATACGCCTTACACGCACGGCGCCGGGTGTACTTTTTCCGCCGCTGTGACGGCTGAATTGGCAAAGGGTGCAGAAGTCAAGGAAGCAATCTACGCCGCAAAAGAATTTATTACTGCTGCTATCAAGGAATCCTTTCCCCTTAATCAATATGTGGGACCAACTAAACATTCAGCCTTACGTCTGAACCAACAATCTGGATCCcacccagaaacgctggtgaaagtaaaagatgctgaagatcagttgggtgcacgagtgggttacatcgaactggatctcaacagcggtaagatccttgagagttttcgccccgaagaacgttttccaatga
>Brenda738
tctcgacatgaacaataacgatctctttcaggcatcacgtcggcgttttctggcacaactcggcggcttaaccgtcgccgggatgctggggccgtcattgctaacgccgcgacgtgcgactgcgcatatggaaTTCATGGTAACTAGACTATCTGCTTCCGATGCGTCATTTTACCAGCTAGAAAATACTGCCACCCCAATGTACGTGGGCTTACTACTTATCCTGCGTCGTCCTCGTGCTGGTCTTTCTTATGAGGCGCTTCTTGAGACTGTCGAACAAAGATTGCCTCAGATACCAAGGTATAGGCAAAAAGTGCAAGAAGTTAAATTGGGCTTAGCCCGTCCAGTCTGGATCGATGATAGGGATTTTGATATAACGTATCACGTCCGTAGGTCTGCTCTTCCCTCACCAGGTAGCGACGAGCAACTTCATGAACTTATTGCAAGACTTGCAGCAAGACCTCTAGACAAATCAAGGCCGCTGTGGGAGATGTATCTAGTTGAGGGATTAGAAAAGAATAGAATTGCCTTATATACTAAGTCGCACCAAGCTCTTATCAATGGCGTCACAGCATTGGCGATCGGCCATGTTATAGCCGACAGGACAAGAAGGCCTCCTGCGTTTCCTGAAGATATTTGGGTACCCGAGCGTGATCCGGGTACGACCAGGTTGCTATTAAGAGCGGTGGGAGATTGGCTAGTCAGACCCGGTGCTCAATTACAGGCAGTAGGTTCAGCCGTAGCAGGTTTAGTTACAAACTCGGGACAACTGGTAGAGACAGGAAGAAAAGTACTAGACATTGCCAGAACCGTGGCCAGGGGTACGGCGCCCTCATCGCCATTAAATGCGACCGTAAGCCGTAACAGACGTTTCACTGTTGCTAGGGCATCCCTGGACGACTACAGGACAGTTAGAGCTAGGTACGATTGCGATAGTACGACTTGGTGTGGATCCcacccagaaacgctggtgaaagtaaaagatgctgaagatcagttgggtgcacgagtgggttacatcgaactggatctcaacagcggtaagatccttgagagttttcgccccgaagaacgttttccaatga
>Brenda737
tctcgacatgaacaataacgatctctttcaggcatcacgtcggcgttttctggcacaactcggcggcttaaccgtcgccgggatgctggggccgtcattgctaacgccgcgacgtgcgactgcgcatatggaaTTCATGGAAGCGCTTCCTTTACTAGCAGCGACCACGCCGGATCATGGTAGGCATAGGCGTTTGTTGCTACTACCGCTGCTATTGTTTCTTCTGCCCGCTGGAGCTGTTCAAGGTTGGGAGACAGAGGAAAGGCCTCGTACAAGGGAAGAAGAATGTCACTTTTACGCCGGTGGTCAGGTCTATCCCGGGGAAGCTTCCAGAGTTTCAGTCGCCGACCATTCTCTACACCTAAGTAAGGCGAAAATTAGTAAACCCGCGCCATACTGGGAGGGCACCGCGGTTATAGATGGTGAATTTAAAGAACTGAAGCTAACGGACTACAGGGGGAAATATCTTGTATTCTTCTTTTATCCCCTAGATTTCACGTTTGTCTGCCCCACGGAAATCATAGCCTTCGGCGACAGGTTAGAGGAATTTAGATCCATTAACACTGAGGTAGTAGCGTGTTCTGTCGACAGCCAATTCACTCATTTAGCCTGGATAAATACTCCACGTCGTCAGGGCGGTCTTGGTCCAATTAGAATACCCTTGTTGTCAGACCTGACGCATCAAATCTCTAAAGACTATGGCGTTTACCTAGAGGATAGCGGCCACACACTTAGGGGATTATTCATTATCGACGACAAGGGTATATTAAGACAGATTACTCTAAATGACTTGCCTGTGGGTAGGTCGGTGGATGAAACTTTGCGTCTTGTGCAAGCGTTTCAGTATACAGATAAACATGGCGAAGTTTGTCCCGCAGGATGGAAACCTGGGTCTGAAACTATTATTCCTGACCCGGCCGGAAAACTGAAGTATTTTGATAAGCTAAACGGATCCcacccagaaacgctggtgaaagtaaaagatgctgaagatcagttgggtgcacgagtgggttacatcgaactggatctcaacagcggtaagatccttgagagttttcgccccgaagaacgttttccaatga
>Brenda736
tctcgacatgaacaataacgatctctttcaggcatcacgtcggcgttttctggcacaactcggcggcttaaccgtcgccgggatgctggggccgtcattgctaacgccgcgacgtgcgactgcgcatatggaaTTCATGACCACTGCTGGCGTGAGTAGGCGTCCCGGTAGGCTAGCTGGAAAAGCTGCAATTGTGACAGGGGCAGCAGGCGGAATAGGGAGAGCAACTGTGGAGGCTTATCTTCGTGAGGGCGCATCGGTCGTTGCGATGGACCTTGCTCCCAGGTTGGCTGCAACTAGGTACGAGGAGCCGGGTGCGATTCCCATCGCATGCGACTTAGCTGATAGAGCTGCGATTGATGCAGCTATGGCCGATGCGGTAGCTCGTCTAGGAGGATTAGACATCTTGGTGGCCGGAGGAGCCTTAAAGGGAGGGACAGGCAATTTTCTAGACCTATCTGATGCTGACTGGGATAGATATGTAGACGTCAATATGACAGGGACCTTTTTGACCTGTAGAGCTGGGGCGAGAGCAATGGTTGCAGCTGGAGCTGGCAAAGATGGGAGGTCTGCTAGGATTATCACGATCGGATCAGTGAACTCATTTATGGCTGAGCCTGAGGCAGCGGCATATGTTGCGGCTAAAGGGGGTGTTGCTATGTTAACCCGTGCCATGGCAGTCGATCTTGCAAGGCACGGTATCCTAGTTAATATGATAGCTCCGGGGCCGGTTGATGTCACCGGTAACAACACAGGTTATTCTGAACCTAGACTTGCAGAGCAGGTTCTGGACGAAGTAGCTTTAGGTAGACCTGGGTTGCCAGAGGAAGTAGCCACTGCTGCTGTATTTCTAGCGGAGGACGGCTCCTCATTTATCACTGGATCTACCATCACCATCGACGGCGGTCTATCAGCTATGATTTTCGGTGGCATGCGTGAGGGCCGTCGTGGATCCcacccagaaacgctggtgaaagtaaaagatgctgaagatcagttgggtgcacgagtgggttacatcgaactggatctcaacagcggtaagatccttgagagttttcgccccgaagaacgttttccaatga
>Brenda735
tctcgacatgaacaataacgatctctttcaggcatcacgtcggcgttttctggcacaactcggcggcttaaccgtcgccgggatgctggggccgtcattgctaacgccgcgacgtgcgactgcgcatatggaaTTCATGTGGTTCAGCAAGACTAATTTTCCTGTTGAGGGGAAGACTGCACTAATTGTGGGTGCATCCCAGGGTATTGGGGTCAACTTGGCTGAAAGGCTTTACGAAAAGAATTGCTCTACCATCTTAGTCGCCAGGACAGAATCAAAGCTGCAACACCAAATACAGAATATCAAAGAAAAATACCCAGAAAGCTCCGCTAAAATCAGTTATGCCGTAGCTGATGTTTCTAATTATGATGAGTGCACAAGGTTGTGGCAAACGATTCACCCAGCCGATCCAGATATACTTTTTTGCTGCGCCGGTTCCTCCATACCTAAGCTATTTCAGGACTTGACCAAGGTGGATATCGAGTCGGGCATAGACATTAACTATAAAACAGTTATTAACGTGGTCCACACCGGCTTCAAGCATGCCCTTAGTAATAATACAGACAATCTGGAACCCCATAACTTCAAGAAGAGATCCGTAGTGCTTTTCAGTTCAGTTGTATCGTTTTTCCCCTTCATTGGTTATTCACAGTACGCTCCTATGAAGTCGGCAATCGAAAGCCTAAGTATTATCCTTAGAAGGGAGTTATCCCCATATAATTATAGGGTAACTTGTGTCTTTCCTGGTAATTTCCAGAGCGAGGGGTTTGAAGAAGAGCAAAAAACTAAACCAGACATAACTAAGAAGATTGAAGGACCCAGTAACCCGATTCCCGGTGACGAATGCGCCAGATTGATAATCGACCAGTTGGACAAAGGGTACGACTCTATCACCACCGATTTCATTGGTTGGTTTCTTGGTTGCAGCGTCTTAGGGATTTCCAGTCCAGGATCCcacccagaaacgctggtgaaagtaaaagatgctgaagatcagttgggtgcacgagtgggttacatcgaactggatctcaacagcggtaagatccttgagagttttcgccccgaagaacgttttccaatga
>Brenda734
tctcgacatgaacaataacgatctctttcaggcatcacgtcggcgttttctggcacaactcggcggcttaaccgtcgccgggatgctggggccgtcattgctaacgccgcgacgtgcgactgcgcatatggaaTTCATGTCAGACGAGAGCCGTCCTTCACCCGCGGAAACCCCTGCCACGACTTTTGCAGAGACATCTGCTGAAACATCCGCAGCCGGCAGGAGCCCAGCTAGAACTGCCGCAGTTATTCCAGCTGCGGGAAGAGGCGTGCGTCTTGGTCCGGGCGCCCCTAAGGCACTGAGGGCTCTGGGTGGGACCCCTATGCTAATTCATGCCGTGAGGGCAATGGCAGCTTCCAGGGCTGTATCTCTTGTAGTAGTAGTAGCCCCGCCAGACGGCGCAGGGGAGGTCAAATCCCTACTGGACGCACACGCTCTACCGGAAAGGACTGACTTTGTCGTGGTTCCTGGAGGAGAAACTAGACAGGAGTCAGTCCGTTTGGGGCTAGATGCTTTGCCTCCGGAATATGGAATAGTTCTGGTGCACGACGCAGCTCGTCCACTAGTTCCAGTGGACACTGTCGATGCGGTGATCGATGCAGTTCGTGAAGGGGCTCCAGCTGTAGTGCCAGCAGTTCCTCTAGCGGATACGGTGAAGCAAGTTGAGCCCGCGGCCGCTCCTGGCGAACCTGAGCCTGTCGTTGCGACCCCTGAACGTGCGCGTTTGAGAGCGGTGCAGACTCCACAAGGGTTTGATCGTGCTACGCTAGTAAGAGCACACGGGACGGTGACGGATGATGTTACTGACGATGCCAGCATGGTGGAACAACTAGGTTTAGCCGTTGTAGTCGTCCCAGGTCATGAAGAGGCGTTTAAGGTAACAAGACCCTTGGACTTAGTACTTGCCGAAGCTGTATTAGCCAGACGTCGTCTAAACGATGGCTTCGGATCCcacccagaaacgctggtgaaagtaaaagatgctgaagatcagttgggtgcacgagtgggttacatcgaactggatctcaacagcggtaagatccttgagagttttcgccccgaagaacgttttccaatga
>Brenda733
tctcgacatgaacaataacgatctctttcaggcatcacgtcggcgttttctggcacaactcggcggcttaaccgtcgccgggatgctggggccgtcattgctaacgccgcgacgtgcgactgcgcatatggaaTTCATGCTATTGAGGTCGCTGAGAAGTTGGGCAGCTCGTTCCCCCAGGAGCGTTGGTCCCGGTTCCTCCGGCTCCCCCGGATCTTTGGATTCGGGTGCTGGTCCACTGTGGGCGCCAAGAAGGGCTTGGCCACCAGATAAGGACAGGGAAAATGATAAGGAAAAGAAGGCGGTTGTGTGCATCGAGGGCAACATTGCCTCAGGCAAGACCACCTGTTTAGAGTTCTTTAGTAACACAACTGATGTAGAAGTTCTTATGGAACCTGTCCTTAAATGGAGAAACGTCCATGGGCATAACCCCCTTTCTTTGATGTACCATGATGCCTCAAGGTGGGGATTAACGCTGCAAACTTACGTACAGTTGACCATGTTAGATCAGCACACTAGACCACAAATGAGTCCTGTTAGGTTAATGGAGCGTAGCATTTATTCCGCCAGGTATATCTTTGTTGAGAACCTGTATCGTGGTGGAAAGATGCCTGAGGTCGATTATGCCATACTAAGTGAATGGTTTGATTGGATAGTTCGTAACATTGATGTGAGCGTAGACTTGATTGTCTATCTAAGGACTACTCCTGAAATCTGTTATCAAAGGTTGAAAATGAGGTGTCGTGAGGAAGAGAAGGTTATACCCATGGAATACCTTCACGCCATTCATAGATTGTACGAGGAGTGGTTGGTCAACGGGAGTCTATTTCCAGCCGCAGCGCCGGTCCTTGTAATAGAAGCTGATCACAATCTTGAAAAGATGCTAGAGCTGTTCGAACAAAACAGAGCAAGAATACTAACTCCTGAAAACTGGAAACACGGCCCCGGATCCcacccagaaacgctggtgaaagtaaaagatgctgaagatcagttgggtgcacgagtgggttacatcgaactggatctcaacagcggtaagatccttgagagttttcgccccgaagaacgttttccaatga
>Brenda732
tctcgacatgaacaataacgatctctttcaggcatcacgtcggcgttttctggcacaactcggcggcttaaccgtcgccgggatgctggggccgtcattgctaacgccgcgacgtgcgactgcgcatatggaaTTCATGATAGAACAGAATGAAAAGGCCTCTATTGGCATTATTGGAGGCTCTGGCCTTTACGATCCAGGTATTTTCTCGGAGTCCAAAGAAATTAAAGTGTATACTCCCTACGGGCAGCCGAGCGATTTCATCACAATTGGTAAAATCGGCAATAAATCAGTCGCTTTTTTGCCCCGTCATGGACGTGGTCACCGTATCCCTCCTCACAAGATTAATTACCGTGCTAATATCTGGGCCCTTAAAGAATTAGGAGTTAGATGGGTAATCTCCGTAAGTGCTGTAGGCTCACTTCGTATGGACTACAAACTGGGCGATTTTGTAATTCCAGACCAGTTTATCGATATGACTAAGAATCGTGAGTACTCATTCTTTGATGGTCCGGTAGTTGCCCACGTATCCATGGCTGATCCTTTTTGTAATTCCTTGAGAAAGCTGGCAATCGAAACAGCGAAAGAACTAAATATTAAGACACATGAATCCGGTACCTACATTTGTATTGAAGGTCCCAGATTTTCGACCAGAGCGGAGTCACGTACTTGGAGAGAAGTATATAAGGCAGATATAATAGGAATGACCCTTGTTCCGGAGGTCAATTTAGCCTGTGAGGCCCAGATGTGCTATGCAACTATAGCAATGGTCACCGATTACGACGTTTTCGCCGAGATCCCAGTTACTGCTGAAGAAGTGACCAGGGTAATGGCCGAGAATACTGAAAAAGCAAAAAAGCTATTGTATGCCCTGATCCAAAAGTTACCGGAGAAGCCAGAAGAGGGTTCCTGCTCATGCTGTAACAGTCTTAAGACAGCTCTGGTAGGATCCcacccagaaacgctggtgaaagtaaaagatgctgaagatcagttgggtgcacgagtgggttacatcgaactggatctcaacagcggtaagatccttgagagttttcgccccgaagaacgttttccaatga
>Brenda731
tctcgacatgaacaataacgatctctttcaggcatcacgtcggcgttttctggcacaactcggcggcttaaccgtcgccgggatgctggggccgtcattgctaacgccgcgacgtgcgactgcgcatatggaaTTCATGGGTTGGTTTTGGGCTGACCAAAAGACTACAGGAAAGGACATAGGCGGAGCGGCTGTCTCATCCATGTCGGGTTGCCCAGTAATGCATGAATCCAGCTCATCGTCCCCTCCCAGTTCAGAGTGTCCCGTCATGCAGGGTGATAATGACAGGATAAACCCTCTTAATAACATGCCTGAGCTTGCGGCCTCCAAGCAGCCGGGACAGAAGATGGACTTGCCAGTTGATAGAACGATATCCTCAATCCCAAAATCACCAGATTCCAACGAGTTCTGGGAATACCCTTCTCCTCAACAGATGTACAATGCTATGGTCAGAAAAGGGAAAATCGGAGGATCTGGTGAGGTCGCGGAGGATGCTGTAGAGAGCATGGTTCAGGTACACAATTTCTTGAACGAAGGATGTTGGCAGGAAGTACTTGAATGGGAGAAACCTCACACGGACGAAAGTCATGTACAGCCCAAGCTACTAAAATTTATGGGAAAGCCGGGGGTCTTGAGCCCGAGAGCAAGGTGGATGCATCTATGCGGTCTACTATTCCCGTCGCACTTTTCGCAAGAGCTACCATTTGACCGTCATGATTGGATAGTTTTGAGGGGCGAACGTAAAGCTGAGCAGCAACCCCCTACTTTTAAGGAAGTCAGGTACGTTTTGGACTTCTACGGGGGCCCGGACGATGAAAATGGCATGCCCACCTTCCACGTAGACGTCCGTCCGGCCCTAGATTCTCTAGATAACGCAAAAGATCGTATGACTAGATTCCTGGACAGAATGATTTCGGGGCCTAGTTCGTCCTCAAGCGCACCGGGATCCcacccagaaacgctggtgaaagtaaaagatgctgaagatcagttgggtgcacgagtgggttacatcgaactggatctcaacagcggtaagatccttgagagttttcgccccgaagaacgttttccaatga
>Brenda730
tctcgacatgaacaataacgatctctttcaggcatcacgtcggcgttttctggcacaactcggcggcttaaccgtcgccgggatgctggggccgtcattgctaacgccgcgacgtgcgactgcgcatatggaaTTCATGACCCCTCAGCAGAGAGAGGAAGCGGCTCAGTCTTTGTATCAGGCGATGCAATCTGGCAAACCCATCGCTCCTTTACGTGATACCTTTCCTGACATGAATGTAGATGACGCTTACGCAATACAGAGTATAAACACTCAGAGGAGAATTTCCCTAGGGAGACGTGTAGTTGGAAGGAAGATCGGCTTAACTTCAGTCGTTGTGCAACAACAATTGGGTGTAGACGAACCCGATTTTGGTGCTCTTTTTGACGATATGTCATTTGGAGATGCTGAAACAATTCCTCTTTCTATCCTGCATCAACCCAAAGTCGAAGCTGAAATCGGATTTGTATTAGGAAGAGACCTTGACACGGAGCAACCAACCCACCAGGAAGTCCTACAGGCAGTCGACTACGTAGTCCCTGCACTAGAAATCGTTGGCAGCAGAATTGCAGACTGGAATATAAAGTTCGTAGATACAGTTGCTGATAATGCTTCTTCGGGGGTTTATGTCCTAGGGTCTACGCCGATTAGTCCCAGAGGCTTGGACTTATCCCTAGTAGGAATGTGTCTAAGCAGGAGGGGAGAACCGGTTTCAACCGGAGCAGGCGCGGCCTGTTTAGGCACTCCTCTAAACGCGGTTGTATGGTTGGCAAGGACCATGTCAAGATTGGGCAAACCACTACGTGCTGGGGAATTGATATTATCCGGAGCTTTGGGACCAATGGTAGCAGTAAAACCTGGTGATGTATTTGAATGCCATATTAATGGCGTTGGTTCTGTGAGGACTGAATTTGAGAGCAATCAGATGAACGGTGTAGCTGCGGGATCCcacccagaaacgctggtgaaagtaaaagatgctgaagatcagttgggtgcacgagtgggttacatcgaactggatctcaacagcggtaagatccttgagagttttcgccccgaagaacgttttccaatga
>Brenda73
tctcgacatgaacaataacgatctctttcaggcatcacgtcggcgttttctggcacaactcggcggcttaaccgtcgccgggatgctggggccgtcattgctaacgccgcgacgtgcgactgcgcatatggaaTTCATGTATACGGTAATGCTGGACCTGAAAGGAAGATCGGTATTGGTAGTTGGGGGCGGCACCATCGCTACTCGTAGGATAAAAGGGTTCTTGCAGGAAGGGGCTGCGATTACAGTGGTCGCACCAACCGTATCTGCTGAGATCAATGAATGGGAGGCAAAAGGGCAGCTTAGGGTAAAGAGGAAAAAAGTAGGAGAAGAGGATCTTCTTAATGTATTCTTCATTGTTGTCGCCACTAACGACCAAGCAGTCAATAAATTCGTCAAACAGCACATCAAAAACGATCAATTAGTCAACATGGCATCAAGTTTCTCCGATGGAAATATACAAATTCCAGCACAATTCAGCCGTGGTCGTCTGTCCCTGGCGATATCCACCGATGGGGCCAGTCCGCTTCTGACTAAAAGGATAAAAGAGGACTTGTCATCCAATTACGATGAATCCTATACACAGTATACACAGTTTTTGTACGAATGCAGAGTATTAATTCATAGGCTAAATGTCAGCAAGTCTAGAAAACACGAACTGTTAACAGAAATTATCGATGACCAATACCGTCTTAGCTTAGTTAAGCAGAGAGAGTTCCTACAGCAAATCGAGAAGTATAAGGGATCCcacccagaaacgctggtgaaagtaaaagatgctgaagatcagttgggtgcacgagtgggttacatcgaactggatctcaacagcggtaagatccttgagagttttcgccccgaagaacgttttccaatga
>Brenda729
tctcgacatgaacaataacgatctctttcaggcatcacgtcggcgttttctggcacaactcggcggcttaaccgtcgccgggatgctggggccgtcattgctaacgccgcgacgtgcgactgcgcatatggaaTTCATGACGACAGCACCTTCTTTATCGCCTAGCCTAAGTAGGCTACATAGTGCCCGTGCATCGCCCTTTCCGAAATCTCCGTTGAGATCGGGTGCTGGCGTGGCATTTCCTGCTAGACCATATGGTCCCTCTCTAAGGCTTAGGTCGCCAGCGATGGCTGCCAGCGGCGTAGGCGGCAATGGATCGCCTATGGCGCCGGAGGATTCAACTGTGAGCAGTAGGCTGGGAGAAGTTAAGAGGGTAACAAAAGAAACAAATGTCCATGTGAAAATTAATTTGGACGGCACCGGTGTTGCTAATTCCTCTACGGGCATTCCGTTCCTAGATCACATGCTTGATCAGTTAGCATCTCACGGTCTGTTCGATGTGTATGTCAAGGCGACGGGTGATACCCATATTGATGATCATCATTCGAATGAGGATATAGCATTAGCCATCGGCACTGCGCTGCTACAAGCATTGGGAGACAGGAAGGGCATAAATAGATTCGGGCACTTCACCGCCCCCTTAGATGAAGCAGCAGTTGAGGTAATATTGGACTTAAGTGGCAGGCCGCACCTATCATGCGGGCTTTCTATCCCCACGGAGCGTGTCGGCACTTATGACACCCAGTTAGTGGAACATTTCTTTCAAAGTCTGGTCAACACCAGCGGTATGACGCTTCATATTCGTCAGTTAGCGGGAAATAACTCGCACCATATTATTGAGGCCACTTTCAAGGCTTTCGCGCGTGCTCTTAGGCAAGCCACAGAATACGATCTTAGAAGACGTGGAACCATACCAAGCAGTAAAGGTGTGCTATCGCGTTCGGGATCCcacccagaaacgctggtgaaagtaaaagatgctgaagatcagttgggtgcacgagtgggttacatcgaactggatctcaacagcggtaagatccttgagagttttcgccccgaagaacgttttccaatga
>Brenda728
tctcgacatgaacaataacgatctctttcaggcatcacgtcggcgttttctggcacaactcggcggcttaaccgtcgccgggatgctggggccgtcattgctaacgccgcgacgtgcgactgcgcatatggaaTTCATGTTCTTAATAAACGGTCACAAGCAAGAAAGTCTTGCGGTGAGTGACAGAGCGACTCAGTTCGGTGACGGCTGCTTCACAACGGCCAGAGTCATAGACGGCAAAGTCTCTTTATTGTCAGCCCATATACAGAGGCTACAGGATGCCTGTCAAAGATTGATGATATCCTGTGATTTTTGGCCGCAGCTAGAGCAAGAAATGAAAACTCTTGCAGCGGAACAACAGAACGGGGTCTTAAAGGTTGTCATTTCCAGAGGCAGCGGCGGTCGTGGTTATAGTACTCTAAACTCTGGTCCCGCCACTCGTATTCTTAGCGTTACAGCATACCCAGCACACTACGACCGTTTGCGTAATGAAGGGATCACACTAGCGTTATCTCCAGTGCGTTTGGGAAGGAATCCTCACCTGGCCGGAATTAAACATCTTAACAGACTAGAGCAAGTCCTTATACGTTCGCATCTGGAACAGACAAATGCTGATGAAGCGTTAGTTCTTGACAGCGAGGGGTGGGTTACTGAATGTTGTGCGGCTAATCTTTTTTGGCGTAAGGGGAACGTTGTGTATACGCCGCGTTTGGACCAGGCGGGAGTGAATGGAATAATGAGACAATTTTGCATTCGTCTGCTTGCTCAATCTTCCTATCAATTGGTCGAAGTTCAAGCGTCGCTTGAGGAATCATTGCAAGCTGACGAGATGGTCATATGTAATGCCCTTATGCCAGTCATGCCCGTCTGTGCATGTGGTGATGTCTCTTTCTCCAGCGCTACGTTGTATGAATACCTGGCGCCGCTATGCGAAAGACCCAATGGATCCcacccagaaacgctggtgaaagtaaaagatgctgaagatcagttgggtgcacgagtgggttacatcgaactggatctcaacagcggtaagatccttgagagttttcgccccgaagaacgttttccaatga
>Brenda727
tctcgacatgaacaataacgatctctttcaggcatcacgtcggcgttttctggcacaactcggcggcttaaccgtcgccgggatgctggggccgtcattgctaacgccgcgacgtgcgactgcgcatatggaaTTCATGTATGAGGCTATCGGACATAGAGTCGAGGATGGTGTTGCAGAAATTACCATCAAGCTACCAAGGCATCGTAATGCCCTTTCGGTAAAGGCAATGCAAGAAGTCACGGATGCGCTTAACAGGGCAGAAGAGGACGACTCCGTTGGTGCCGTCATGATTACCGGTGCTGAAGACGCCTTCTGCGCTGGCTTCTATTTGCGTGAAATCCCGCTGGACAAAGGAGTTGCAGGTGTACGTGATCACTTTCGTATTGGCGCTTTGTGGTGGCATCAAATGATTCATAAGATAATCAGAGTAAAAAGACCCGTCCTGGCGGCCATTAATGGTGTCGCTGCCGGTGGTGGGCTTGGCATCTCTTTAGCGAGTGACATGGCTATCTGTGCAGATAGTGCGAAGTTCGTCTGCGCTTGGCACACAATCGGAATCGGCAACGATACGGCCACCAGCTACTCTCTAGCTCGTATTGTTGGAATGAGGCGTGCCATGGAGCTTATGCTTACAAACAGGACATTGTATCCTGAAGAGGCCAAAGACTGGGGTTTAGTATCTAGAGTATACCCTAAGGATGATTTCAGAGAGGTAGCATGGAAAGTCGCCAGAGAATTAGCAGCTGCTCCCACCCATCTACAGGTTATGGCTAAGGAAAGATTCCACGCGGGATGGATGCAACCCGTAGAAGAGTGTACGGAATTTGAGATACAAAACGTAATTGCCTCCGTAACGCATCCACATTTTATGCCATGTCTGACAGAATTTTTGGACGGTCACCGTGCAGATCGTCCGCAAGTAGAGCTACCCGCCGGGGTCGGATCCcacccagaaacgctggtgaaagtaaaagatgctgaagatcagttgggtgcacgagtgggttacatcgaactggatctcaacagcggtaagatccttgagagttttcgccccgaagaacgttttccaatga
>Brenda726
tctcgacatgaacaataacgatctctttcaggcatcacgtcggcgttttctggcacaactcggcggcttaaccgtcgccgggatgctggggccgtcattgctaacgccgcgacgtgcgactgcgcatatggaaTTCATGCAATTTGCCAGAATCAATGACGTAACAATTCATTACCAGATCATAGGTGCACCAGCGGATAGGCCTGTCATCGTATTTGCCAACTCCTTAGGTACCGATTTCAGAATTTGGCGTGACGTTGTCGTTAGATTAGCCGGAGAATTTGCCATCGTCTTATATGATAAGAGGGGTCATGGATTATCTGATGTCGGTCAATTGCCTTCCTCGATCGAGGATCATGCGACGGACTTGGCGGGACTATTGGACTTGTTGTCTGTTAAAGATGCTGTAATATGTGGCCTTTCCGTAGGAGGTCTTATAGCACAAAGTCTATATCACAGGAGGCCCGACCTAGTGCGTGCTCTGATCCTATGCGACACGGCGCATAAAATAGGCACCGCGGATTCCTGGAACGCAAGGATAGCCGCTGTTGAGAAAAATGGTATCGCATCGATCGTTGATGCCGTGATGGAAAGGTGGTTTACACCCGCCTTTCGTCGTCCTGAGAGCACTGCATACGCCGGCTACTGCAATATGTTGACCCGTCAACCAGTTGAGGGCTATCTGGCAGCATGTGCAGCTATCCGTGATGCAGACTTTACGGAGGTTACAAAAACCATTACTGTGCCGACGATCTGTATTGTCGGCGACCAAGACGGAAGTACACCCCCTGATTTGGTACTATCCACAGCAAAGCTGATATCTGATGCGCGTTATGAGGTGATACCGAATTGTGCACACATCCCGTGCGTAGAACAGCCAGAAGCACTAACTGCTATCATCCGTGCTTTTCTTACAAGCATTCCGCCTGGTGAGGTTTCACCTGGATCCcacccagaaacgctggtgaaagtaaaagatgctgaagatcagttgggtgcacgagtgggttacatcgaactggatctcaacagcggtaagatccttgagagttttcgccccgaagaacgttttccaatga
>Brenda333
tctcgacatgaacaataacgatctctttcaggcatcacgtcggcgttttctggcacaactcggcggcttaaccgtcgccgggatgctggggccgtcattgctaacgccgcgacgtgcgactgcgcatatggaaTTCATGAAATGGATCATCTTTGATGTCGACGGTGTGCTAATAGATGTAAGAGAGTCCTATGACCTGGCTACCAAGCTTACCGTTGAATATTTTCTAAGACTTTTCGAAGTAAAGAAGAGGATCAAATTAGAATGGATCAGGAAATTACGTAGGAAAGGTGCTTTCGGCGACGATTTCAAGGTTAGCGAGGCCCTAATTCTGTTTGCTATTGCGGGGGATGTCGAAGGATTGATCGAAGAATTTCCAGAAGGCGAAGGCATAAATTGGGTAAGGGAGCGTTTCGGAATTGGATTATTTAATGGCTCAATTGAGCAAGTTTTCAACACCTTTTACCTGGGCGAGCATTATCCGGGTAGACTTTTCGATTTCGACGGATTATGGAAAAAAGAGAGGCCGATCGTTAGGACAGAATTACTGGAGATGGCAAAGAAGCGTTTTAAGTTAGGCGTTATCACCGGGCGTTCGGCTCTTGAACTGGAACTTGCTGAAAAACTTATTGATTTTCATTTCGAGAAAGCAGTTACACGTGAACTATACGTGAAACCCGATCCTAGAGCAATTTGGCACTTGACACGTGGGGAAGACGGCGTCTATATTGGAGATACTGTAAATGACGAGTTGCTAGTCGAGAACTATAGAAAAGAGTATGGTAGGGACTTCGATTTCGTGCTAGTGGGGCGTGATATAGAGAATGTTAATGAGCTATTAGAGAACTTGCTAGGGGGATCCcacccagaaacgctggtgaaagtaaaagatgctgaagatcagttgggtgcacgagtgggttacatcgaactggatctcaacagcggtaagatccttgagagttttcgccccgaagaacgttttccaatga
>Efnb2_EC1_29_176
tctcgacatgaacaataacgatctctttcaggcatcacgtcggcgttttctggcacaactcggcggcttaaccgtcgccgggatgctggggccgtcattgctaacgccgcgacgtgcgactgcgcatatggaattcATGCGTAGTATAGTCCTTGAGCCAATCTATTGGAACAGCTCTAATTCCAAATTTCTTCCTGGACAGGGGTTAGTTTTATATCCGCAAATAGGCGACAAATTAGATATCATTTGCCCCAAAGTTGATTCTAAGACCGTGGGCCAATACGAATATTATAAAGTATATATGGTTGACAAGGATCAGGCGGATCGGTGCACAATTAAAAAAGAAAACACGCCCCTCTTGAATTGTGCCCGACCTGATCAAGATGTTAAGTTCACTATCAAGTTTCAAGAATTTTCGCCAAATCTTTGGGGACTCGAGTTCCAGAAAAATAAAGATTATTATATTATTAGTACGAGTAATGGTTCGCTCGAGGGCTTAGACAACCAGGAGGGCGGAGTCTGCCAGACCCGGGCGATGAAGATTCTCATGAAAGTTGGCCAGGATGCAAGCAGCGCAGGTTCGggatcccacccagaaacgctggtgaaagtaaaagatgctgaagatcagttgggtgcacgagtgggttacatcgaactggatctcaacagcggtaagatccttgagagttttcgccccgaagaacgttttccaatga
>Efnb2_EC1_29_210
tctcgacatgaacaataacgatctctttcaggcatcacgtcggcgttttctggcacaactcggcggcttaaccgtcgccgggatgctggggccgtcattgctaacgccgcgacgtgcgactgcgcatatggaattcATGCGGTCCATCGTTTTGGAGCCCATCTACTGGAACAGCAGTAATTCTAAGTTTTTACCGGGCCAGGGCCTTGTGCTCTACCCGCAGATAGGGGATAAACTAGACATAATTTGCCCGAAGGTCGATTCGAAAACAGTCGGGCAATATGAATACTACAAAGTATACATGGTAGATAAAGATCAAGCAGATCGTTGTACTATTAAGAAGGAGAACACACCGCTGCTCAACTGCGCCCGACCAGATCAAGACGTGAAATTCACCATCAAATTCCAAGAGTTCTCTCCCAATTTATGGGGATTGGAGTTTCAAAAGAACAAAGATTATTATATCATTTCGACCAGCAATGGCAGCTTAGAAGGGCTAGACAACCAGGAGGGTGGTGTTTGCCAGACGCGTGCAATGAAGATTCTCATGAAAGTGGGCCAGGATGCCAGCTCTGCTGGGTCTGCTCGTAATCACGGTCCGACACGCAGACCGGAACTTGAGGCCGGGACGAACGGCCGTTCCTCCACTACAAGCCCTTTCGTGAAACCTAATCCTGGTAGCTCCggatcccacccagaaacgctggtgaaagtaaaagatgctgaagatcagttgggtgcacgagtgggttacatcgaactggatctcaacagcggtaagatccttgagagttttcgccccgaagaacgttttccaatga
>GRB2_1_217
tctcgacatgaacaataacgatctctttcaggcatcacgtcggcgttttctggcacaactcggcggcttaaccgtcgccgggatgctggggccgtcattgctaacgccgcgacgtgcgactgcgcatatggaattcATGGAGGCGATCGCTAAGTATGATTTCAAAGCTACCGCGGATGACGAACTCTCGTTTAAGAGGGGAGACATTCTGAAAGTCCTTAATGAAGAATGTGACCAAAACTGGTACAAGGCCGAACTAAACGGCAAGGATGGGTTCATCCCTAAGAACTACATCGAAATGAAACCCCATCCGTGGTTTTTCGGGAAGATCCCTCGCGCCAAGGCGGAGGAAATGTTATCTAAACAACGCCATGACGGCGCCTTCTTAATTCGCGAGAGTGAATCTGCCCCAGGTGATTTTTCGTTGTCTGTTAAATTTGGCAACGACGTACAGCATTTTAAGGTTCTCCGTGACGGTGCTGGCAAATACTTTTTGTGGGTCGTGAAATTTAATTCCCTGAATGAATTAGTGGACTACCATCGCTCCACAAGCGTGTCCAGGAATCAACAGATCTTCTTACGCGACATTGAACAGGTTCCACAACAGCCAACTTATGTTCAGGCATTATTTGATTTCGACCCCCAAGAAGACGGTGAGCTGGGCTTTAGGCGGGGAGATTTCATACATGTCATGGACAACTCCGACCCAAATTGGTGGAAGGGGGCCTGCCATGGGCAAACAGGGATGTTCCCTCGCAACTACGTTACGCCAGTGAATCGTAATGTCggatcccacccagaaacgctggtgaaagtaaaagatgctgaagatcagttgggtgcacgagtgggttacatcgaactggatctcaacagcggtaagatccttgagagttttcgccccgaagaacgttttccaatga
>CDKN1B_1_198
tctcgacatgaacaataacgatctctttcaggcatcacgtcggcgttttctggcacaactcggcggcttaaccgtcgccgggatgctggggccgtcattgctaacgccgcgacgtgcgactgcgcatatggaattcATGTCGAATGTAAGAGTCTCGAATGGTTCCCCGAGTTTAGAGAGAATGGATGCACGGCAGGCTGAGCATCCAAAACCTTCAGCATGCAGAAATCTTTTTGGTCCCGTGGATCACGAGGAACTTACCCGGGACTTGGAAAAGCATTGCCGAGATATGGAAGAAGCGAGTCAGAGGAAGTGGAATTTTGATTTTCAAAATCATAAACCACTAGAGGGCAAGTATGAATGGCAAGAAGTCGAAAAAGGCTCATTACCGGAGTTTTATTATCGGCCGCCGCGCCCACCAAAGGGTGCGTGCAAAGTGCCAGCGCAAGAAAGTCAGGATGTTTCTGGCTCCAGACCGGCAGCACCCCTGATTGGTGCACCGGCCAATTCTGAAGATACCCATCTTGTCGACCCCAAAACTGATCCTTCTGATTCGCAGACGGGCCTGGCCGAGCAATGTGCTGGCATCCGAAAACGTCCGGCGACTGACGATTCGTCTACACAAAATAAACGTGCTAACAGAACAGAAGAAAACGTGAGTGATGGGTCACCGAATGCCGGTAGTGTTGAACAAACCCCTAAAAAACCGGGATTACGTCGGCGCCAAACCggatcccacccagaaacgctggtgaaagtaaaagatgctgaagatcagttgggtgcacgagtgggttacatcgaactggatctcaacagcggtaagatccttgagagttttcgccccgaagaacgttttccaatga
>GTP cyclohydrolase pyrobaculum
tctcgacatgaacaataacgatctctttcaggcatcacgtcggcgttttctggcacaactcggcggcttaaccgtcgccgggatgctggggccgtcattgctaacgccgcgacgtgcgactgcgcatatggaattcATGATCACGGACCGTAAGGCGAAGGCAAAACCAGAGCGAGGGGTTGAAGAACTTCTGGAATACTTAGGCGAAGACTTGACCAAGCCGGGTGTCCTCAACACACCGAAACGATTCGTCAAAGCAATGGAGGAATTGACGAGGGGTCTGCGGGAACCGCCGCCGGAAGTCGTTTTCTTCCCTTTAGAATACGACGTTGAATTAGGACCTGTGGTAATAGAAAACATTGGTGCGGTGAGCTTATGTGAACACCACTTGTTGCCCATTTTGCTCCGAATTAGCGTTGCCTACGTACCGGGTGATGGCGTGCCGGGACTCAGCAAAGTGATTAGACTTGTTAAATGGGCAGCTGCACGTCCAATTATGCAGGAACGGTTCACTGAATGGCTTGCCGATCTCCTAATGGAAAAGCTGCGTGCAAAGGGTGTTCAAGTGAAGGTTTGCGGTGTCCATATGTGCAGCTTCATTCGAGGGGTGAAGGACGAACATCATAATATGATAACTGAAGCAAGGAGGGGCGAGATCGACGTGAAGCTCAGCTGTAAAAGGCCGTTGGGGTGTAGGggatcccacccagaaacgctggtgaaagtaaaagatgctgaagatcagttgggtgcacgagtgggttacatcgaactggatctcaacagcggtaagatccttgagagttttcgccccgaagaacgttttccaatga
>f1phageGeneV_C33T
tctcgacatgaacaataacgatctctttcaggcatcacgtcggcgttttctggcacaactcggcggcttaaccgtcgccgggatgctggggccgtcattgctaacgccgcgacgtgcgactgcgcatatggaattcATGATTAAGGTTGAGATAAAGCCATCTCAGGCCCAATTCACCACCAGGTCAGGAGTATCACGCCAGGGCAAACCATACTCTCTTAACGAACAGCTTACGTACGTCGATTTAGGGAACGAGTACCCCGTTCTTGTCAAAATCACTCTTGATGAAGGACAGCCGGCGTATGCACCTGGGCTTTATACCGTACACCTCAGTTCCTTCAAAGTAGGCCAGTTCGGTTCACTTATGATTGACAGACTGAGGTTAGTGCCCGCCAAGggatcccacccagaaacgctggtgaaagtaaaagatgctgaagatcagttgggtgcacgagtgggttacatcgaactggatctcaacagcggtaagatccttgagagttttcgccccgaagaacgttttccaatga
>ferritin_Hsubunit_bullfrog
tctcgacatgaacaataacgatctctttcaggcatcacgtcggcgttttctggcacaactcggcggcttaaccgtcgccgggatgctggggccgtcattgctaacgccgcgacgtgcgactgcgcatatggaattcATGGATTCGCAGGTCCGTCAGAATTTCCACCGAGATTGTGAAGCGGCCATTAATCGTATGGTCAACATGGAGCTATATGCCTCTTACACGTACTTGTCCATGGCCTTCTACTTCGACCGGGACGATATAGCGCTCCATAACGTGGCAAAATTTTTCAAGGAGCAGTCTCATGAAGAGCGTGAACATGCCGAGAAGCTCATGAAAGACCAGAACAAGAGGGGTGGACGCATCGTGCTTCAGGATGTCAAGAAACCGGAACGAGACGAGTGGGGAAACACTCTGGAAGCAATGCAAGCAGCTCTTCAATTAGAGAAAACTGTGAATCAAGCCCTTTTAGACCTACATAAGGTCGGCAGCGACAAAGTAGACCCGCATTTGTGTGATTTCCTGGAAACGGAGTACCTGGAGGAACAGGTCAAATCCATTAAACAACTCGGGGATTATATCACCAACTTAAAACGATTAGGACTTCCACAAAACGGCATGGGCGAATACCTCTTTGATAAGCATACTATGGGCGAATCATCCggatcccacccagaaacgctggtgaaagtaaaagatgctgaagatcagttgggtgcacgagtgggttacatcgaactggatctcaacagcggtaagatccttgagagttttcgccccgaagaacgttttccaatga
