# Supplementary material for: A Method for Multiplex Gene Synthesis Employing Error Correction Based on Expression
Source: PLoS One. 2015 Mar 19;10(3):e0119927. doi: 10.1371/journal.pone.0119927 (PMC4366238; doi:10.1371/journal.pone.0119927)
Supplement: S1 Table — Contains the median counts per gene from NGS of post-selection plasmids. (XLSX) [file pone.0119927.s007.xlsx]

## Sheet: median_counts
	amp_5		amp_10		amp_50		amp_100
olsFP089_AY2680	265	olsFP089_AY2680	2318	olsFP089_AY2680	1599	olsFP089_AY2680	2001
olsFP400_A8QVZ9	125	olsFP400_A8QVZ9	1375	olsFP400_A8QVZ9	474	olsFP400_A8QVZ9	216
olsFP102_AF3725	261	olsFP102_AF3725	1167	olsFP102_AF3725	0	olsFP102_AF3725	1
olsFP410_A8CLU1	27	olsFP410_A8CLU1	314	olsFP410_A8CLU1	24	olsFP410_A8CLU1	17
olsFP415_Q17105	160	olsFP415_Q17105	193	olsFP415_Q17105	0	olsFP415_Q17105	2
olsFP288_Q5ZQQ6	14	olsFP288_Q5ZQQ6	2	olsFP288_Q5ZQQ6	0	olsFP288_Q5ZQQ6	0
Brenda760	95	Brenda760	12	Brenda760	0	Brenda760	1
Brenda761	1	Brenda761	3	Brenda762	0	Brenda761	0
Brenda762	47	Brenda762	17	Brenda763	1	Brenda762	0
Brenda763	78	Brenda763	133	Brenda764	0	Brenda763	0
Brenda764	22	Brenda764	11	Brenda765	0	Brenda764	1
Brenda765	0	Brenda765	13	Efnb2_EC1_29_176	0	Brenda765	52
Efnb2_EC1_29_176	65	Efnb2_EC1_29_176	14	olsFP419_D3TI87	151	Efnb2_EC1_29_176	2
olsFP419_D3TI87	138	olsFP419_D3TI87	970.5	olsFP411_B1PNC1	3	olsFP419_D3TI87	43
olsFP411_B1PNC1	240	olsFP411_B1PNC1	576.5	olsFP421_Q86LC2	761.5	olsFP411_B1PNC1	3
olsFP421_Q86LC2	169.5	olsFP421_Q86LC2	1599	Brenda735	0	olsFP421_Q86LC2	1285
Brenda735	64	Brenda735	78	Brenda734	0	Brenda735	0
Brenda734	20	Brenda734	33	olsFP123_B5T1L1	35	Brenda734	0
olsFP123_B5T1L1	611	olsFP123_B5T1L1	3278.5	GRB2_1_217	0	olsFP123_B5T1L1	85
GRB2_1_217	11	GRB2_1_217	9	olsFP395_D2IGW1	5	GRB2_1_217	0
olsFP395_D2IGW1	109	olsFP395_D2IGW1	707	Brenda739	190	olsFP395_D2IGW1	8
Brenda739	383	Brenda739	3744.5	Brenda738	1	Brenda739	30
Brenda738	0	Brenda738	0	olsFP375_Q8GHE3	3	Brenda738	0
olsFP375_Q8GHE3	1069	olsFP375_Q8GHE3	5098	Brenda733	0	olsFP375_Q8GHE3	4
Brenda733	1	Brenda733	1	Brenda732	0	Brenda733	1
Brenda732	3	Brenda732	9	Brenda731	0	Brenda732	0
Brenda731	45	Brenda731	21	Brenda730	0	Brenda731	0
Brenda730	47	Brenda730	234	Brenda737	147	Brenda730	1
Brenda737	18	Brenda737	250	Brenda736	0	Brenda737	378
Brenda736	8	Brenda736	51	Brenda9	8	Brenda736	0
Brenda9	9	Brenda9	61	Brenda8	0	Brenda9	10
Brenda8	7	Brenda8	7	olsFP418_A7VMR3	357	Brenda8	1
olsFP418_A7VMR3	57	olsFP418_A7VMR3	461	olsFP140_D0EWT2	388	olsFP418_A7VMR3	1664
olsFP140_D0EWT2	722	olsFP140_D0EWT2	4887	olsFP402_I0IY48	0	olsFP140_D0EWT2	62
olsFP402_I0IY48	36	olsFP402_I0IY48	21	Brenda79	0	olsFP402_I0IY48	0
Brenda79	35	Brenda79	3	Brenda78	279.5	Brenda79	0
Brenda78	83	Brenda78	1041	Brenda75	0	Brenda78	303
Brenda75	76	Brenda75	5	Brenda74	1	Brenda75	0
Brenda74	61	Brenda74	471	Brenda77	0	Brenda74	1
Brenda77	15	Brenda77	13	Brenda76	619	Brenda77	1
Brenda76	841.5	Brenda76	2549	Brenda73	0	Brenda76	859.5
Brenda73	18	Brenda73	26	GTP	0	Brenda73	0
f1phageGeneV_C33T	15	f1phageGeneV_C33T	1	Brenda728	3	f1phageGeneV_C33T	0
GTP	1	GTP	0	Brenda729	0	GTP	0
Brenda728	27	Brenda728	216.5	Brenda726	0	Brenda728	1
Brenda729	0	Brenda729	1	Brenda727	0	Brenda729	0
Brenda726	184	Brenda726	336	ferritin_Hsubunit_bullfrog	0	Brenda726	1
Brenda727	13	Brenda727	1	Brenda80	11	Brenda727	0
ferritin_Hsubunit_bullfrog	306	ferritin_Hsubunit_bullfrog	275	Brenda81	0	ferritin_Hsubunit_bullfrog	1
Brenda80	444	Brenda80	1102	Brenda82	0	Brenda80	8
Brenda81	49	Brenda81	35	Brenda83	15	Brenda81	0
Brenda82	18	Brenda82	51	Brenda84	2713	Brenda82	0
Brenda83	41	Brenda83	132	Brenda85	399	Brenda83	1
Brenda84	359	Brenda84	2863	Brenda86	1	Brenda84	7273
Brenda85	649	Brenda85	3042	Brenda87	0	Brenda85	194
Brenda86	128	Brenda86	835	Brenda88	0	Brenda86	0
Brenda87	39	Brenda87	2	Brenda89	1858.5	Brenda87	0
Brenda88	21	Brenda88	117	olsFP281_C3YR99	0	Brenda88	3
Brenda89	479	Brenda89	4509	olsFP399_D2IGW4	25	Brenda89	3913.5
olsFP281_C3YR99	36	olsFP281_C3YR99	17	Efnb2_EC1_29_210	0	olsFP281_C3YR99	1
olsFP399_D2IGW4	251	olsFP399_D2IGW4	1766	olsFP368_C3YKQ1	37	olsFP399_D2IGW4	13
Efnb2_EC1_29_210	6	Efnb2_EC1_29_210	0	olsFP378_A7UAL4	68	Efnb2_EC1_29_210	0
olsFP368_C3YKQ1	31	olsFP368_C3YKQ1	248	Brenda759	0	olsFP368_C3YKQ1	2
olsFP378_A7UAL4	22	olsFP378_A7UAL4	143	Brenda758	0	olsFP378_A7UAL4	140
Brenda759	3	Brenda759	0	Brenda751	0	Brenda758	1
Brenda758	39.5	Brenda758	222	Brenda750	2	Brenda751	1
Brenda751	2	Brenda751	0	Brenda753	138	Brenda750	0
Brenda750	16	Brenda750	29	Brenda752	891	Brenda753	197
Brenda753	26	Brenda753	199	Brenda755	65	Brenda752	819
Brenda752	341	Brenda752	2713	Brenda754	0	Brenda755	15
Brenda755	249	Brenda755	1055.5	Brenda757	0	Brenda754	0
Brenda754	9	Brenda754	4	Brenda756	0	Brenda757	0
Brenda757	4	Brenda757	1	Brenda93	81	Brenda756	1
Brenda756	5	Brenda756	9	Brenda92	15785	Brenda93	38
Brenda93	291	Brenda93	2279.5	Brenda90	1	Brenda92	15997
Brenda92	3197	Brenda92	15774	Brenda97	1	Brenda91	0
Brenda91	4	Brenda91	25	Brenda96	0	Brenda90	0
Brenda90	55	Brenda90	29	Brenda95	2969	Brenda97	0
Brenda97	314	Brenda97	1492.5	Brenda94	53	Brenda96	0
Brenda96	2	Brenda96	0	Brenda98	2	Brenda95	1619
Brenda95	1131	Brenda95	10084	CDKN1B_1_198	0	Brenda94	640.5
Brenda94	42	Brenda94	110.5	Brenda748	0	Brenda98	3
Brenda98	275	Brenda98	903	Brenda749	47	CDKN1B_1_198	1
CDKN1B_1_198	0	CDKN1B_1_198	1	Brenda333	0	Brenda748	0
Brenda748	1	Brenda748	0	Brenda742	61	Brenda749	84
Brenda749	10	Brenda749	75	Brenda743	0	Brenda333	0
Brenda333	2	Brenda333	8	Brenda740	251	Brenda742	622
Brenda742	38	Brenda742	271	Brenda741	534	Brenda743	1
Brenda743	12	Brenda743	41	Brenda746	5	Brenda740	3475
Brenda740	31	Brenda740	182	Brenda747	2	Brenda741	4435.5
Brenda741	79	Brenda741	637	Brenda744	159	Brenda746	2
Brenda746	5	Brenda746	15	Brenda745	0	Brenda747	1
Brenda747	155	Brenda747	1053			Brenda744	960
Brenda744	18	Brenda744	145			Brenda745	0
Brenda745	2	Brenda745	2
